# Supplementary material for: Proteomic study reveals a functional network of cancer markers in the G1-Stage of the breast cancer cell cycle
Source: BMC Cancer. 2014 Sep 24;14:710. doi: 10.1186/1471-2407-14-710 (PMC4182858; doi:10.1186/1471-2407-14-710)
Supplement: Supplementary file 1 — Additional file 1: Title of data: MCF-7 G1 cell cycle proteins and DAVID functional clustering. Description of data: The table contains proteins identified in the MCF7 G1 stage of the cycle and their DAVID categorization. (XLSX 710 KB) [file 12885_2013_4885_MOESM1_ESM.xlsx]

## Sheet: MCF7 G1 proteins
G1 nuclear and cytoplasmic proteins
Swissprot	Protein name	MW	Spectral counts total	Nuclear presence	Cytoplasmic presence
P05783	K1C18_HUMAN Keratin, type I cytoskeletal 18 - Homo sapiens (Human)	48028.6	3008	*	*
P05787	K2C8_HUMAN Keratin, type II cytoskeletal 8 - Homo sapiens (Human)	53671.2	2086	*	*
P22626	ROA2_HUMAN Heterogeneous nuclear ribonucleoproteins A2/B1 - Homo sapien	37406.7	1924	*	*
P08727	K1C19_HUMAN Keratin, type I cytoskeletal 19 - Homo sapiens (Human)	44065.2	1521	*	*
P21333	FLNA_HUMAN Filamin-A - Homo sapiens (Human)	280561	1487	*	*
P14618	KPYM_HUMAN Pyruvate kinase isozymes M1/M2 - Homo sapiens (Human)	57900.2	1457	*	*
P06733	ENOA_HUMAN Alpha-enolase - Homo sapiens (Human)	47139.4	1296	*	*
P49327	FAS_HUMAN Fatty acid synthase - Homo sapiens (Human)	273224	1135	*	*
P11142	HSP7C_HUMAN Heat shock cognate 71 kDa protein - Homo sapiens (Human)	70854.4	895	*	*
P78527	PRKDC_HUMAN DNA-dependent protein kinase catalytic subunit - Homo sapie	468787	889	*	*
P04406	G3P_HUMAN Glyceraldehyde-3-phosphate dehydrogenase - Homo sapiens (Huma	36030.4	875	*	*
P06748	NPM_HUMAN Nucleophosmin - Homo sapiens (Human)	32554.9	850	*	*
P60709	ACTB_HUMAN Actin, cytoplasmic 1 - Homo sapiens (Human)	41709.7	843	*	*
Q6S8J3	A26CA_HUMAN ANKRD26-like family C member 1A - Homo sapiens (Human)	121286	777	*	*
Q00610	CLH1_HUMAN Clathrin heavy chain 1 - Homo sapiens (Human)	191492	721	*	*
Q6P2Q9	PRP8_HUMAN Pre-mRNA-processing-splicing factor 8 - Homo sapiens (Human)	273425	690	*	*
Q08211	DHX9_HUMAN ATP-dependent RNA helicase A - Homo sapiens (Human)	140869	682	*	*
O43707	ACTN4_HUMAN Alpha-actinin-4 - Homo sapiens (Human)	104788	670	*	*
O75643	U520_HUMAN U5 small nuclear ribonucleoprotein 200 kDa helicase - Homo s	244351	665	*	*
P07900	HS90A_HUMAN Heat shock protein HSP 90-alpha - Homo sapiens (Human)	84606.7	632	*	*
P07355	ANXA2_HUMAN Annexin A2 - Homo sapiens (Human)	38579.8	627	*	*
P61978	HNRPK_HUMAN Heterogeneous nuclear ribonucleoprotein K - Homo sapiens (Hu	50944.4	607	*	*
Q09666	AHNK_HUMAN Neuroblast differentiation-associated protein AHNAK - Homo s	628705	606	*	*
P46940	IQGA1_HUMAN Ras GTPase-activating-like protein IQGAP1 - Homo sapiens (Hu	189133	603	*	*
Q15149	PLEC1_HUMAN Plectin-1 - Homo sapiens (Human)	531408	578	*	*
Q2KHP4	Q2KHP4_HUMAN HSPA5 protein - Homo sapiens (Human)	72377.6	576	*	*
P13639	EF2_HUMAN Elongation factor 2 - Homo sapiens (Human)	95277.1	576	*	*
P35579	MYH9_HUMAN Myosin-9 - Homo sapiens (Human)	226391	574	*	*
Q13813	SPTA2_HUMAN Spectrin alpha chain, brain - Homo sapiens (Human)	284362	562	*
P08107	HSP71_HUMAN Heat shock 70 kDa protein 1 - Homo sapiens (Human)	70009.2	560	*	*
P13646	K1C13_HUMAN Keratin, type I cytoskeletal 13 - Homo sapiens (Human)	49555.5	528	*	*
P62736	ACTA_HUMAN Actin, aortic smooth muscle - Homo sapiens (Human)	41981.8	516	*	*
P04264	K2C1_HUMAN Keratin, type II cytoskeletal 1 - Homo sapiens (Human)	65977.9	514	*	*
P06576	ATPB_HUMAN ATP synthase subunit beta, mitochondrial precursor - Homo sap	56524.7	510	*	*
P23528	COF1_HUMAN Cofilin-1 - Homo sapiens (Human)	18490.7	508	*	*
Q14980	NUMA1_HUMAN Nuclear mitotic apparatus protein 1 - Homo sapiens (Human)	238113	505	*	*
P68104	EF1A1_HUMAN Elongation factor 1-alpha 1 - Homo sapiens (Human)	50109.2	501	*	*
P10809	CH60_HUMAN 60 kDa heat shock protein, mitochondrial precursor - Homo sa	61016.5	491	*	*
P19338	NUCL_HUMAN Nucleolin - Homo sapiens (Human)	76568.5	488	*	*
P34931	HS71L_HUMAN Heat shock 70 kDa protein 1L - Homo sapiens (Human)	70331.5	482	*	*
Q15233	NONO_HUMAN Non-POU domain-containing octamer-binding protein - Homo sap	54197.4	474	*	*
Q71U36	TBA1A_HUMAN Tubulin alpha-1A chain - Homo sapiens (Human)	50103.7	466	*	*
P00558	PGK1_HUMAN Phosphoglycerate kinase 1 - Homo sapiens (Human)	44586.2	466	*	*
Q13885	TBB2A_HUMAN Tubulin beta-2A chain - Homo sapiens (Human)	49875	457	*	*
P26599	PTBP1_HUMAN Polypyrimidine tract-binding protein 1 - Homo sapiens (Human)	57185.8	454	*	*
P12814	ACTN1_HUMAN Alpha-actinin-1 - Homo sapiens (Human)	102993	445	*	*
P43243	MATR3_HUMAN Matrin-3 - Homo sapiens (Human)	94564.7	431	*	*
P15311	EZRI_HUMAN Ezrin - Homo sapiens (Human)	69369.8	421	*	*
Q9UQ80	PA2G4_HUMAN Proliferation-associated protein 2G4 - Homo sapiens (Human)	43759.2	419	*	*
P07237	PDIA1_HUMAN Protein disulfide-isomerase precursor - Homo sapiens (Human)	57080.8	399	*	*
P12956	KU70_HUMAN ATP-dependent DNA helicase 2 subunit 1 - Homo sapiens (Human)	69799.2	398	*	*
P07737	PROF1_HUMAN Profilin-1 - Homo sapiens (Human)	15044.6	394	*	*
P04792	HSPB1_HUMAN Heat shock protein beta-1 - Homo sapiens (Human)	22768.5	388	*	*
P31943	HNRH1_HUMAN Heterogeneous nuclear ribonucleoprotein H - Homo sapiens (Hu	49198.4	384	*	*
Q14204	DYHC1_HUMAN Dynein heavy chain 1, cytoplasmic 1 - Homo sapiens (Human)	532072	379	*	*
P09651	ROA1_HUMAN Heterogeneous nuclear ribonucleoprotein A1 - Homo sapiens (Hu	38822.1	374	*	*
P40926	MDHM_HUMAN Malate dehydrogenase, mitochondrial precursor - Homo sapiens	35508.8	370	*	*
P13010	KU86_HUMAN ATP-dependent DNA helicase 2 subunit 2 - Homo sapiens (Human)	82652.4	367	*	*
P22314	UBA1_HUMAN Ubiquitin-like modifier-activating enzyme 1 - Homo sapiens (H	117774	362	*	*
P30101	PDIA3_HUMAN Protein disulfide-isomerase A3 precursor - Homo sapiens (Hum	56746.8	360	*	*
Q15029	U5S1_HUMAN 116 kDa U5 small nuclear ribonucleoprotein component - Homo	109366	349	*	*
Q6IBH5	Q6IBH5_HUMAN Peptidyl-prolyl cis-trans isomerase - Homo sapiens (Human)	23713.5	349	*	*
P09874	PARP1_HUMAN Poly [ADP-ribose] polymerase 1 - Homo sapiens (Human)	113012	342	*	*
P14625	ENPL_HUMAN Endoplasmin precursor - Homo sapiens (Human)	92411.2	341	*	*
A6ND69	A6ND69_HUMAN Uncharacterized protein HNRNPL - Homo sapiens (Human)	64092.4	333	*	*
O60506	HNRPQ_HUMAN Heterogeneous nuclear ribonucleoprotein Q - Homo sapiens (Hu	69559.6	332	*	*
P06744	G6PI_HUMAN Glucose-6-phosphate isomerase - Homo sapiens (Human)	63107.3	331	*	*
Q01082	SPTB2_HUMAN Spectrin beta chain, brain 1 - Homo sapiens (Human)	274437	325	*	*
P25705	ATPA_HUMAN ATP synthase subunit alpha, mitochondrial precursor - Homo s	59713.7	323	*	*
Q00839	HNRPU_HUMAN Heterogeneous nuclear ribonucleoprotein U - Homo sapiens (Hu	90457	316	*	*
P23246	SFPQ_HUMAN Splicing factor, proline- and glutamine-rich - Homo sapiens (	76101.8	313	*	*
Q92616	GCN1L_HUMAN GCN1-like protein 1 - Homo sapiens (Human)	292556	306	*	*
Q07955	SFRS1_HUMAN Splicing factor, arginine/serine-rich 1 - Homo sapiens (Hum	27727.8	296	*
P04075	ALDOA_HUMAN Fructose-bisphosphate aldolase A - Homo sapiens (Human)	39395.3	291	*	*
P11413	G6PD_HUMAN Glucose-6-phosphate 1-dehydrogenase - Homo sapiens (Human)	59219.1	287	*	*
O75369	FLNB_HUMAN Filamin-B - Homo sapiens (Human)	278018	286	*	*
Q12906	ILF3_HUMAN Interleukin enhancer-binding factor 3 - Homo sapiens (Human)	95279.2	286	*	*
Q14974	IMB1_HUMAN Importin subunit beta-1 - Homo sapiens (Human)	97108.2	283	*	*
P68371	TBB2C_HUMAN Tubulin beta-2C chain - Homo sapiens (Human)	49799	283	*	*
P38646	GRP75_HUMAN Stress-70 protein, mitochondrial precursor - Homo sapiens (	73634.8	282	*	*
P08238	HS90B_HUMAN Heat shock protein HSP 90-beta - Homo sapiens (Human)	83212.2	277	*	*
O75533	SF3B1_HUMAN Splicing factor 3B subunit 1 - Homo sapiens (Human)	145723	276	*	*
P58107	EPIPL_HUMAN Epiplakin - Homo sapiens (Human)	552754	275	*	*
P18669	PGAM1_HUMAN Phosphoglycerate mutase 1 - Homo sapiens (Human)	28785.9	275	*	*
P78347	GTF2I_HUMAN General transcription factor II-I - Homo sapiens (Human)	112346	271	*	*
Q92841	DDX17_HUMAN Probable ATP-dependent RNA helicase DDX17 - Homo sapiens (Hu	72326	268	*	*
P55072	TERA_HUMAN Transitional endoplasmic reticulum ATPase - Homo sapiens (Hum	89265.9	267	*	*
P11940	PABP1_HUMAN Polyadenylate-binding protein 1 - Homo sapiens (Human)	70626	265	*	*
O00571	DDX3X_HUMAN ATP-dependent RNA helicase DDX3X - Homo sapiens (Human)	73198.1	263	*	*
P60174	TPIS_HUMAN Triosephosphate isomerase - Homo sapiens (Human)	26652.7	261	*	*
P62937	PPIA_HUMAN Peptidyl-prolyl cis-trans isomerase A - Homo sapiens (Human)	18000.9	257	*	*
Q9C005	DPY30_HUMAN Protein dpy-30 homolog - Homo sapiens (Human)	11242.8	253	*	*
P27824	CALX_HUMAN Calnexin precursor - Homo sapiens (Human)	67526	253	*	*
Q05639	EF1A2_HUMAN Elongation factor 1-alpha 2 - Homo sapiens (Human)	50438.4	248	*	*
P31150	GDIA_HUMAN Rab GDP dissociation inhibitor alpha - Homo sapiens (Human)	50550.2	248	*	*
P55060	XPO2_HUMAN Exportin-2 - Homo sapiens (Human)	110346	243	*	*
P63241	IF5A1_HUMAN Eukaryotic translation initiation factor 5A-1 - Homo sapien	16821.4	240	*	*
Q86VP6	CAND1_HUMAN Cullin-associated NEDD8-dissociated protein 1 - Homo sapien	136289	239	*	*
Q06323	PSME1_HUMAN Proteasome activator complex subunit 1 - Homo sapiens (Human)	28705	239		*
P62081	RS7_HUMAN 40S ribosomal protein S7 - Homo sapiens (Human)	22113.3	235	*	*
P26641	EF1G_HUMAN Elongation factor 1-gamma - Homo sapiens (Human)	50087.2	233	*	*
P52272	HNRPM_HUMAN Heterogeneous nuclear ribonucleoprotein M - Homo sapiens (H	77464.3	230	*	*
P07437	TBB5_HUMAN Tubulin beta chain - Homo sapiens (Human)	49639	230	*	*
Q02880	TOP2B_HUMAN DNA topoisomerase 2-beta - Homo sapiens (Human)	183152	229	*
P60842	IF4A1_HUMAN Eukaryotic initiation factor 4A-I - Homo sapiens (Human)	46124.6	228	*	*
Q4JM47	Q4JM47_HUMAN AGR2 - Homo sapiens (Human)	22223.7	227	*	*
Q7KZF4	SND1_HUMAN Staphylococcal nuclease domain-containing protein 1 - Homo s	101934	227	*	*
P31942	HNRH3_HUMAN Heterogeneous nuclear ribonucleoprotein H3 - Homo sapiens (H	36903	225	*
P63104	1433Z_HUMAN 14-3-3 protein zeta/delta - Homo sapiens (Human)	27727.7	223	*	*
P52209	6PGD_HUMAN 6-phosphogluconate dehydrogenase, decarboxylating - Homo sapi	53106	218	*	*
P17844	DDX5_HUMAN Probable ATP-dependent RNA helicase DDX5 - Homo sapiens (Huma	69104.8	216	*	*
Q99714	HCD2_HUMAN 3-hydroxyacyl-CoA dehydrogenase type-2 - Homo sapiens (Human)	26906.1	215	*	*
P36578	RL4_HUMAN 60S ribosomal protein L4 - Homo sapiens (Human)	47667.5	215	*	*
P11387	TOP1_HUMAN DNA topoisomerase 1 - Homo sapiens (Human)	90668.9	213	*	*
Q12905	ILF2_HUMAN Interleukin enhancer-binding factor 2 - Homo sapiens (Human)	43035.2	213	*	*
P02545	LMNA_HUMAN Lamin-A/C - Homo sapiens (Human)	74094.8	210	*
P31949	S10AB_HUMAN Protein S100-A11 - Homo sapiens (Human)	11732.8	207	*	*
Q92499	DDX1_HUMAN ATP-dependent RNA helicase DDX1 - Homo sapiens (Human)	82379.9	205	*	*
P54886	P5CS_HUMAN Delta-1-pyrroline-5-carboxylate synthetase - Homo sapiens (Hu	87247.7	203	*	*
P31946	1433B_HUMAN 14-3-3 protein beta/alpha - Homo sapiens (Human)	28064.8	201	*	*
P55786	PSA_HUMAN Puromycin-sensitive aminopeptidase - Homo sapiens (Human)	103211	201		*
P15880	RS2_HUMAN 40S ribosomal protein S2 - Homo sapiens (Human)	31304.6	200	*	*
P51991	ROA3_HUMAN Heterogeneous nuclear ribonucleoprotein A3 - Homo sapiens (Hu	39570.5	198	*	*
P62158	CALM_HUMAN Calmodulin - Homo sapiens (Human)	16826.8	198	*	*
P42704	LPPRC_HUMAN Leucine-rich PPR motif-containing protein, mitochondrial pr	157805	198	*	*
P07910	HNRPC_HUMAN Heterogeneous nuclear ribonucleoproteins C1/C2 - Homo sapie	33649.6	196	*
P00338	LDHA_HUMAN L-lactate dehydrogenase A chain - Homo sapiens (Human)	36665.4	196	*	*
Q8WXF1	PSPC1_HUMAN Paraspeckle component 1 - Homo sapiens (Human)	58706.3	195	*
O43809	CPSF5_HUMAN Cleavage and polyadenylation specificity factor subunit 5 -	26210.7	191	*	*
Q06830	PRDX1_HUMAN Peroxiredoxin-1 - Homo sapiens (Human)	22096.3	191	*	*
Q15084	PDIA6_HUMAN Protein disulfide-isomerase A6 precursor - Homo sapiens (Hum	48091.3	189	*	*
Q02878	RL6_HUMAN 60S ribosomal protein L6 - Homo sapiens (Human)	32707.6	188	*	*
P18124	RL7_HUMAN 60S ribosomal protein L7 - Homo sapiens (Human)	29207.2	186	*	*
P60660	MYL6_HUMAN Myosin light polypeptide 6 - Homo sapiens (Human)	16919.1	186	*	*
Q15393	SF3B3_HUMAN Splicing factor 3B subunit 3 - Homo sapiens (Human)	135492	183	*	*
P40939	ECHA_HUMAN Trifunctional enzyme subunit alpha, mitochondrial precursor	82947	183	*	*
Q14697	GANAB_HUMAN Neutral alpha-glucosidase AB precursor - Homo sapiens (Huma	106807	182		*
P23396	RS3_HUMAN 40S ribosomal protein S3 - Homo sapiens (Human)	26671.4	181	*	*
O43390	HNRPR_HUMAN Heterogeneous nuclear ribonucleoprotein R - Homo sapiens (Hu	70899.2	179	*
Q9BR76	COR1B_HUMAN Coronin-1B - Homo sapiens (Human)	54200.3	179	*	*
P62136	PP1A_HUMAN Serine/threonine-protein phosphatase PP1-alpha catalytic subu	37487.8	179	*	*
P54652	HSP72_HUMAN Heat shock-related 70 kDa protein 2 - Homo sapiens (Human)	69978	179	*	*
O60812	HNRCL_HUMAN Heterogeneous nuclear ribonucleoprotein C-like 1 - Homo sap	32122.7	177	*	*
Q96FQ6	S10AG_HUMAN Protein S100-A16 - Homo sapiens (Human)	11794	177	*	*
Q9Y4L1	HYOU1_HUMAN Hypoxia up-regulated protein 1 precursor - Homo sapiens (Hu	111266	175		*
P20700	LMNB1_HUMAN Lamin-B1 - Homo sapiens (Human)	66367.7	172	*
P63244	GBLP_HUMAN Guanine nucleotide-binding protein subunit beta-2-like 1 - H	35054.6	172	*	*
Q9H4B7	TBB1_HUMAN Tubulin beta-1 chain - Homo sapiens (Human)	50294.6	172	*	*
P29401	TKT_HUMAN Transketolase - Homo sapiens (Human)	67834.9	171	*	*
Q05524	ENO1B_HUMAN Alpha-enolase, lung specific - Homo sapiens (Human)	49446.4	171	*	*
Q13263	TIF1B_HUMAN Transcription intermediary factor 1-beta - Homo sapiens (Hum	88493.5	170	*	*
P62826	RAN_HUMAN GTP-binding nuclear protein Ran - Homo sapiens (Human)	24407.6	169	*	*
Q1KMD3	HNRL2_HUMAN Heterogeneous nuclear ribonucleoprotein U-like protein 2 -	85052.2	167	*	*
Q16719	KYNU_HUMAN Kynureninase - Homo sapiens (Human)	52318.3	164		*
Q9UQE7	SMC3_HUMAN Structural maintenance of chromosomes protein 3 - Homo sapie	141453	162	*
Q502X6	Q502X6_HUMAN MCTS1 protein - Homo sapiens (Human)	19216	162	*	*
P62314	SMD1_HUMAN Small nuclear ribonucleoprotein Sm D1 - Homo sapiens (Human)	13273.4	160	*	*
Q86V81	THOC4_HUMAN THO complex subunit 4 - Homo sapiens (Human)	26871.6	160	*	*
P62841	RS15_HUMAN 40S ribosomal protein S15 - Homo sapiens (Human)	17029.2	159	*	*
P98179	RBM3_HUMAN Putative RNA-binding protein 3 - Homo sapiens (Human)	17160	159	*	*
O00148	DDX39_HUMAN ATP-dependent RNA helicase DDX39 - Homo sapiens (Human)	49098.1	158	*	*
P50395	GDIB_HUMAN Rab GDP dissociation inhibitor beta - Homo sapiens (Human)	50630.9	158	*	*
P27797	CALR_HUMAN Calreticulin precursor - Homo sapiens (Human)	48111.9	158		*
P62424	RL7A_HUMAN 60S ribosomal protein L7a - Homo sapiens (Human)	29977	158	*	*
P26368	U2AF2_HUMAN Splicing factor U2AF 65 kDa subunit - Homo sapiens (Human)	53467.3	157	*	*
Q07666	KHDR1_HUMAN KH domain-containing, RNA-binding, signal transduction-asso	48197.2	156	*	*
P31939	PUR9_HUMAN Bifunctional purine biosynthesis protein PURH [Includes: Phos	64575.5	156		*
Q7Z406	MYH14_HUMAN Myosin-14 - Homo sapiens (Human)	227861	155	*	*
P48735	IDHP_HUMAN Isocitrate dehydrogenase [NADP], mitochondrial precursor - Ho	50876.9	155	*	*
Q9UGV6	HMG1X_HUMAN High mobility group protein 1-like 10 - Homo sapiens (Human)	24203	154	*	*
P15531	NDKA_HUMAN Nucleoside diphosphate kinase A - Homo sapiens (Human)	17137.7	154	*	*
Q96AG4	LRC59_HUMAN Leucine-rich repeat-containing protein 59 - Homo sapiens (Hu	34908.9	153	*	*
P08758	ANXA5_HUMAN Annexin A5 - Homo sapiens (Human)	35914.4	153		*
P50454	SERPH_HUMAN Serpin H1 precursor - Homo sapiens (Human)	46411.3	153	*	*
P09467	F16P1_HUMAN Fructose-1,6-bisphosphatase 1 - Homo sapiens (Human)	36790.8	152	*	*
P30041	PRDX6_HUMAN Peroxiredoxin-6 - Homo sapiens (Human)	25019.2	150	*	*
Q99584	S10AD_HUMAN Protein S100-A13 - Homo sapiens (Human)	11464.1	150	*	*
Q13011	ECH1_HUMAN Delta(3,5)-Delta(2,4)-dienoyl-CoA isomerase, mitochondrial precursor - Homo sapiens (Human)	35793.4	149	*	*
P11586	C1TC_HUMAN C-1-tetrahydrofolate synthase, cytoplasmic - Homo sapiens (Hu	101496	149	*	*
P20674	COX5A_HUMAN Cytochrome c oxidase subunit 5A, mitochondrial precursor - H	16763.7	149	*	*
A8K6X3	A8K6X3_HUMAN cDNA FLJ78679, highly similar to Homo sapiens DEAD - Homo	117399	146	*
P39019	RS19_HUMAN 40S ribosomal protein S19 - Homo sapiens (Human)	16050.5	146	*	*
P09429	HMGB1_HUMAN High mobility group protein B1 - Homo sapiens (Human)	24878.2	146	*	*
Q01105	SET_HUMAN Protein SET - Homo sapiens (Human)	33468.7	144	*	*
Q00688	FKBP3_HUMAN FK506-binding protein 3 - Homo sapiens (Human)	25161.3	144	*	*
O43795	MYO1B_HUMAN Myosin-Ib - Homo sapiens (Human)	131902	143	*	*
P62701	RS4X_HUMAN 40S ribosomal protein S4, X isoform - Homo sapiens (Human)	29579.1	143	*	*
Q9H9B4	SFXN1_HUMAN Sideroflexin-1 - Homo sapiens (Human)	35596.4	142	*	*
O00159	MYO1C_HUMAN Myosin-Ic - Homo sapiens (Human)	117965	141	*	*
P26583	HMGB2_HUMAN High mobility group protein B2 - Homo sapiens (Human)	24018.7	141	*
Q16576	RBBP7_HUMAN Histone-binding protein RBBP7 - Homo sapiens (Human)	47790.2	140	*	*
P04843	RIB1_HUMAN Dolichyl-diphosphooligosaccharide--protein glycosyltransfera	68526.9	138	*	*
Q99497	PARK7_HUMAN Protein DJ-1 - Homo sapiens (Human)	19878.5	138		*
Q07021	C1QBP_HUMAN Complement component 1 Q subcomponent-binding protein, mitoc	31342.6	137	*	*
P62258	1433E_HUMAN 14-3-3 protein epsilon - Homo sapiens (Human)	29155.4	136	*	*
P35580	MYH10_HUMAN Myosin-10 - Homo sapiens (Human)	228797	136	*	*
P30153	2AAA_HUMAN Serine/threonine-protein phosphatase 2A 65 kDa regulatory sub	65267.1	136	*	*
P49588	SYAC_HUMAN Alanyl-tRNA synthetase, cytoplasmic - Homo sapiens (Human)	106743	135		*
P31948	STIP1_HUMAN Stress-induced-phosphoprotein 1 - Homo sapiens (Human)	62599.5	134	*	*
P07384	CAN1_HUMAN Calpain-1 catalytic subunit - Homo sapiens (Human)	81838.3	133	*	*
P08195	4F2_HUMAN 4F2 cell-surface antigen heavy chain - Homo sapiens (Human)	57909	132	*	*
P13804	ETFA_HUMAN Electron transfer flavoprotein subunit alpha, mitochondrial	35057.6	131	*	*
Q9P258	RCC2_HUMAN Protein RCC2 - Homo sapiens (Human)	56049.3	130	*
P37802	TAGL2_HUMAN Transgelin-2 - Homo sapiens (Human)	22377.2	130	*	*
Q9Y2W1	TR150_HUMAN Thyroid hormone receptor-associated protein 3 - Homo sapiens	108601	128	*
P48643	TCPE_HUMAN T-complex protein 1 subunit epsilon - Homo sapiens (Human)	59632.9	128	*	*
Q14683	SMC1A_HUMAN Structural maintenance of chromosomes protein 1A - Homo sap	143144	128	*
Q96AE4	FUBP1_HUMAN Far upstream element-binding protein 1 - Homo sapiens (Human)	67518.6	127	*	*
Q15181	IPYR_HUMAN Inorganic pyrophosphatase - Homo sapiens (Human)	32639.2	127		*
P12235	ADT1_HUMAN ADP/ATP translocase 1 - Homo sapiens (Human)	33043.2	127	*	*
Q13509	TBB3_HUMAN Tubulin beta-3 chain - Homo sapiens (Human)	50400.3	127	*	*
Q9UHX1	PUF60_HUMAN Poly(U)-binding-splicing factor PUF60 - Homo sapiens (Human)	59837.8	125	*	*
Q9UQ35	SRRM2_HUMAN Serine/arginine repetitive matrix protein 2 - Homo sapiens (	299435	125	*
P84077	ARF1_HUMAN ADP-ribosylation factor 1 - Homo sapiens (Human)	20683.7	125	*	*
P22695	QCR2_HUMAN Cytochrome b-c1 complex subunit 2, mitochondrial precursor -	48412.9	125	*	*
Q14103	HNRPD_HUMAN Heterogeneous nuclear ribonucleoprotein D0 - Homo sapiens (H	38410.3	124	*	*
O60361	NDK8_HUMAN Putative nucleoside diphosphate kinase - Homo sapiens (Human)	15519	124	*	*
P35637	FUS_HUMAN RNA-binding protein FUS - Homo sapiens (Human)	53393.7	123	*
O43143	DHX15_HUMAN Putative pre-mRNA-splicing factor ATP-dependent RNA helicas	90875.3	123	*	*
P53999	TCP4_HUMAN Activated RNA polymerase II transcriptional coactivator p15 -	14386.4	123	*	*
Q9UMS4	PRP19_HUMAN Pre-mRNA-processing factor 19 - Homo sapiens (Human)	55146.4	122	*	*
Q9Y3I0	CV028_HUMAN UPF0027 protein C22orf28 - Homo sapiens (Human)	55175	122	*	*
Q13547	HDAC1_HUMAN Histone deacetylase 1 - Homo sapiens (Human)	55067.8	120	*
P13667	PDIA4_HUMAN Protein disulfide-isomerase A4 precursor - Homo sapiens (Hum	72887.1	120	*	*
Q7Z4W1	DCXR_HUMAN L-xylulose reductase - Homo sapiens (Human)	25896.6	120	*	*
P46783	RS10_HUMAN 40S ribosomal protein S10 - Homo sapiens (Human)	18885.9	118	*	*
P40227	TCPZ_HUMAN T-complex protein 1 subunit zeta - Homo sapiens (Human)	57987.7	118	*	*
P05141	ADT2_HUMAN ADP/ATP translocase 2 - Homo sapiens (Human)	32874.2	118	*	*
P18621	RL17_HUMAN 60S ribosomal protein L17 - Homo sapiens (Human)	21383.3	117	*	*
A8MZ76	A8MZ76_HUMAN Uncharacterized protein PSME2 - Homo sapiens (Human)	28584	117	*	*
Q13228	SBP1_HUMAN Selenium-binding protein 1 - Homo sapiens (Human)	52357.7	117		*
P51659	DHB4_HUMAN Peroxisomal multifunctional enzyme type 2 - Homo sapiens (Hum	79636.4	116	*	*
P62249	RS16_HUMAN 40S ribosomal protein S16 - Homo sapiens (Human)	16435	116	*	*
P04844	RIB2_HUMAN Dolichyl-diphosphooligosaccharide--protein glycosyltransferas	69241.1	116	*	*
O94906	PRP6_HUMAN Pre-mRNA-processing factor 6 - Homo sapiens (Human)	106858	115	*
Q9Y224	CN166_HUMAN Protein C14orf166 - Homo sapiens (Human)	28050.7	115	*	*
P24534	EF1B_HUMAN Elongation factor 1-beta - Homo sapiens (Human)	24748.3	115	*	*
Q9BSJ8	ESYT1_HUMAN Extended-synaptotagmin-1 - Homo sapiens (Human)	122780	115	*	*
P39748	FEN1_HUMAN Flap endonuclease 1 - Homo sapiens (Human)	42566.1	114	*
P62847	RS24_HUMAN 40S ribosomal protein S24 - Homo sapiens (Human)	15413.4	114	*	*
P30086	PEBP1_HUMAN Phosphatidylethanolamine-binding protein 1 - Homo sapiens (H	21043.7	114	*	*
P62241	RS8_HUMAN 40S ribosomal protein S8 - Homo sapiens (Human)	24190.2	113	*	*
P78371	TCPB_HUMAN T-complex protein 1 subunit beta - Homo sapiens (Human)	57452.3	112		*
P29692	EF1D_HUMAN Elongation factor 1-delta - Homo sapiens (Human)	31102.8	111	*	*
Q15717	ELAV1_HUMAN ELAV-like protein 1 - Homo sapiens (Human)	36069.2	111	*	*
P19105	MLRM_HUMAN Myosin regulatory light chain 2, nonsarcomeric - Homo sapien	19781.5	111	*	*
P62318	SMD3_HUMAN Small nuclear ribonucleoprotein Sm D3 - Homo sapiens (Human)	13907.3	110	*	*
Q15637	SF01_HUMAN Splicing factor 1 - Homo sapiens (Human)	68286.1	110	*	*
Q9Y265	RUVB1_HUMAN RuvB-like 1 - Homo sapiens (Human)	50196.4	110	*	*
P30044	PRDX5_HUMAN Peroxiredoxin-5, mitochondrial precursor - Homo sapiens (Hum	22012.5	110		*
P61158	ARP3_HUMAN Actin-related protein 3 - Homo sapiens (Human)	47341	110	*	*
Q15459	SF3A1_HUMAN Splicing factor 3 subunit 1 - Homo sapiens (Human)	88830.8	109	*	*
Q02790	FKBP4_HUMAN FK506-binding protein 4 - Homo sapiens (Human)	51772.2	109		*
P11216	PYGB_HUMAN Glycogen phosphorylase, brain form - Homo sapiens (Human)	96634.7	107		*
Q09028	RBBP4_HUMAN Histone-binding protein RBBP4 - Homo sapiens (Human)	47626.1	106	*	*
P05387	RLA2_HUMAN 60S acidic ribosomal protein P2 - Homo sapiens (Human)	11657.9	105	*	*
P07339	CATD_HUMAN Cathepsin D precursor - Homo sapiens (Human)	44523.7	105	*	*
P15924	DESP_HUMAN Desmoplakin - Homo sapiens (Human)	331568	104	*	*
P62316	SMD2_HUMAN Small nuclear ribonucleoprotein Sm D2 - Homo sapiens (Human)	13518.2	103	*
O75340	PDCD6_HUMAN Programmed cell death protein 6 - Homo sapiens (Human)	21854.8	103	*	*
P49411	EFTU_HUMAN Elongation factor Tu, mitochondrial precursor - Homo sapiens	49510.2	103	*	*
P51149	RAB7A_HUMAN Ras-related protein Rab-7a - Homo sapiens (Human)	23474.9	103		*
Q14839	CHD4_HUMAN Chromodomain-helicase-DNA-binding protein 4 - Homo sapiens (H	217852	102	*
P62906	RL10A_HUMAN 60S ribosomal protein L10a - Homo sapiens (Human)	24815.5	102	*	*
P32119	PRDX2_HUMAN Peroxiredoxin-2 - Homo sapiens (Human)	21878.2	102	*	*
Q92945	FUBP2_HUMAN Far upstream element-binding protein 2 - Homo sapiens (Human)	73101.1	101	*	*
Q9UM54	MYO6_HUMAN Myosin-VI - Homo sapiens (Human)	149596	101	*	*
P62269	RS18_HUMAN 40S ribosomal protein S18 - Homo sapiens (Human)	17707.9	101	*	*
P53396	ACLY_HUMAN ATP-citrate synthase - Homo sapiens (Human)	120762	101		*
P51610	HCFC1_HUMAN Host cell factor - Homo sapiens (Human)	208601	100	*
P06396	GELS_HUMAN Gelsolin precursor - Homo sapiens (Human)	85644.3	100	*	*
P35221	CTNA1_HUMAN Catenin alpha-1 - Homo sapiens (Human)	100009	100	*	*
Q01813	K6PP_HUMAN 6-phosphofructokinase type C - Homo sapiens (Human)	85541.6	100		*
Q10567	AP1B1_HUMAN AP-1 complex subunit beta-1 - Homo sapiens (Human)	104540	100	*	*
P46778	RL21_HUMAN 60S ribosomal protein L21 - Homo sapiens (Human)	18553.1	99	*	*
Q13200	PSMD2_HUMAN 26S proteasome non-ATPase regulatory subunit 2 - Homo sapie	100136	99		*
P53618	COPB_HUMAN Coatomer subunit beta - Homo sapiens (Human)	107074	99	*	*
P46777	RL5_HUMAN 60S ribosomal protein L5 - Homo sapiens (Human)	34340.7	97	*	*
Q14978	NOLC1_HUMAN Nucleolar phosphoprotein p130 - Homo sapiens (Human)	73559.7	97	*
P61981	1433G_HUMAN 14-3-3 protein gamma - Homo sapiens (Human)	28284.9	96	*	*
P35232	PHB_HUMAN Prohibitin - Homo sapiens (Human)	29785.9	96	*	*
Q9BQG0	MBB1A_HUMAN Myb-binding protein 1A - Homo sapiens (Human)	148761	95	*
P09972	ALDOC_HUMAN Fructose-bisphosphate aldolase C - Homo sapiens (Human)	39431.3	95	*	*
P35270	SPRE_HUMAN Sepiapterin reductase - Homo sapiens (Human)	28030.8	95		*
Q99729	ROAA_HUMAN Heterogeneous nuclear ribonucleoprotein A/B - Homo sapiens (H	36202.4	95	*	*
P61313	RL15_HUMAN 60S ribosomal protein L15 - Homo sapiens (Human)	24131.1	95	*	*
A4GUK4	A4GUK4_HUMAN TDP43 - Homo sapiens (Human)	44962.4	94	*	*
P07741	APT_HUMAN Adenine phosphoribosyltransferase - Homo sapiens (Human)	19595.4	94		*
Q16630	CPSF6_HUMAN Cleavage and polyadenylation specificity factor subunit 6 -	59173.5	93	*
P49756	RBM25_HUMAN Probable RNA-binding protein 25 - Homo sapiens (Human)	94065.2	93	*
A8K485	A8K485_HUMAN cDNA FLJ76788, highly similar to Homo sapiens splicing fact	100094	93	*
P35659	DEK_HUMAN Protein DEK - Homo sapiens (Human)	42648	93	*
P48047	ATPO_HUMAN ATP synthase subunit O, mitochondrial precursor - Homo sapie	23262.7	93	*	*
Q12931	TRAP1_HUMAN Heat shock protein 75 kDa, mitochondrial precursor - Homo s	80059.8	93	*	*
P05198	IF2A_HUMAN Eukaryotic translation initiation factor 2 subunit 1 - Homo s	36089.4	93	*	*
P19367	HXK1_HUMAN Hexokinase-1 - Homo sapiens (Human)	102420	93	*	*
Q9UHD8	SEPT9_HUMAN Septin-9 - Homo sapiens (Human)	65360.9	93	*	*
Q15019	SEPT2_HUMAN Septin-2 - Homo sapiens (Human)	41461.3	93	*	*
Q86XP3	DDX42_HUMAN ATP-dependent RNA helicase DDX42 - Homo sapiens (Human)	102912	92	*	*
Q13724	GCS1_HUMAN Mannosyl-oligosaccharide glucosidase - Homo sapiens (Human)	91860.9	91	*	*
O94776	MTA2_HUMAN Metastasis-associated protein MTA2 - Homo sapiens (Human)	74975.9	91	*
Q99623	PHB2_HUMAN Prohibitin-2 - Homo sapiens (Human)	33275.9	91	*	*
P09493	TPM1_HUMAN Tropomyosin alpha-1 chain - Homo sapiens (Human)	32688.7	91	*	*
Q13765	NACA_HUMAN Nascent polypeptide-associated complex subunit alpha - Homo s	23369.7	91	*	*
O43399	TPD54_HUMAN Tumor protein D54 - Homo sapiens (Human)	22224.3	91	*	*
P61160	ARP2_HUMAN Actin-related protein 2 - Homo sapiens (Human)	44732.3	89	*	*
P55795	HNRH2_HUMAN Heterogeneous nuclear ribonucleoprotein H2 - Homo sapiens (H	49232.3	89	*	*
Q16836	HCDH_HUMAN Hydroxyacyl-coenzyme A dehydrogenase, mitochondrial precurso	34255.9	89	*	*
Q9HCC0	MCCC2_HUMAN Methylcrotonoyl-CoA carboxylase beta chain, mitochondrial pr	61294.5	89	*	*
P17858	K6PL_HUMAN 6-phosphofructokinase, liver type - Homo sapiens (Human)	84964.3	89	*	*
P04908	H2A1B_HUMAN Histone H2A type 1-B - Homo sapiens (Human)	14127	89	*	*
P62244	RS15A_HUMAN 40S ribosomal protein S15a - Homo sapiens (Human)	14830	88	*	*
P60981	DEST_HUMAN Destrin - Homo sapiens (Human)	18493.5	88	*	*
Q16891	IMMT_HUMAN Mitochondrial inner membrane protein - Homo sapiens (Human)	83626.5	88	*	*
P08708	RS17_HUMAN 40S ribosomal protein S17 - Homo sapiens (Human)	15540.4	88	*	*
P14678	RSMB_HUMAN Small nuclear ribonucleoprotein-associated proteins B and B'	24593.7	87	*
P31930	QCR1_HUMAN Cytochrome b-c1 complex subunit 1, mitochondrial precursor -	52612.5	87	*	*
P08865	RSSA_HUMAN 40S ribosomal protein SA - Homo sapiens (Human)	32833.4	86	*	*
P08621	RU17_HUMAN U1 small nuclear ribonucleoprotein 70 kDa - Homo sapiens (Hum	51525.9	86	*
Q01518	CAP1_HUMAN Adenylyl cyclase-associated protein 1 - Homo sapiens (Human)	51822.8	86	*	*
Q96ST3	SIN3A_HUMAN Paired amphipathic helix protein Sin3a - Homo sapiens (Human)	145084	85	*
Q5VWA5	Q5VWA5_HUMAN Dolichyl-diphosphooligosaccharide-protein glycosyltransfer	50769	85	*	*
Q8NC51	PAIRB_HUMAN Plasminogen activator inhibitor 1 RNA-binding protein - Homo	44938.5	84	*	*
P30050	RL12_HUMAN 60S ribosomal protein L12 - Homo sapiens (Human)	17807.5	84	*	*
P46776	RL27A_HUMAN 60S ribosomal protein L27a - Homo sapiens (Human)	16551	84	*	*
P23526	SAHH_HUMAN Adenosylhomocysteinase - Homo sapiens (Human)	47685.3	84		*
P05388	RLA0_HUMAN 60S acidic ribosomal protein P0 - Homo sapiens (Human)	34251.8	83	*	*
O96019	ACL6A_HUMAN Actin-like protein 6A - Homo sapiens (Human)	47430.4	83	*	*
P84103	SFRS3_HUMAN Splicing factor, arginine/serine-rich 3 - Homo sapiens (Hum	19317.9	83	*	*
P83731	RL24_HUMAN 60S ribosomal protein L24 - Homo sapiens (Human)	17767.9	83	*	*
O00567	NOL5A_HUMAN Nucleolar protein 5A - Homo sapiens (Human)	66008.8	82	*	*
P23588	IF4B_HUMAN Eukaryotic translation initiation factor 4B - Homo sapiens (	69183.3	82	*	*
O75947	ATP5H_HUMAN ATP synthase subunit d, mitochondrial - Homo sapiens (Human)	18479.5	82	*	*
O00303	EIF3F_HUMAN Eukaryotic translation initiation factor 3 subunit F - Homo	37540.2	81	*	*
Q9NR30	DDX21_HUMAN Nucleolar RNA helicase 2 - Homo sapiens (Human)	87290.5	81	*
P62277	RS13_HUMAN 40S ribosomal protein S13 - Homo sapiens (Human)	17211.7	81	*	*
O75874	IDHC_HUMAN Isocitrate dehydrogenase [NADP] cytoplasmic - Homo sapiens (H	46629.6	81		*
Q9Y2X3	NOL5_HUMAN Nucleolar protein 5 - Homo sapiens (Human)	59540.6	80	*
P38919	IF4A3_HUMAN Eukaryotic initiation factor 4A-III - Homo sapiens (Human)	46841.2	80	*
P62857	RS28_HUMAN 40S ribosomal protein S28 - Homo sapiens (Human)	7836.2	80	*	*
Q9NYF8	BCLF1_HUMAN Bcl-2-associated transcription factor 1 - Homo sapiens (Huma	106059	80	*
P63173	RL38_HUMAN 60S ribosomal protein L38 - Homo sapiens (Human)	8212.7	80	*	*
P62263	RS14_HUMAN 40S ribosomal protein S14 - Homo sapiens (Human)	16262.5	80	*	*
Q96FW1	OTUB1_HUMAN Ubiquitin thioesterase OTUB1 - Homo sapiens (Human)	31264.4	80		*
Q53GS9	SNUT2_HUMAN U4/U6.U5 tri-snRNP-associated protein 2 - Homo sapiens (Hum	65339.8	79	*
P13693	TCTP_HUMAN Translationally-controlled tumor protein - Homo sapiens (Huma	19582.6	79	*	*
P49750	YLPM1_HUMAN YLP motif-containing protein 1 - Homo sapiens (Human)	219848	79	*
Q8N201	INT1_HUMAN Integrator complex subunit 1 - Homo sapiens (Human)	244140	78	*
P26373	RL13_HUMAN 60S ribosomal protein L13 - Homo sapiens (Human)	24246.5	78	*	*
P00403	COX2_HUMAN Cytochrome c oxidase subunit 2 - Homo sapiens (Human)	25548.2	78	*	*
O43684	BUB3_HUMAN Mitotic checkpoint protein BUB3 - Homo sapiens (Human)	37131.2	78	*
P27695	APEX1_HUMAN DNA-(apurinic or apyrimidinic site) lyase - Homo sapiens (Human)	35532.2	78	*	*
P54727	RD23B_HUMAN UV excision repair protein RAD23 homolog B - Homo sapiens (H	43144.6	78	*	*
P52907	CAZA1_HUMAN F-actin-capping protein subunit alpha-1 - Homo sapiens (Huma	32902.3	77	*	*
P17931	LEG3_HUMAN Galectin-3 - Homo sapiens (Human)	26172.1	77	*	*
Q9HDC9	APMAP_HUMAN Adipocyte plasma membrane-associated protein - Homo sapiens	46450.9	77		*
P14314	GLU2B_HUMAN Glucosidase 2 subunit beta precursor - Homo sapiens (Human)	59387.9	77		*
Q9Y490	TLN1_HUMAN Talin-1 - Homo sapiens (Human)	269596	77		*
P68400	CSK21_HUMAN Casein kinase II subunit alpha - Homo sapiens (Human)	45114.9	76	*	*
P12532	KCRU_HUMAN Creatine kinase, ubiquitous mitochondrial precursor - Homo s	47007.3	76	*	*
P27348	1433T_HUMAN 14-3-3 protein theta - Homo sapiens (Human)	27746.8	76	*	*
P07108	ACBP_HUMAN Acyl-CoA-binding protein - Homo sapiens (Human)	10038	76		*
Q6NUK1	SCMC1_HUMAN Calcium-binding mitochondrial carrier protein SCaMC-1 - Hom	53320.4	76	*	*
O14979	HNRDL_HUMAN Heterogeneous nuclear ribonucleoprotein D-like - Homo sapie	46409	76	*
Q9BTC0	DIDO1_HUMAN Death-inducer obliterator 1 - Homo sapiens (Human)	243721	76	*
P16401	H15_HUMAN Histone H1.5 - Homo sapiens (Human)	22566.5	76	*
Q9UKV3	ACINU_HUMAN Apoptotic chromatin condensation inducer in the nucleus - H	151796	76	*
Q9BZZ5	API5_HUMAN Apoptosis inhibitor 5 - Homo sapiens (Human)	57525.2	75	*	*
P63208	SKP1_HUMAN S-phase kinase-associated protein 1A - Homo sapiens (Human)	18646.3	75	*	*
O14980	XPO1_HUMAN Exportin-1 - Homo sapiens (Human)	123306	75	*	*
P10253	LYAG_HUMAN Lysosomal alpha-glucosidase precursor - Homo sapiens (Human)	105271	75		*
P40925	MDHC_HUMAN Malate dehydrogenase, cytoplasmic - Homo sapiens (Human)	36403	75		*
Q68E01	INT3_HUMAN Integrator complex subunit 3 - Homo sapiens (Human)	117994	74	*
Q13283	G3BP1_HUMAN Ras GTPase-activating protein-binding protein 1 - Homo sapie	52132.1	74	*	*
P55209	NP1L1_HUMAN Nucleosome assembly protein 1-like 1 - Homo sapiens (Human)	45346	74	*	*
Q92688	AN32B_HUMAN Acidic leucine-rich nuclear phosphoprotein 32 family member	28770.3	74	*	*
Q9BUQ8	DDX23_HUMAN Probable ATP-dependent RNA helicase DDX23 - Homo sapiens (Hu	95524	73	*
Q9NY33	DPP3_HUMAN Dipeptidyl-peptidase 3 - Homo sapiens (Human)	82538	73		*
Q9HCD5	NCOA5_HUMAN Nuclear receptor coactivator 5 - Homo sapiens (Human)	65496.6	73	*
P62851	RS25_HUMAN 40S ribosomal protein S25 - Homo sapiens (Human)	13733.7	73	*	*
Q13162	PRDX4_HUMAN Peroxiredoxin-4 - Homo sapiens (Human)	30520.8	72		*
Q5SWY0	Q5SWY0_HUMAN Translocated promoter region - Homo sapiens (Human)	267129	72	*
Q8IX12	CCAR1_HUMAN Cell division cycle and apoptosis regulator protein 1 - Homo	132739	72	*
O75494	FUSIP_HUMAN FUS-interacting serine-arginine-rich protein 1 - Homo sapie	31281.8	72	*
P21796	VDAC1_HUMAN Voltage-dependent anion-selective channel protein 1 - Homo	30753.6	72	*	*
P34897	GLYM_HUMAN Serine hydroxymethyltransferase, mitochondrial precursor - H	55957.8	72	*	*
P17480	UBF1_HUMAN Nucleolar transcription factor 1 - Homo sapiens (Human)	89350	72	*
P61353	RL27_HUMAN 60S ribosomal protein L27 - Homo sapiens (Human)	15787.8	71	*	*
P52815	RM12_HUMAN 39S ribosomal protein L12, mitochondrial precursor - Homo sap	21334.7	71	*	*
O60341	LSD1_HUMAN Lysine-specific histone demethylase 1 - Homo sapiens (Human)	92844.9	71	*	*
P24752	THIL_HUMAN Acetyl-CoA acetyltransferase, mitochondrial precursor - Homo	45170.7	71	*	*
Q9H3U1	UN45A_HUMAN UNC45 homolog A - Homo sapiens (Human)	103012	71	*	*
P20962	PTMS_HUMAN Parathymosin - Homo sapiens (Human)	11523.2	71		*
P28331	NDUS1_HUMAN NADH-ubiquinone oxidoreductase 75 kDa subunit, mitochondrial	79416.7	70	*	*
O15042	SR140_HUMAN U2-associated protein SR140 - Homo sapiens (Human)	118218	70	*
O60841	IF2P_HUMAN Eukaryotic translation initiation factor 5B - Homo sapiens (H	138714	70	*
Q9BUJ2	HNRL1_HUMAN Heterogeneous nuclear ribonucleoprotein U-like protein 1 -	95679.3	70	*	*
O14776	TCRG1_HUMAN Transcription elongation regulator 1 - Homo sapiens (Human)	123823	69	*
P49755	TMEDA_HUMAN Transmembrane emp24 domain-containing protein 10 precursor	24960	69	*	*
Q10570	CPSF1_HUMAN Cleavage and polyadenylation specificity factor subunit 1 -	160782	69	*
Q01081	U2AF1_HUMAN Splicing factor U2AF 35 kDa subunit - Homo sapiens (Human)	27854.5	69	*
Q9NVS9	PNPO_HUMAN Pyridoxine-5'-phosphate oxidase - Homo sapiens (Human)	29968.8	69		*
P09110	THIK_HUMAN 3-ketoacyl-CoA thiolase, peroxisomal precursor - Homo sapien	44263.9	68	*	*
P49748	ACADV_HUMAN Very long-chain specific acyl-CoA dehydrogenase, mitochondr	70345.5	68	*	*
Q16629	SFRS7_HUMAN Splicing factor, arginine/serine-rich 7 - Homo sapiens (Huma	27350	68	*
Q14444	CAPR1_HUMAN Caprin-1 - Homo sapiens (Human)	72706.8	68	*	*
P84098	RL19_HUMAN 60S ribosomal protein L19 - Homo sapiens (Human)	23451.3	68	*	*
Q13185	CBX3_HUMAN Chromobox protein homolog 3 - Homo sapiens (Human)	20798.4	68	*	*
P30084	ECHM_HUMAN Enoyl-CoA hydratase, mitochondrial precursor - Homo sapiens (	31367.1	68		*
P42285	SK2L2_HUMAN Superkiller viralicidic activity 2-like 2 - Homo sapiens (Hu	117729	67	*
Q96A33	CCD47_HUMAN Coiled-coil domain-containing protein 47 precursor - Homo sa	55838.4	67	*	*
P22392	NDKB_HUMAN Nucleoside diphosphate kinase B - Homo sapiens (Human)	17286.9	67	*	*
Q5JWF2	GNAS1_HUMAN Guanine nucleotide-binding protein G(s) subunit alpha isoforms XLas - Homo sapiens (Human)	110956	67	*	*
P09661	RU2A_HUMAN U2 small nuclear ribonucleoprotein A' - Homo sapiens (Human)	28398.1	67	*
P61088	UBE2N_HUMAN Ubiquitin-conjugating enzyme E2 N - Homo sapiens (Human)	17127	67	*	*
P52565	GDIR1_HUMAN Rho GDP-dissociation inhibitor 1 - Homo sapiens (Human)	23192.7	67		*
P31947	1433S_HUMAN 14-3-3 protein sigma - Homo sapiens (Human)	27756.7	67		*
O75489	NDUS3_HUMAN NADH dehydrogenase [ubiquinone] iron-sulfur protein 3, mito	30222.7	66	*	*
Q12874	SF3A3_HUMAN Splicing factor 3A subunit 3 - Homo sapiens (Human)	58812.3	66	*
Q8IY81	RRMJ3_HUMAN Putative rRNA methyltransferase 3 - Homo sapiens (Human)	96516.2	66	*
P45880	VDAC2_HUMAN Voltage-dependent anion-selective channel protein 2 - Homo	31546.5	66	*	*
Q9NTI5	PDS5B_HUMAN Sister chromatid cohesion protein PDS5 homolog B - Homo sap	164563	66	*
Q2TAY7	SMU1_HUMAN Smu-1 suppressor of mec-8 and unc-52 protein homolog - Homo s	57507.3	66	*
Q92922	SMRC1_HUMAN SWI/SNF-related matrix-associated actin-dependent regulator	122676	66	*	*
P05455	LA_HUMAN Lupus La protein - Homo sapiens (Human)	46808.2	66	*	*
P60866	RS20_HUMAN 40S ribosomal protein S20 - Homo sapiens (Human)	13364.3	66	*	*
Q9NTK5	OLA1_HUMAN Obg-like ATPase 1 - Homo sapiens (Human)	44715.4	66	*	*
Q4W4Y1	Q4W4Y1_HUMAN Dopamine receptor interacting protein 4 - Homo sapiens (Hum	96019.3	65	*	*
O15347	HMGB3_HUMAN High mobility group protein B3 - Homo sapiens (Human)	22965.5	65	*
P50991	TCPD_HUMAN T-complex protein 1 subunit delta - Homo sapiens (Human)	57887.9	65	*	*
P07602	SAP_HUMAN Proactivator polypeptide precursor [Contains: Saposin-A - Hom	58073.9	65	*	*
P25787	PSA2_HUMAN Proteasome subunit alpha type-2 - Homo sapiens (Human)	25882.3	65		*
P09622	DLDH_HUMAN Dihydrolipoyl dehydrogenase, mitochondrial precursor - Homo s	54116	65		*
P42166	LAP2A_HUMAN Lamina-associated polypeptide 2 isoform alpha - Homo sapiens	75445.8	64	*
P34932	HSP74_HUMAN Heat shock 70 kDa protein 4 - Homo sapiens (Human)	94240.2	64	*	*
P24539	AT5F1_HUMAN ATP synthase subunit b, mitochondrial precursor - Homo sapi	28890.3	64	*	*
Q02218	ODO1_HUMAN 2-oxoglutarate dehydrogenase E1 component, mitochondrial pre	115862	64		*
O95292	VAPB_HUMAN Vesicle-associated membrane protein-associated protein B/C -	27211.1	63	*	*
P05386	RLA1_HUMAN 60S acidic ribosomal protein P1 - Homo sapiens (Human)	11506.7	63	*	*
Q8TAQ2	SMRC2_HUMAN SWI/SNF-related matrix-associated actin-dependent regulator	132797	63	*
Q14498	RBM39_HUMAN RNA-binding protein 39 - Homo sapiens (Human)	59342.8	63	*
Q13838	UAP56_HUMAN Spliceosome RNA helicase BAT1 - Homo sapiens (Human)	48960	63	*	*
O60832	DKC1_HUMAN H/ACA ribonucleoprotein complex subunit 4 - Homo sapiens (Hum	57637.8	62	*
P42224	STAT1_HUMAN Signal transducer and activator of transcription 1-alpha/be	87279.6	62		*
P17980	PRS6A_HUMAN 26S protease regulatory subunit 6A - Homo sapiens (Human)	49172.5	62		*
Q9Y277	VDAC3_HUMAN Voltage-dependent anion-selective channel protein 3 - Homo s	30639.3	61	*	*
Q9BXP5	ARS2_HUMAN Arsenite-resistance protein 2 - Homo sapiens (Human)	100604	61	*
P62333	PRS10_HUMAN 26S protease regulatory subunit S10B - Homo sapiens (Human)	44145.2	61		*
Q16181	SEPT7_HUMAN Septin-7 - Homo sapiens (Human)	50648	61	*
Q8TEX9	IPO4_HUMAN Importin-4 - Homo sapiens (Human)	118640	61		*
Q16531	DDB1_HUMAN DNA damage-binding protein 1 - Homo sapiens (Human)	126887	60	*	*
Q15365	PCBP1_HUMAN Poly(rC)-binding protein 1 - Homo sapiens (Human)	37474	60	*	*
Q01085	TIAR_HUMAN Nucleolysin TIAR - Homo sapiens (Human)	41564.1	60	*
P62805	H4_HUMAN Histone H4 - Homo sapiens (Human)	11360.4	60	*	*
P33778	H2B1B_HUMAN Histone H2B type 1-B - Homo sapiens (Human)	13941.6	60	*	*
Q96HY7	DHTK1_HUMAN Probable 2-oxoglutarate dehydrogenase E1 component DHKTD1,	102977	60		*
Q07020	RL18_HUMAN 60S ribosomal protein L18 - Homo sapiens (Human)	21621.1	59	*	*
P13073	COX41_HUMAN Cytochrome c oxidase subunit 4 isoform 1, mitochondrial pre	19564.1	59	*	*
P32969	RL9_HUMAN 60S ribosomal protein L9 - Homo sapiens (Human)	21849.8	59	*	*
Q15287	RNPS1_HUMAN RNA-binding protein with serine-rich domain 1 - Homo sapiens	34187.7	59	*
P21266	GSTM3_HUMAN Glutathione S-transferase Mu 3 - Homo sapiens (Human)	26542.2	59		*
P00966	ASSY_HUMAN Argininosuccinate synthase - Homo sapiens (Human)	46501	59		*
Q15056	IF4H_HUMAN Eukaryotic translation initiation factor 4H - Homo sapiens (	27368.4	59	*	*
Q96PK6	RBM14_HUMAN RNA-binding protein 14 - Homo sapiens (Human)	69449	58	*
Q12789	TF3C1_HUMAN General transcription factor 3C polypeptide 1 - Homo sapien	238120	58	*
Q96T60	PNKP_HUMAN Bifunctional polynucleotide phosphatase/kinase - Homo sapiens	57040.6	58	*
P61604	CH10_HUMAN 10 kDa heat shock protein, mitochondrial - Homo sapiens (Huma	10924.9	58	*	*
P50990	TCPQ_HUMAN T-complex protein 1 subunit theta - Homo sapiens (Human)	59582.6	58		*
O14745	NHERF_HUMAN Ezrin-radixin-moesin-binding phosphoprotein 50 - Homo sapie	38844.6	58		*
Q01844	EWS_HUMAN RNA-binding protein EWS - Homo sapiens (Human)	68435.6	58	*	*
O14974	MYPT1_HUMAN Protein phosphatase 1 regulatory subunit 12A - Homo sapiens	115211	57	*
Q9Y285	SYFA_HUMAN Phenylalanyl-tRNA synthetase alpha chain - Homo sapiens (Huma	57527.6	57	*	*
Q86UP2	KTN1_HUMAN Kinectin - Homo sapiens (Human)	156179	57	*	*
P09104	ENOG_HUMAN Gamma-enolase - Homo sapiens (Human)	47239.1	57		*
P21291	CSRP1_HUMAN Cysteine and glycine-rich protein 1 - Homo sapiens (Human)	20553.8	57	*	*
O95831	AIFM1_HUMAN Apoptosis-inducing factor 1, mitochondrial precursor - Homo	66859	57	*	*
P29373	RABP2_HUMAN Cellular retinoic acid-binding protein 2 - Homo sapiens (Hum	15683	57	*	*
P46781	RS9_HUMAN 40S ribosomal protein S9 - Homo sapiens (Human)	22577.6	56	*	*
Q58FF8	Q58FF8_HUMAN Heat shock protein 90Bb - Homo sapiens (Human)	49091.8	56	*	*
Q9UKL0	RCOR1_HUMAN REST corepressor 1 - Homo sapiens (Human)	52995.6	56	*
Q9UBU8	MO4L1_HUMAN Mortality factor 4-like protein 1 - Homo sapiens (Human)	41447.7	56	*
Q9P2I0	CPSF2_HUMAN Cleavage and polyadenylation specificity factor subunit 2 -	88430.8	56	*
Q15366	PCBP2_HUMAN Poly(rC)-binding protein 2 - Homo sapiens (Human)	38555.6	56	*	*
P50213	IDH3A_HUMAN Isocitrate dehydrogenase [NAD] subunit alpha, mitochondrial	39566.1	56		*
Q3SYE8	HMG4L_HUMAN High mobility group protein B3-like - Homo sapiens (Human)	14597.2	55	*
Q9H0D6	XRN2_HUMAN 5'-3' exoribonuclease 2 - Homo sapiens (Human)	108513	55	*	*
P35749	MYH11_HUMAN Myosin-11 - Homo sapiens (Human)	227198	55	*	*
Q96I24	FUBP3_HUMAN Far upstream element-binding protein 3 - Homo sapiens (Huma	61602.3	54	*
Q12996	CSTF3_HUMAN Cleavage stimulation factor 77 kDa subunit - Homo sapiens (H	82868.9	54	*
Q16718	NDUA5_HUMAN NADH dehydrogenase [ubiquinone] 1 alpha subcomplex subunit 5	13450.2	54	*	*
Q02539	H11_HUMAN Histone H1.1 - Homo sapiens (Human)	21828.9	54	*	*
P55084	ECHB_HUMAN Trifunctional enzyme subunit beta, mitochondrial precursor -	51261.6	54	*	*
Q9Y678	COPG_HUMAN Coatomer subunit gamma - Homo sapiens (Human)	97655.6	54		*
P49321	NASP_HUMAN Nuclear autoantigenic sperm protein - Homo sapiens (Human)	85186.1	54		*
P62829	RL23_HUMAN 60S ribosomal protein L23 - Homo sapiens (Human)	14856.1	54	*	*
Q04760	LGUL_HUMAN Lactoylglutathione lyase - Homo sapiens (Human)	20764.3	54		*
Q8N1G4	LRC47_HUMAN Leucine-rich repeat-containing protein 47 - Homo sapiens (Hu	63433.9	53	*	*
O60264	SMCA5_HUMAN SWI/SNF-related matrix-associated actin-dependent regulator	121828	53	*
Q99832	TCPH_HUMAN T-complex protein 1 subunit eta - Homo sapiens (Human)	59329	53		*
P33176	KINH_HUMAN Kinesin heavy chain - Homo sapiens (Human)	109617	53		*
P62750	RL23A_HUMAN 60S ribosomal protein L23a - Homo sapiens (Human)	17684.1	53	*	*
Q6ZRV1	Q6ZRV1_HUMAN L-lactate dehydrogenase - Homo sapiens (Human)	26401.5	53	*	*
Q5SSJ6	Q5SSJ6_HUMAN Heterochromatin protein 1, binding protein 3 - Homo sapien	57176.2	52	*
O00764	PDXK_HUMAN Pyridoxal kinase - Homo sapiens (Human)	35079.9	52		*
P43686	PRS6B_HUMAN 26S protease regulatory subunit 6B - Homo sapiens (Human)	47336.6	52		*
P62491	RB11A_HUMAN Ras-related protein Rab-11A - Homo sapiens (Human)	24378.4	52		*
Q16822	PPCKM_HUMAN Phosphoenolpyruvate carboxykinase [GTP], mitochondrial prec	70591.7	52		*
Q16795	NDUA9_HUMAN NADH dehydrogenase [ubiquinone] 1 alpha subcomplex subunit	42482.6	52	*	*
P18754	RCC1_HUMAN Regulator of chromosome condensation - Homo sapiens (Human)	44940.6	52	*
Q8WWY3	PRP31_HUMAN U4/U6 small nuclear ribonucleoprotein Prp31 - Homo sapiens (	55421.4	51	*	*
Q13151	ROA0_HUMAN Heterogeneous nuclear ribonucleoprotein A0 - Homo sapiens (Hu	30821.8	51	*
P27105	STOM_HUMAN Erythrocyte band 7 integral membrane protein - Homo sapiens (	31710.7	51	*	*
Q99598	TSNAX_HUMAN Translin-associated protein X - Homo sapiens (Human)	33091.7	51	*	*
O60701	UGDH_HUMAN UDP-glucose 6-dehydrogenase - Homo sapiens (Human)	54989.3	51		*
P55265	DSRAD_HUMAN Double-stranded RNA-specific adenosine deaminase - Homo sap	135910	50	*
P46013	KI67_HUMAN Antigen KI-67 - Homo sapiens (Human)	358472	50	*
Q04837	SSB_HUMAN Single-stranded DNA-binding protein, mitochondrial precursor -	17249	50	*	*
P52292	IMA2_HUMAN Importin subunit alpha-2 - Homo sapiens (Human)	57826.1	50	*	*
P50570	DYN2_HUMAN Dynamin-2 - Homo sapiens (Human)	98003.3	50	*
P30040	ERP29_HUMAN Endoplasmic reticulum protein ERp29 precursor - Homo sapiens	28975.2	50	*	*
P31040	DHSA_HUMAN Succinate dehydrogenase [ubiquinone] flavoprotein subunit, m	72645.4	50	*	*
P30043	BLVRB_HUMAN Flavin reductase - Homo sapiens (Human)	22105.4	50		*
P60903	S10AA_HUMAN Protein S100-A10 - Homo sapiens (Human)	11195.5	49	*	*
P41091	IF2G_HUMAN Eukaryotic translation initiation factor 2 subunit 3 - Homo s	51077.3	49	*	*
Q13242	SFRS9_HUMAN Splicing factor, arginine/serine-rich 9 - Homo sapiens (Huma	25526.4	49	*
Q99798	ACON_HUMAN Aconitate hydratase, mitochondrial precursor - Homo sapiens (	85372	49		*
Q8NFV4	ABHDB_HUMAN Abhydrolase domain-containing protein 11 - Homo sapiens (Hum	34668.1	49		*
Q99459	CDC5L_HUMAN Cell division cycle 5-like protein - Homo sapiens (Human)	92193.7	48	*
O75526	HNRGT_HUMAN RNA-binding motif protein, X-linked-like-2 - Homo sapiens (H	42758.1	48	*
Q96DI7	WDR57_HUMAN WD repeat-containing protein 57 - Homo sapiens (Human)	39285.7	48	*
P62266	RS23_HUMAN 40S ribosomal protein S23 - Homo sapiens (Human)	15797.7	48	*	*
O75390	CISY_HUMAN Citrate synthase, mitochondrial precursor - Homo sapiens (Hum	51679.6	48	*	*
P60900	PSA6_HUMAN Proteasome subunit alpha type-6 - Homo sapiens (Human)	27381.8	48		*
P45974	UBP5_HUMAN Ubiquitin carboxyl-terminal hydrolase 5 - Homo sapiens (Human)	95725.5	48		*
P30048	PRDX3_HUMAN Thioredoxin-dependent peroxide reductase, mitochondrial pre	27675.2	48		*
P51570	GALK1_HUMAN Galactokinase - Homo sapiens (Human)	42245.6	48		*
P05023	AT1A1_HUMAN Sodium/potassium-transporting ATPase subunit alpha-1 precur	112824	48		*
Q9Y230	RUVB2_HUMAN RuvB-like 2 - Homo sapiens (Human)	51124.6	47	*	*
Q9P2E9	RRBP1_HUMAN Ribosome-binding protein 1 - Homo sapiens (Human)	152380	47	*	*
P55145	ARMET_HUMAN Protein ARMET precursor - Homo sapiens (Human)	20243.6	47	*
O60437	PEPL_HUMAN Periplakin - Homo sapiens (Human)	204525	47	*	*
O75131	CPNE3_HUMAN Copine-3 - Homo sapiens (Human)	60092.3	47	*	*
Q05DF2	Q05DF2_HUMAN SF3A2 protein - Homo sapiens (Human)	51443.2	47	*
Q8TD06	AGR3_HUMAN Anterior gradient protein 3 homolog precursor - Homo sapiens	19158.9	47	*	*
A8K8J9	A8K8J9_HUMAN cDNA FLJ77785 - Homo sapiens (Human)	34465.2	47		*
Q53FT5	Q53FT5_HUMAN Proteasome 26S non-ATPase subunit 11 variant - Homo sapien	47505.2	47		*
Q16543	CDC37_HUMAN Hsp90 co-chaperone Cdc37 - Homo sapiens (Human)	44440.1	47		*
O75083	WDR1_HUMAN WD repeat-containing protein 1 - Homo sapiens (Human)	66151.9	47	*	*
Q92900	RENT1_HUMAN Regulator of nonsense transcripts 1 - Homo sapiens (Human)	124267	47	*	*
P37837	TALDO_HUMAN Transaldolase - Homo sapiens (Human)	37516.5	47		*
Q9H0A0	NAT10_HUMAN N-acetyltransferase 10 - Homo sapiens (Human)	115631	46	*
Q9UKM9	RALY_HUMAN RNA-binding protein Raly - Homo sapiens (Human)	32443.6	46	*
Q14008	CKAP5_HUMAN Cytoskeleton-associated protein 5 - Homo sapiens (Human)	225365	46	*
P26358	DNMT1_HUMAN DNA - Homo sapiens (Human)	183049	46	*
A8K674	A8K674_HUMAN cDNA FLJ75516, highly similar to Xenopus tropicalis ubiqui	68406.1	46	*	*
Q6P1M3	L2GL2_HUMAN Lethal(2) giant larvae protein homolog 2 - Homo sapiens (Human)	113377	46	*	*
P02538	K2C6A_HUMAN Keratin, type II cytoskeletal 6A - Homo sapiens (Human)	60008.3	46	*	*
P68036	UB2L3_HUMAN Ubiquitin-conjugating enzyme E2 L3 - Homo sapiens (Human)	17850.2	46	*	*
P53992	SC24C_HUMAN Protein transport protein Sec24C - Homo sapiens (Human)	118239	45	*	*
Q14966	ZN638_HUMAN Zinc finger protein 638 - Homo sapiens (Human)	220487	45	*
Q13595	TRA2A_HUMAN Transformer-2 protein homolog - Homo sapiens (Human)	32669.1	45	*
Q86W42	THOC6_HUMAN THO complex subunit 6 homolog - Homo sapiens (Human)	37511.1	45	*
O75400	PR40A_HUMAN Pre-mRNA-processing factor 40 homolog A - Homo sapiens (Huma	108736	45	*
Q99986	VRK1_HUMAN Serine/threonine-protein kinase VRK1 - Homo sapiens (Human)	45447.5	45	*
Q9BZE4	NOG1_HUMAN Nucleolar GTP-binding protein 1 - Homo sapiens (Human)	73917.9	45	*
P62308	RUXG_HUMAN Small nuclear ribonucleoprotein G - Homo sapiens (Human)	8490.4	45	*	*
O94874	K0776_HUMAN Uncharacterized protein KIAA0776 - Homo sapiens (Human)	89539.8	45	*	*
P26640	SYV_HUMAN Valyl-tRNA synthetase - Homo sapiens (Human)	140387	45	*	*
P16152	CBR1_HUMAN Carbonyl reductase [NADPH] 1 - Homo sapiens (Human)	30355.9	45		*
P39687	AN32A_HUMAN Acidic leucine-rich nuclear phosphoprotein 32 family member	28568.3	45		*
O94832	MYO1D_HUMAN Myosin-Id - Homo sapiens (Human)	116129	44	*
P50914	RL14_HUMAN 60S ribosomal protein L14 - Homo sapiens (Human)	23275	44	*	*
P02533	K1C14_HUMAN Keratin, type I cytoskeletal 14 - Homo sapiens (Human)	51589.5	44	*	*
Q12907	LMAN2_HUMAN Vesicular integral-membrane protein VIP36 precursor - Homo	40203.1	44		*
Q7Z6Z7	HUWE1_HUMAN E3 ubiquitin-protein ligase HUWE1 - Homo sapiens (Human)	481589	44		*
P25788	PSA3_HUMAN Proteasome subunit alpha type-3 - Homo sapiens (Human)	28415.1	44		*
P41250	SYG_HUMAN Glycyl-tRNA synthetase - Homo sapiens (Human)	83086.7	44		*
O43172	PRP4_HUMAN U4/U6 small nuclear ribonucleoprotein Prp4 - Homo sapiens (Hu	58412.5	43	*
Q9UFC0	LRWD1_HUMAN Leucine-rich repeat and WD repeat-containing protein 1 - Hom	70816.3	43	*
Q92925	SMRD2_HUMAN SWI/SNF-related matrix-associated actin-dependent regulator	52275	43	*
Q96T37	RBM15_HUMAN Putative RNA-binding protein 15 - Homo sapiens (Human)	107124	43	*
Q9ULZ3	ASC_HUMAN Apoptosis-associated speck-like protein containing a CARD - H	21613.3	43	*	*
P07814	SYEP_HUMAN Bifunctional aminoacyl-tRNA synthetase - Homo sapiens (Human)	170539	43		*
Q14254	FLOT2_HUMAN Flotillin-2 - Homo sapiens (Human)	41659.3	43	*
Q13418	ILK_HUMAN Integrin-linked protein kinase - Homo sapiens (Human)	51386	43	*
Q9NQG5	CT077_HUMAN Uncharacterized protein C20orf77 - Homo sapiens (Human)	36877.2	43	*
Q9Y446	PKP3_HUMAN Plakophilin-3 - Homo sapiens (Human)	87029.2	43	*	*
Q9NYU2	UGGG1_HUMAN UDP-glucose:glycoprotein glucosyltransferase 1 precursor -	174866	43		*
O43681	ARSA1_HUMAN Arsenical pump-driving ATPase - Homo sapiens (Human)	38767.5	43		*
P51665	PSD7_HUMAN 26S proteasome non-ATPase regulatory subunit 7 - Homo sapien	37002.5	43		*
Q29RF7	PDS5A_HUMAN Sister chromatid cohesion protein PDS5 homolog A - Homo sap	150734	42	*
P18583	SON_HUMAN SON protein - Homo sapiens (Human)	263677	42	*
P62753	RS6_HUMAN 40S ribosomal protein S6 - Homo sapiens (Human)	28663	42	*	*
P49591	SYSC_HUMAN Seryl-tRNA synthetase, cytoplasmic - Homo sapiens (Human)	58740.1	42		*
P51572	BAP31_HUMAN B-cell receptor-associated protein 31 - Homo sapiens (Human)	27974	42		*
P04080	CYTB_HUMAN Cystatin-B - Homo sapiens (Human)	11132.6	42		*
Q0P5U9	Q0P5U9_HUMAN CREB/ATF bZIP transcription factor - Homo sapiens (Human)	37171.4	42		*
P52597	HNRPF_HUMAN Heterogeneous nuclear ribonucleoprotein F - Homo sapiens (Hu	45642.9	42	*	*
Q9UBF2	COPG2_HUMAN Coatomer subunit gamma-2 - Homo sapiens (Human)	97559.7	42	*	*
P55884	EIF3B_HUMAN Eukaryotic translation initiation factor 3 subunit B - Homo	92433.8	42		*
Q9UKK9	NUDT5_HUMAN ADP-sugar pyrophosphatase - Homo sapiens (Human)	24312.2	42		*
P14927	QCR7_HUMAN Cytochrome b-c1 complex subunit 7 - Homo sapiens (Human)	13522	41	*	*
P54819	KAD2_HUMAN Adenylate kinase isoenzyme 2, mitochondrial - Homo sapiens (H	26460.8	41	*	*
O95232	CROP_HUMAN Cisplatin resistance-associated overexpressed protein - Homo	51435.1	41	*
P11388	TOP2A_HUMAN DNA topoisomerase 2-alpha - Homo sapiens (Human)	174275	41	*
A8MZB9	A8MZB9_HUMAN Uncharacterized protein ENSP00000381719 - Homo sapiens (Hum	27828.1	41	*
P26196	DDX6_HUMAN Probable ATP-dependent RNA helicase DDX6 - Homo sapiens (Huma	54382.4	40	*	*
O43290	SNUT1_HUMAN U4/U6.U5 tri-snRNP-associated protein 1 - Homo sapiens (Huma	90200.3	40	*
Q92797	SYMPK_HUMAN Symplekin - Homo sapiens (Human)	141059	40	*
O15020	SPTN2_HUMAN Spectrin beta chain, brain 2 - Homo sapiens (Human)	271125	40	*
P99999	CYC_HUMAN Cytochrome c - Homo sapiens (Human)	11741.1	40	*	*
O95782	AP2A1_HUMAN AP-2 complex subunit alpha-1 - Homo sapiens (Human)	107487	40	*	*
P38159	HNRPG_HUMAN Heterogeneous nuclear ribonucleoprotein G - Homo sapiens (Hu	42306.3	40	*
Q71UI9	H2AV_HUMAN Histone H2AV - Homo sapiens (Human)	13500.5	40	*	*
P62820	RAB1A_HUMAN Ras-related protein Rab-1A - Homo sapiens (Human)	22663.4	40	*	*
P30046	DOPD_HUMAN D-dopachrome decarboxylase - Homo sapiens (Human)	12703.7	40		*
P49368	TCPG_HUMAN T-complex protein 1 subunit gamma - Homo sapiens (Human)	60495.4	40		*
P62195	PRS8_HUMAN 26S protease regulatory subunit 8 - Homo sapiens (Human)	45597.1	40		*
Q9H993	CF211_HUMAN UPF0364 protein C6orf211 - Homo sapiens (Human)	51139.9	40		*
P15559	NQO1_HUMAN NAD(P)H dehydrogenase [quinone] 1 - Homo sapiens (Human)	30848	40		*
Q7L576	CYFP1_HUMAN Cytoplasmic FMR1-interacting protein 1 - Homo sapiens (Huma	145089	39	*	*
P53007	TXTP_HUMAN Tricarboxylate transport protein, mitochondrial precursor -	33991	39	*	*
O95983	MBD3_HUMAN Methyl-CpG-binding domain protein 3 - Homo sapiens (Human)	32823.3	39	*
P08574	CY1_HUMAN Cytochrome c1, heme protein, mitochondrial precursor - Homo sa	35367	39	*	*
Q9NVP1	DDX18_HUMAN ATP-dependent RNA helicase DDX18 - Homo sapiens (Human)	75359.6	39	*
Q96QV6	H2A1A_HUMAN Histone H2A type 1-A - Homo sapiens (Human)	14224.9	39	*
Q99733	NP1L4_HUMAN Nucleosome assembly protein 1-like 4 - Homo sapiens (Human)	42797	39		*
P55263	ADK_HUMAN Adenosine kinase - Homo sapiens (Human)	40519.7	39		*
Q9H2P0	ADNP_HUMAN Activity-dependent neuroprotector homeobox protein - Homo sa	123485	39	*
Q96G23	LASS2_HUMAN LAG1 longevity assurance homolog 2 - Homo sapiens (Human)	44847.4	39		*
Q8N2K0	ABD12_HUMAN Abhydrolase domain-containing protein 12 - Homo sapiens (Hum	45068.2	38	*	*
O75362	ZN217_HUMAN Zinc finger protein 217 - Homo sapiens (Human)	115199	38	*
Q96FN4	CPNE2_HUMAN Copine-2 - Homo sapiens (Human)	61150.8	38	*	*
P02668	CASK_BOVIN Kappa-casein [Contains: Casoxin C; Casoxin 6; Casoxin A; Caso	21255.9	38	*	*
Q6NXG1	RB35A_HUMAN RNA-binding protein 35A - Homo sapiens (Human)	75537.3	38	*	*
Q8NBX0	SCPDH_HUMAN Probable saccharopine dehydrogenase - Homo sapiens (Human)	47121.5	38	*	*
P06753	TPM3_HUMAN Tropomyosin alpha-3 chain - Homo sapiens (Human)	32798.8	38	*	*
P05161	UCRP_HUMAN Interferon-induced 17 kDa protein precursor [Contains: Ubiqu	17876.4	38		*
P62191	PRS4_HUMAN 26S protease regulatory subunit 4 - Homo sapiens (Human)	49153.8	38		*
P52701	MSH6_HUMAN DNA mismatch repair protein MSH6 - Homo sapiens (Human)	152688	37	*
Q8N684	CPSF7_HUMAN Cleavage and polyadenylation specificity factor subunit 7 -	52018.3	37	*
P62899	RL31_HUMAN 60S ribosomal protein L31 - Homo sapiens (Human)	14453.9	37	*	*
O60716	CTND1_HUMAN Catenin delta-1 - Homo sapiens (Human)	108103	37	*	*
P62304	RUXE_HUMAN Small nuclear ribonucleoprotein E - Homo sapiens (Human)	10796.6	37	*	*
Q562R1	Q562R1_HUMAN Actin-like protein - Homo sapiens (Human)	11552	37	*	*
Q15436	SC23A_HUMAN Protein transport protein Sec23A - Homo sapiens (Human)	86105.3	37	*	*
P61962	WDR68_HUMAN WD repeat-containing protein 68 - Homo sapiens (Human)	38901.1	37	*	*
Q6DD88	ATLA3_HUMAN Atlastin-3 - Homo sapiens (Human)	60503.5	37		*
P61758	PFD3_HUMAN Prefoldin subunit 3 - Homo sapiens (Human)	22643.5	37		*
Q9P0L0	VAPA_HUMAN Vesicle-associated membrane protein-associated protein A - Ho	27875.2	36	*	*
P29372	3MG_HUMAN DNA-3-methyladenine glycosylase - Homo sapiens (Human)	32842.8	36	*
Q14247	SRC8_HUMAN Src substrate cortactin - Homo sapiens (Human)	61598.6	36	*	*
Q12873	CHD3_HUMAN Chromodomain-helicase-DNA-binding protein 3 - Homo sapiens (H	226448	36	*
Q9H4M9	EHD1_HUMAN EH domain-containing protein 1 - Homo sapiens (Human)	60588.8	36	*	*
Q05519	SFR11_HUMAN Splicing factor arginine/serine-rich 11 - Homo sapiens (Huma	53510.2	36	*
Q14011	CIRBP_HUMAN Cold-inducible RNA-binding protein - Homo sapiens (Human)	18636.7	36	*
Q14258	TRI25_HUMAN Tripartite motif-containing protein 25 - Homo sapiens (Human)	70943.9	36	*	*
P49761	CLK3_HUMAN Dual specificity protein kinase CLK3 - Homo sapiens (Human)	73469.2	36	*
P39023	RL3_HUMAN 60S ribosomal protein L3 - Homo sapiens (Human)	46079.8	36	*	*
Q9NRX4	PHP14_HUMAN 14 kDa phosphohistidine phosphatase - Homo sapiens (Human)	13823.7	36		*
Q9H2U2	IPYR2_HUMAN Inorganic pyrophosphatase 2, mitochondrial precursor - Homo	37896	36		*
Q08J23	NSUN2_HUMAN tRNA - Homo sapiens (Human)	86415.9	36		*
O60888	CUTA_HUMAN Protein CutA precursor - Homo sapiens (Human)	19104.1	36		*
Q52M21	Q52M21_HUMAN Protein - Homo sapiens (Human)	16638.5	36	*
P46459	NSF_HUMAN Vesicle-fusing ATPase - Homo sapiens (Human)	82508.2	36		*
P48449	ERG7_HUMAN Lanosterol synthase - Homo sapiens (Human)	83255.2	36		*
Q13523	PRP4B_HUMAN Serine/threonine-protein kinase PRP4 homolog - Homo sapiens	116902	35	*
Q9NSD9	SYFB_HUMAN Phenylalanyl-tRNA synthetase beta chain - Homo sapiens (Human)	66087.7	35	*	*
Q49A26	NP60_HUMAN Nuclear protein NP60 - Homo sapiens (Human)	60509.1	35	*
P00441	SODC_HUMAN Superoxide dismutase [Cu-Zn] - Homo sapiens (Human)	15925.9	35	*	*
P42766	RL35_HUMAN 60S ribosomal protein L35 - Homo sapiens (Human)	14542.6	35	*	*
Q16698	DECR_HUMAN 2,4-dienoyl-CoA reductase, mitochondrial precursor - Homo sa	36044.8	35	*	*
Q9H0U4	RAB1B_HUMAN Ras-related protein Rab-1B - Homo sapiens (Human)	22157.2	35	*	*
P21964	COMT_HUMAN Catechol O-methyltransferase - Homo sapiens (Human)	30017.6	35		*
O14908	GIPC1_HUMAN PDZ domain-containing protein GIPC1 - Homo sapiens (Human)	36026.7	34	*	*
O75475	PSIP1_HUMAN PC4 and SFRS1-interacting protein - Homo sapiens (Human)	60066.7	34	*
Q15427	SF3B4_HUMAN Splicing factor 3B subunit 4 - Homo sapiens (Human)	44357.2	34	*	*
Q8NE71	ABCF1_HUMAN ATP-binding cassette sub-family F member 1 - Homo sapiens (H	95866.6	34	*
P28066	PSA5_HUMAN Proteasome subunit alpha type-5 - Homo sapiens (Human)	26394.2	34		*
Q9H307	PININ_HUMAN Pinin - Homo sapiens (Human)	81565	34	*
P56134	ATPK_HUMAN ATP synthase subunit f, mitochondrial - Homo sapiens (Human)	10910.7	34	*	*
Q15691	MARE1_HUMAN Microtubule-associated protein RP/EB family member 1 - Homo	29980.2	34	*	*
Q15363	TMED2_HUMAN Transmembrane emp24 domain-containing protein 2 precursor -	22746.4	34	*	*
P68363	TBA1B_HUMAN Tubulin alpha-1B chain - Homo sapiens (Human)	50119.6	34		*
P36542	ATPG_HUMAN ATP synthase subunit gamma, mitochondrial precursor - Homo s	32975.3	34		*
Q9NRV9	HEBP1_HUMAN Heme-binding protein 1 - Homo sapiens (Human)	21083.5	34		*
P62913	RL11_HUMAN 60S ribosomal protein L11 - Homo sapiens (Human)	20239.7	34	*	*
Q9H6R4	NOL6_HUMAN Nucleolar protein 6 - Homo sapiens (Human)	127513	33	*
P53621	COPA_HUMAN Coatomer subunit alpha - Homo sapiens (Human)	138244	33	*	*
Q08945	SSRP1_HUMAN FACT complex subunit SSRP1 - Homo sapiens (Human)	81024.3	33	*
P08133	ANXA6_HUMAN Annexin A6 - Homo sapiens (Human)	75825.7	33	*	*
Q13247	SFRS6_HUMAN Splicing factor, arginine/serine-rich 6 - Homo sapiens (Huma	39563.4	33	*
P22087	FBRL_HUMAN rRNA 2'-O-methyltransferase fibrillarin - Homo sapiens (Human)	33763.4	33	*
P84090	ERH_HUMAN Enhancer of rudimentary homolog - Homo sapiens (Human)	12251	33	*
Q9NV56	MRGBP_HUMAN MRG-binding protein - Homo sapiens (Human)	22403	33	*
Q6UW68	TM205_HUMAN Transmembrane protein 205 - Homo sapiens (Human)	21183.9	33	*	*
Q13347	EIF3I_HUMAN Eukaryotic translation initiation factor 3 subunit I - Homo	36478.6	33		*
P16422	TACD1_HUMAN Tumor-associated calcium signal transducer 1 precursor - Ho	34909.7	33		*
Q3LXA3	DAK_HUMAN Dihydroxyacetone kinase - Homo sapiens (Human)	58940.2	33		*
Q9H147	TDIF1_HUMAN Deoxynucleotidyltransferase terminal-interacting protein 1 -	36989.9	32	*
Q07157	ZO1_HUMAN Tight junction protein ZO-1 - Homo sapiens (Human)	195339	32	*
Q8N3U4	STAG2_HUMAN Cohesin subunit SA-2 - Homo sapiens (Human)	141235	32	*
P33240	CSTF2_HUMAN Cleavage stimulation factor 64 kDa subunit - Homo sapiens (H	60920.6	32	*
Q9UJZ1	STML2_HUMAN Stomatin-like protein 2 - Homo sapiens (Human)	38510.2	32	*	*
Q9UKN8	TF3C4_HUMAN General transcription factor 3C polypeptide 4 - Homo sapien	91942.7	32	*	*
Q13442	HAP28_HUMAN 28 kDa heat- and acid-stable phosphoprotein - Homo sapiens (	20617.6	32	*	*
P52943	CRIP2_HUMAN Cysteine-rich protein 2 - Homo sapiens (Human)	22478	32	*	*
P47756	CAPZB_HUMAN F-actin-capping protein subunit beta - Homo sapiens (Human)	31330.8	32	*	*
Q8NFW8	NEUA_HUMAN N-acylneuraminate cytidylyltransferase - Homo sapiens (Human)	48348.7	32	*
Q99873	ANM1_HUMAN Protein arginine N-methyltransferase 1 - Homo sapiens (Human)	41488.5	32	*	*
P04632	CPNS1_HUMAN Calpain small subunit 1 - Homo sapiens (Human)	28297.7	32	*	*
Q9UBE0	SAE1_HUMAN SUMO-activating enzyme subunit 1 - Homo sapiens (Human)	38425.6	32		*
P62993	GRB2_HUMAN Growth factor receptor-bound protein 2 - Homo sapiens (Human)	25190.4	32		*
P11498	PYC_HUMAN Pyruvate carboxylase, mitochondrial precursor - Homo sapiens (	129552	32		*
P49419	AL7A1_HUMAN Alpha-aminoadipic semialdehyde dehydrogenase - Homo sapiens	55331.5	32		*
Q71UM5	RS27L_HUMAN 40S ribosomal protein S27-like protein - Homo sapiens (Human)	9470.9	32	*	*
P80303	NUCB2_HUMAN Nucleobindin-2 precursor - Homo sapiens (Human)	50191.4	32		*
P61019	RAB2A_HUMAN Ras-related protein Rab-2A - Homo sapiens (Human)	23530.8	32		*
Q96CN7	ISOC1_HUMAN Isochorismatase domain-containing protein 1 - Homo sapiens (	32216.1	32		*
Q9BPW8	NIPS1_HUMAN Protein NipSnap1 - Homo sapiens (Human)	33288.9	32		*
P00492	HPRT_HUMAN Hypoxanthine-guanine phosphoribosyltransferase - Homo sapien	24563.6	32		*
Q9NYL9	TMOD3_HUMAN Tropomodulin-3 - Homo sapiens (Human)	39570.3	31	*	*
O75934	BCAS2_HUMAN Breast carcinoma-amplified sequence 2 - Homo sapiens (Human)	26115	31	*	*
Q92769	HDAC2_HUMAN Histone deacetylase 2 - Homo sapiens (Human)	55328.8	31	*
Q13769	THOC5_HUMAN THO complex subunit 5 homolog - Homo sapiens (Human)	78486.1	31	*
Q96FV9	THOC1_HUMAN THO complex subunit 1 - Homo sapiens (Human)	75618.6	31	*
Q8WUY1	CH055_HUMAN Uncharacterized protein C8orf55 precursor - Homo sapiens (Hu	23849.9	31	*	*
P62834	RAP1A_HUMAN Ras-related protein Rap-1A precursor - Homo sapiens (Human)	20973.7	31	*	*
P56192	SYMC_HUMAN Methionyl-tRNA synthetase, cytoplasmic - Homo sapiens (Human)	101052	31		*
Q02543	RL18A_HUMAN 60S ribosomal protein L18a - Homo sapiens (Human)	20748.9	30	*	*
P47755	CAZA2_HUMAN F-actin-capping protein subunit alpha-2 - Homo sapiens (Huma	32928.6	30	*	*
O96008	TOM40_HUMAN Mitochondrial import receptor subunit TOM40 homolog - Homo s	37869.2	30	*	*
Q9NX24	NOLA2_HUMAN H/ACA ribonucleoprotein complex subunit 2 - Homo sapiens (Hu	17189.9	30	*
A7MAP1	A7MAP1_HUMAN Coronin-1C_i3 protein - Homo sapiens (Human)	58909.9	30	*	*
Q9BWS9	CHID1_HUMAN Chitinase domain-containing protein 1 precursor - Homo sapie	44912.3	30	*
Q9UHB9	SRP68_HUMAN Signal recognition particle 68 kDa protein - Homo sapiens (H	70685.7	30	*	*
Q9GZS3	WDR61_HUMAN WD repeat-containing protein 61 - Homo sapiens (Human)	33559.8	30	*	*
P51858	HDGF_HUMAN Hepatoma-derived growth factor - Homo sapiens (Human)	26771.9	30	*	*
P62873	GBB1_HUMAN Guanine nucleotide-binding protein G(I)/G(S)/G(T) subunit beta-1 - Homo sapiens (Human)	37353	30	*	*
Q15102	PA1B3_HUMAN Platelet-activating factor acetylhydrolase IB subunit gamma	25718.2	30		*
P54136	SYRC_HUMAN Arginyl-tRNA synthetase, cytoplasmic - Homo sapiens (Human)	75331	30		*
O75347	TBCA_HUMAN Tubulin-specific chaperone A - Homo sapiens (Human)	12846.7	30		*
P17987	TCPA_HUMAN T-complex protein 1 subunit alpha - Homo sapiens (Human)	60305.7	30		*
P40616	ARL1_HUMAN ADP-ribosylation factor-like protein 1 - Homo sapiens (Human)	20404.5	30		*
P00491	PNPH_HUMAN Purine nucleoside phosphorylase - Homo sapiens (Human)	32097.2	30		*
Q8IYB3	SRRM1_HUMAN Serine/arginine repetitive matrix protein 1 - Homo sapiens (	102274	29	*
Q15014	MO4L2_HUMAN Mortality factor 4-like protein 2 - Homo sapiens (Human)	32287.8	29	*
P61011	SRP54_HUMAN Signal recognition particle 54 kDa protein - Homo sapiens (H	55668.3	29	*	*
O96013	PAK4_HUMAN Serine/threonine-protein kinase PAK 4 - Homo sapiens (Human)	64032.3	29	*
P35244	RFA3_HUMAN Replication protein A 14 kDa subunit - Homo sapiens (Human)	13559.9	29	*	*
O00299	CLIC1_HUMAN Chloride intracellular channel protein 1 - Homo sapiens (Hum	26905.8	29	*	*
O76003	GLRX3_HUMAN Glutaredoxin-3 - Homo sapiens (Human)	37408.3	29		*
Q06210	GFPT1_HUMAN Glucosamine--fructose-6-phosphate aminotransferase [isomeriz	78756.4	29		*
Q6P1N0	C2D1A_HUMAN Coiled-coil and C2 domain-containing protein 1A - Homo sapie	103998	29	*
P14406	CX7A2_HUMAN Cytochrome c oxidase polypeptide VIIa-liver/heart, mitochon	9390.1	29	*	*
P41223	BUD31_HUMAN Protein BUD31 homolog - Homo sapiens (Human)	16988.6	29	*
P67936	TPM4_HUMAN Tropomyosin alpha-4 chain - Homo sapiens (Human)	28504.5	29	*	*
Q14257	RCN2_HUMAN Reticulocalbin-2 precursor - Homo sapiens (Human)	36853.7	29		*
P43490	NAMPT_HUMAN Nicotinamide phosphoribosyltransferase - Homo sapiens (Human)	55486.6	29		*
Q9Y365	PCTL_HUMAN PCTP-like protein - Homo sapiens (Human)	33027.6	29		*
Q9Y6E3	Q9Y6E3_HUMAN HSPC027 - Homo sapiens (Human)	42644.1	29		*
P21127	CD2L1_HUMAN PITSLRE serine/threonine-protein kinase CDC2L1 - Homo sapie	92650.5	29	*
P25398	RS12_HUMAN 40S ribosomal protein S12 - Homo sapiens (Human)	14516.5	28	*	*
P35268	RL22_HUMAN 60S ribosomal protein L22 - Homo sapiens (Human)	14777.8	28	*	*
P48444	COPD_HUMAN Coatomer subunit delta - Homo sapiens (Human)	57174.2	28		*
Q96HW7	INT4_HUMAN Integrator complex subunit 4 - Homo sapiens (Human)	108102	28	*
P55010	IF5_HUMAN Eukaryotic translation initiation factor 5 - Homo sapiens (Hum	49191.9	28	*	*
O15075	DCLK1_HUMAN Serine/threonine-protein kinase DCLK1 - Homo sapiens (Human)	82173	28	*	*
Q9BWJ5	SF3B5_HUMAN Splicing factor 3B subunit 5 - Homo sapiens (Human)	10128.8	28	*
O95400	CD2B2_HUMAN CD2 antigen cytoplasmic tail-binding protein 2 - Homo sapie	37623.3	28	*
Q96HY6	CT116_HUMAN Uncharacterized protein C20orf116 precursor - Homo sapiens (	35589.5	28	*	*
O76094	SRP72_HUMAN Signal recognition particle 72 kDa protein - Homo sapiens (H	74560.1	28	*	*
P30533	AMRP_HUMAN Alpha-2-macroglobulin receptor-associated protein precursor	41440.9	28	*	*
Q9NZ01	GPSN2_HUMAN Synaptic glycoprotein SC2 - Homo sapiens (Human)	36010.8	28	*	*
P41252	SYIC_HUMAN Isoleucyl-tRNA synthetase, cytoplasmic - Homo sapiens (Human)	144866	28		*
O43852	CALU_HUMAN Calumenin precursor - Homo sapiens (Human)	37083.6	28		*
Q14696	MESD2_HUMAN Mesoderm development candidate 2 - Homo sapiens (Human)	26060.3	28	*	*
P10599	THIO_HUMAN Thioredoxin - Homo sapiens (Human)	11729.7	28		*
Q02252	MMSA_HUMAN Methylmalonate-semialdehyde dehydrogenase [acylating], mitoc	57802.8	28		*
Q96TC7	FA82C_HUMAN Protein FAM82C - Homo sapiens (Human)	52086.1	27	*	*
O95793	STAU1_HUMAN Double-stranded RNA-binding protein Staufen homolog 1 - Homo	63142.9	27	*	*
P62917	RL8_HUMAN 60S ribosomal protein L8 - Homo sapiens (Human)	28007.3	27	*	*
O76021	RL1D1_HUMAN Ribosomal L1 domain-containing protein 1 - Homo sapiens (Hum	54939	27	*
Q8IVT2	CS021_HUMAN Uncharacterized protein C19orf21 - Homo sapiens (Human)	75311.1	27	*
Q9Y383	LC7L2_HUMAN Putative RNA-binding protein Luc7-like 2 - Homo sapiens (Hum	46485.6	27	*	*
P49903	SPS1_HUMAN Selenide, water dikinase 1 - Homo sapiens (Human)	42882.7	27	*	*
Q5T6W5	Q5T6W5_HUMAN Heterogeneous nuclear ribonucleoprotein K - Homo sapiens (H	47527.7	27	*
Q9BWM7	SFXN3_HUMAN Sideroflexin-3 - Homo sapiens (Human)	35480.5	27	*	*
P54920	SNAA_HUMAN Alpha-soluble NSF attachment protein - Homo sapiens (Human)	33211.3	27	*	*
Q13428	TCOF_HUMAN Treacle protein - Homo sapiens (Human)	152013	27	*
P54577	SYYC_HUMAN Tyrosyl-tRNA synthetase, cytoplasmic - Homo sapiens (Human)	59106.2	27	*	*
P31689	DNJA1_HUMAN DnaJ homolog subfamily A member 1 - Homo sapiens (Human)	44839.5	27	*	*
Q15631	TSN_HUMAN Translin - Homo sapiens (Human)	26166.8	27		*
Q99829	CPNE1_HUMAN Copine-1 - Homo sapiens (Human)	59021.7	27		*
P36957	ODO2_HUMAN Dihydrolipoyllysine-residue succinyltransferase component of	48609.5	27		*
Q8TAA3	PSA7L_HUMAN Proteasome subunit alpha type-7-like - Homo sapiens (Human)	28512.1	27		*
P80404	GABT_HUMAN 4-aminobutyrate aminotransferase, mitochondrial precursor -	56402.7	27		*
P42126	D3D2_HUMAN 3,2-trans-enoyl-CoA isomerase, mitochondrial precursor - Hom	32795.2	27		*
P26639	SYTC_HUMAN Threonyl-tRNA synthetase, cytoplasmic - Homo sapiens (Human)	83382	27	*	*
O00264	PGRC1_HUMAN Membrane-associated progesterone receptor component 1 - Hom	21657.8	27		*
O60231	DHX16_HUMAN Putative pre-mRNA-splicing factor ATP-dependent RNA helicase	119190	26	*
P56545	CTBP2_HUMAN C-terminal-binding protein 2 - Homo sapiens (Human)	48914.2	26	*
P30419	NMT1_HUMAN Glycylpeptide N-tetradecanoyltransferase 1 - Homo sapiens (Hu	56769.9	26	*	*
P40429	RL13A_HUMAN 60S ribosomal protein L13a - Homo sapiens (Human)	23562.4	26	*	*
Q96KR1	ZFR_HUMAN Zinc finger RNA-binding protein - Homo sapiens (Human)	116939	26	*
Q92598	HS105_HUMAN Heat shock protein 105 kDa - Homo sapiens (Human)	96803.6	26		*
P38117	ETFB_HUMAN Electron transfer flavoprotein subunit beta - Homo sapiens (H	27826.2	26		*
Q53SB6	Q53SB6_HUMAN Putative uncharacterized protein DNPEP - Homo sapiens (Huma	53404.5	26		*
P06865	HEXA_HUMAN Beta-hexosaminidase alpha chain precursor - Homo sapiens (Hum	60650.4	26		*
Q15008	PSMD6_HUMAN 26S proteasome non-ATPase regulatory subunit 6 - Homo sapien	45502.3	26		*
P43487	RANG_HUMAN Ran-specific GTPase-activating protein - Homo sapiens (Human)	23295.6	26		*
Q12955	ANK3_HUMAN Ankyrin-3 - Homo sapiens (Human)	480106	25	*	*
Q9P2K5	MYEF2_HUMAN Myelin expression factor 2 - Homo sapiens (Human)	64138.6	25	*
Q12769	NU160_HUMAN Nuclear pore complex protein Nup160 - Homo sapiens (Human)	148905	25	*
Q9Y2W2	WBP11_HUMAN WW domain-binding protein 11 - Homo sapiens (Human)	69954.1	25	*
Q16643	DREB_HUMAN Drebrin - Homo sapiens (Human)	71381.7	25	*
P62995	TRA2B_HUMAN Splicing factor, arginine/serine-rich 10 - Homo sapiens (Hum	33645.6	25	*
Q86U86	PB1_HUMAN Protein polybromo-1 - Homo sapiens (Human)	192824	25	*
Q9BPX5	ARP5L_HUMAN Actin-related protein 2/3 complex subunit 5-like protein -	16930.8	25	*
Q9Y3B4	PM14_HUMAN Pre-mRNA branch site protein p14 - Homo sapiens (Human)	14575.6	25	*	*
Q9Y3U8	RL36_HUMAN 60S ribosomal protein L36 - Homo sapiens (Human)	12245.9	25	*	*
Q9UPN6	RBM16_HUMAN Putative RNA-binding protein 16 - Homo sapiens (Human)	140433	25	*
Q69YN4	VIR_HUMAN Protein virilizer homolog - Homo sapiens (Human)	201897	25	*
Q9P2N5	RBM27_HUMAN RNA-binding protein 27 - Homo sapiens (Human)	118645	25	*
Q8TAT6	NPL4_HUMAN Nuclear protein localization protein 4 homolog - Homo sapien	68077	25	*	*
P67775	PP2AA_HUMAN Serine/threonine-protein phosphatase 2A catalytic subunit al	35571.4	25	*	*
P46782	RS5_HUMAN 40S ribosomal protein S5 - Homo sapiens (Human)	22862.1	25	*	*
O43175	SERA_HUMAN D-3-phosphoglycerate dehydrogenase - Homo sapiens (Human)	56614.5	25		*
P20618	PSB1_HUMAN Proteasome subunit beta type-1 precursor - Homo sapiens (Huma	26472.4	25		*
Q9NZM1	MYOF_HUMAN Myoferlin - Homo sapiens (Human)	234559	25		*
O15355	PPM1G_HUMAN Protein phosphatase 1G - Homo sapiens (Human)	59234.8	25		*
P17540	KCRS_HUMAN Creatine kinase, sarcomeric mitochondrial precursor - Homo sa	47474.4	25	*	*
P51114	FXR1_HUMAN Fragile X mental retardation syndrome-related protein 1 - Ho	69650	24	*	*
P31483	TIA1_HUMAN Nucleolysin TIA-1 isoform p40 - Homo sapiens (Human)	42933.6	24	*
O43181	NDUS4_HUMAN NADH dehydrogenase [ubiquinone] iron-sulfur protein 4, mito	20095.4	24	*
Q9H223	EHD4_HUMAN EH domain-containing protein 4 - Homo sapiens (Human)	61136.6	24	*
P23381	SYWC_HUMAN Tryptophanyl-tRNA synthetase, cytoplasmic - Homo sapiens (Hum	53131.7	24		*
O75955	FLOT1_HUMAN Flotillin-1 - Homo sapiens (Human)	47325.7	24	*
Q8WXX5	DNJC9_HUMAN DnaJ homolog subfamily C member 9 - Homo sapiens (Human)	29891.1	24	*	*
P49458	SRP09_HUMAN Signal recognition particle 9 kDa protein - Homo sapiens (Hu	10105.1	24	*
O43719	HTSF1_HUMAN HIV Tat-specific factor 1 - Homo sapiens (Human)	85800.4	24	*
P83111	LACTB_HUMAN Serine beta-lactamase-like protein LACTB, mitochondrial prec	60655.1	24	*
P09669	COX6C_HUMAN Cytochrome c oxidase polypeptide VIc precursor - Homo sapien	8775.7	24	*	*
P23193	TCEA1_HUMAN Transcription elongation factor A protein 1 - Homo sapiens (	33948	24	*
Q5JRR2	Q5JRR2_HUMAN RNA binding motif protein 10 - Homo sapiens (Human)	94411.2	24	*
P61247	RS3A_HUMAN 40S ribosomal protein S3a - Homo sapiens (Human)	29925.8	24	*	*
O75531	BAF_HUMAN Barrier-to-autointegration factor - Homo sapiens (Human)	10052	24	*	*
P30085	KCY_HUMAN UMP-CMP kinase - Homo sapiens (Human)	22208.3	24		*
Q93008	USP9X_HUMAN Probable ubiquitin carboxyl-terminal hydrolase FAF-X - Homo	289355	24		*
P11177	ODPB_HUMAN Pyruvate dehydrogenase E1 component subunit beta, mitochondr	39208.1	24		*
Q14139	UBE4A_HUMAN Ubiquitin conjugation factor E4 A - Homo sapiens (Human)	122482	24		*
Q9BUP0	EFHD1_HUMAN EF-hand domain-containing protein 1 - Homo sapiens (Human)	26910.8	23	*	*
P68032	ACTC_HUMAN Actin, alpha cardiac muscle 1 - Homo sapiens (Human)	41991.9	23	*	*
Q14527	HLTF_HUMAN Helicase-like transcription factor - Homo sapiens (Human)	113857	23	*
Q01658	TBAP_HUMAN TATA-binding protein-associated phosphoprotein - Homo sapiens	19431.7	23	*
Q13123	RED_HUMAN Protein Red - Homo sapiens (Human)	65589.8	23	*
P61221	ABCE1_HUMAN ATP-binding cassette sub-family E member 1 - Homo sapiens (H	67271.1	23	*	*
P34896	GLYC_HUMAN Serine hydroxymethyltransferase, cytosolic - Homo sapiens (Hu	53049.1	23	*	*
Q96N66	MBOA6_HUMAN Membrane-bound O-acyltransferase domain-containing protein 6	52730.3	23	*	*
Q9HB71	CYBP_HUMAN Calcyclin-binding protein - Homo sapiens (Human)	26193.7	23	*	*
Q9BVK6	TMED9_HUMAN Transmembrane emp24 domain-containing protein 9 precursor -	25088.9	23	*	*
Q15392	DHC24_HUMAN 24-dehydrocholesterol reductase precursor - Homo sapiens (Hu	60062.1	23		*
Q15046	SYK_HUMAN Lysyl-tRNA synthetase - Homo sapiens (Human)	68004.7	23		*
Q9BRA2	TXD17_HUMAN Thioredoxin domain-containing protein 17 - Homo sapiens (Hum	13931.8	23		*
P07954	FUMH_HUMAN Fumarate hydratase, mitochondrial precursor - Homo sapiens (H	54602.2	23		*
P16455	MGMT_HUMAN Methylated-DNA--protein-cysteine methyltransferase - Homo sa	21632.2	22	*
P42167	LAP2B_HUMAN Lamina-associated polypeptide 2, isoforms beta/gamma - Homo	50639.5	22	*
P16403	H12_HUMAN Histone H1.2 - Homo sapiens (Human)	21351.8	22	*
Q01130	SFRS2_HUMAN Splicing factor, arginine/serine-rich 2 - Homo sapiens (Huma	25461.2	22	*
Q8WUA4	TF3C2_HUMAN General transcription factor 3C polypeptide 2 - Homo sapien	100616	22	*
P09012	SNRPA_HUMAN U1 small nuclear ribonucleoprotein A - Homo sapiens (Human)	31259.2	22	*
Q96DH6	MSI2H_HUMAN RNA-binding protein Musashi homolog 2 - Homo sapiens (Human)	35174.1	22	*	*
Q9Y5L0	TNPO3_HUMAN Transportin-3 - Homo sapiens (Human)	104136	22	*	*
Q96CS3	UBXD8_HUMAN UBX domain-containing protein 8 - Homo sapiens (Human)	52590.6	22	*	*
O14662	STX16_HUMAN Syntaxin-16 - Homo sapiens (Human)	37008.3	22	*	*
O95433	AHSA1_HUMAN Activator of 90 kDa heat shock protein ATPase homolog 1 - Ho	38250.3	22		*
P58546	MTPN_HUMAN Myotrophin - Homo sapiens (Human)	12886.6	22		*
Q8NBS9	TXND5_HUMAN Thioredoxin domain-containing protein 5 precursor - Homo sa	47598.7	22		*
P46379	BAT3_HUMAN Large proline-rich protein BAT3 - Homo sapiens (Human)	119334	22		*
P36776	LONM_HUMAN Lon protease homolog, mitochondrial precursor - Homo sapiens	106422	22		*
Q9NQC3	RTN4_HUMAN Reticulon-4 - Homo sapiens (Human)	129851	22		*
P16435	NCPR_HUMAN NADPH--cytochrome P450 reductase - Homo sapiens (Human)	76641.4	22		*
P83916	CBX1_HUMAN Chromobox protein homolog 1 - Homo sapiens (Human)	21404.6	22	*	*
Q8NCW5	AIBP_HUMAN Apolipoprotein A-I-binding protein precursor - Homo sapiens (	31654.2	22		*
P43246	MSH2_HUMAN DNA mismatch repair protein Msh2 - Homo sapiens (Human)	104677	21	*
P38432	P80C_HUMAN Coilin - Homo sapiens (Human)	62570	21	*
Q14651	PLSI_HUMAN Plastin-1 - Homo sapiens (Human)	70308.5	21	*	*
O43395	PRPF3_HUMAN U4/U6 small nuclear ribonucleoprotein Prp3 - Homo sapiens (H	77481	21	*
P20042	IF2B_HUMAN Eukaryotic translation initiation factor 2 subunit 2 - Homo	38364.4	21	*	*
Q06587	RING1_HUMAN E3 ubiquitin-protein ligase RING1 - Homo sapiens (Human)	42402.8	21	*
Q9Y5S9	RBM8A_HUMAN RNA-binding protein 8A - Homo sapiens (Human)	19876.7	21	*	*
P61026	RAB10_HUMAN Ras-related protein Rab-10 - Homo sapiens (Human)	22526.6	21	*	*
P62495	ERF1_HUMAN Eukaryotic peptide chain release factor subunit 1 - Homo sap	49000.2	21	*	*
O43432	IF4G3_HUMAN Eukaryotic translation initiation factor 4 gamma 3 - Homo s	176541	21	*	*
Q6PI48	SYDM_HUMAN Aspartyl-tRNA synthetase, mitochondrial precursor - Homo sap	73516.3	21	*	*
Q92804	RBP56_HUMAN TATA-binding protein-associated factor 2N - Homo sapiens (Hu	61792.9	21	*
P49915	GUAA_HUMAN GMP synthase [glutamine-hydrolyzing] - Homo sapiens (Human)	76667.1	21	*	*
Q0VD96	Q0VD96_HUMAN HEATR6 protein - Homo sapiens (Human)	99637.2	21	*	*
Q14152	EIF3A_HUMAN Eukaryotic translation initiation factor 3 subunit A - Homo	166468	21	*	*
P35998	PRS7_HUMAN 26S protease regulatory subunit 7 - Homo sapiens (Human)	48603.2	21		*
P33991	MCM4_HUMAN DNA replication licensing factor MCM4 - Homo sapiens (Human)	96497.7	21		*
A5Y5A3	A5Y5A3_HUMAN PC1/MRPS28 fusion protein - Homo sapiens (Human)	31160.7	21		*
O43598	RCL_HUMAN c-Myc-responsive protein Rcl - Homo sapiens (Human)	19096.6	21		*
P26440	IVD_HUMAN Isovaleryl-CoA dehydrogenase, mitochondrial precursor - Homo s	46289.7	21		*
Q09161	NCBP1_HUMAN Nuclear cap-binding protein subunit 1 - Homo sapiens (Human)	91780.6	21	*
Q969P6	TOP1M_HUMAN DNA topoisomerase I, mitochondrial precursor - Homo sapiens	69828.3	21	*
Q96SI9	STRBP_HUMAN Spermatid perinuclear RNA-binding protein - Homo sapiens (Hu	73606	21	*
Q9H082	RB33B_HUMAN Ras-related protein Rab-33B - Homo sapiens (Human)	25700.8	21	*	*
O60610	DIAP1_HUMAN Protein diaphanous homolog 1 - Homo sapiens (Human)	138890	21		*
P22570	ADRO_HUMAN NADPH:adrenodoxin oxidoreductase, mitochondrial precursor - H	53803.1	20	*	*
Q6ZWL1	Q6ZWL1_HUMAN CDNA FLJ16017 fis, clone TESTI2002618, weakly similar to AD	32071.2	20	*	*
Q9UBV8	PEF1_HUMAN Peflin - Homo sapiens (Human)	30361.3	20	*	*
Q96EP5	DAZP1_HUMAN DAZ-associated protein 1 - Homo sapiens (Human)	43356.1	20	*
O43823	AKAP8_HUMAN A-kinase anchor protein 8 - Homo sapiens (Human)	76061.2	20	*	*
P63279	UBC9_HUMAN SUMO-conjugating enzyme UBC9 - Homo sapiens (Human)	17995.2	20	*	*
P09234	RU1C_HUMAN U1 small nuclear ribonucleoprotein C - Homo sapiens (Human)	17381.2	20	*
P25685	DNJB1_HUMAN DnaJ homolog subfamily B member 1 - Homo sapiens (Human)	38020.4	20	*	*
P82979	HCC1_HUMAN Nuclear protein Hcc-1 - Homo sapiens (Human)	23656.4	20	*
Q9HCY8	S10AE_HUMAN Protein S100-A14 - Homo sapiens (Human)	11654.8	20	*	*
O00217	NDUS8_HUMAN NADH dehydrogenase [ubiquinone] iron-sulfur protein 8, mitoc	23689.6	20	*	*
P06493	CDC2_HUMAN Cell division control protein 2 homolog - Homo sapiens (Human)	34073.9	20	*	*
P80723	BASP_HUMAN Brain acid soluble protein 1 - Homo sapiens (Human)	22680	20	*	*
P49585	PCY1A_HUMAN Choline-phosphate cytidylyltransferase A - Homo sapiens (Hum	41704.9	20		*
Q96AB3	ISOC2_HUMAN Isochorismatase domain-containing protein 2, mitochondrial p	22322.8	20		*
O75506	HSBP1_HUMAN Heat shock factor-binding protein 1 - Homo sapiens (Human)	8538.2	20		*
Q9NR45	SIAS_HUMAN Sialic acid synthase - Homo sapiens (Human)	40281.5	20		*
P25786	PSA1_HUMAN Proteasome subunit alpha type-1 - Homo sapiens (Human)	29536.9	20		*
Q14108	SCRB2_HUMAN Lysosome membrane protein 2 - Homo sapiens (Human)	54255.6	20		*
Q9BTT0	AN32E_HUMAN Acidic leucine-rich nuclear phosphoprotein 32 family member	30673.9	20		*
Q9H7Z7	PGES2_HUMAN Prostaglandin E synthase 2 - Homo sapiens (Human)	41916.7	20	*	*
Q9UJ70	NAGK_HUMAN N-acetylglucosamine kinase - Homo sapiens (Human)	37352	20		*
P49773	HINT1_HUMAN Histidine triad nucleotide-binding protein 1 - Homo sapiens	13793.1	20		*
O43488	ARK72_HUMAN Aflatoxin B1 aldehyde reductase member 2 - Homo sapiens (Hum	39563.7	20		*
P17812	PYRG1_HUMAN CTP synthase 1 - Homo sapiens (Human)	66648.1	20		*
Q9P035	PTAD1_HUMAN Protein tyrosine phosphatase-like protein PTPLAD1 - Homo sap	43131.6	19	*	*
Q9UBC5	MYO1A_HUMAN Myosin-Ia - Homo sapiens (Human)	118326	19	*	*
Q8IWX8	CHERP_HUMAN Calcium homeostasis endoplasmic reticulum protein - Homo sa	103508	19	*
P62888	RL30_HUMAN 60S ribosomal protein L30 - Homo sapiens (Human)	12775.7	19	*	*
Q08170	SFRS4_HUMAN Splicing factor, arginine/serine-rich 4 - Homo sapiens (Huma	56645.3	19	*
P08648	ITA5_HUMAN Integrin alpha-5 precursor - Homo sapiens (Human)	114465	19	*	*
P27635	RL10_HUMAN 60S ribosomal protein L10 - Homo sapiens (Human)	24587.9	19	*	*
O75915	PRAF3_HUMAN PRA1 family protein 3 - Homo sapiens (Human)	21600.4	19	*	*
Q9NZL9	MAT2B_HUMAN Methionine adenosyltransferase 2 subunit beta - Homo sapien	37528.2	19		*
O00584	RNT2_HUMAN Ribonuclease T2 precursor - Homo sapiens (Human)	29461.8	19		*
Q15843	NEDD8_HUMAN NEDD8 precursor - Homo sapiens (Human)	9066	19		*
Q15424	SAFB1_HUMAN Scaffold attachment factor B1 - Homo sapiens (Human)	102580	19	*
Q9UBL3	ASH2L_HUMAN Set1/Ash2 histone methyltransferase complex subunit ASH2 - H	68679.6	19	*
Q86U42	PABP2_HUMAN Polyadenylate-binding protein 2 - Homo sapiens (Human)	32729	19	*
Q9UM00	TMCO1_HUMAN Transmembrane and coiled-coil domain-containing protein 1 -	21161.2	19	*	*
O14949	QCR8_HUMAN Cytochrome b-c1 complex subunit 8 - Homo sapiens (Human)	9900.1	19	*	*
Q8IXT5	RB12B_HUMAN RNA-binding protein 12B - Homo sapiens (Human)	87314.9	19	*
A2A2T1	A2A2T1_HUMAN Wolf-Hirschhorn syndrome candidate 2 - Homo sapiens (Human)	58462.6	19	*	*
P20290	BTF3_HUMAN Transcription factor BTF3 - Homo sapiens (Human)	22154.4	19	*	*
Q9Y4A5	TRRAP_HUMAN Transformation/transcription domain-associated protein - Ho	437317	19	*
P00505	AATM_HUMAN Aspartate aminotransferase, mitochondrial precursor - Homo sa	47445.3	19		*
O96005	CLPT1_HUMAN Cleft lip and palate transmembrane protein 1 - Homo sapiens	76048.6	19		*
Q12765	SCRN1_HUMAN Secernin-1 - Homo sapiens (Human)	46352.6	19		*
P52735	VAV2_HUMAN Protein vav-2 - Homo sapiens (Human)	101192	19		*
P12081	SYHC_HUMAN Histidyl-tRNA synthetase, cytoplasmic - Homo sapiens (Human)	57374.3	19		*
Q9UHL4	DPP2_HUMAN Dipeptidyl-peptidase 2 precursor - Homo sapiens (Human)	54293.3	19		*
O60664	M6PBP_HUMAN Mannose-6-phosphate receptor-binding protein 1 - Homo sapie	47018	19		*
P23443	KS6B1_HUMAN Ribosomal protein S6 kinase beta-1 - Homo sapiens (Human)	59101.9	19		*
Q13404	UB2V1_HUMAN Ubiquitin-conjugating enzyme E2 variant 1 - Homo sapiens (Hu	25780.1	19	*	*
P62942	FKB1A_HUMAN FK506-binding protein 1A - Homo sapiens (Human)	11943.1	19		*
Q7L2H7	EIF3M_HUMAN Eukaryotic translation initiation factor 3 subunit M - Homo	42475.8	19		*
Q9H773	XTP3A_HUMAN XTP3-transactivated gene A protein - Homo sapiens (Human)	18669.4	19		*
Q9H4A6	GOLP3_HUMAN Golgi phosphoprotein 3 - Homo sapiens (Human)	33789.5	19		*
O75396	SC22B_HUMAN Vesicle-trafficking protein SEC22b - Homo sapiens (Human)	24724.8	19		*
P00367	DHE3_HUMAN Glutamate dehydrogenase 1, mitochondrial precursor - Homo sap	61359.3	19		*
P02786	TFR1_HUMAN Transferrin receptor protein 1 - Homo sapiens (Human)	84818	19		*
Q8NI27	THOC2_HUMAN THO complex subunit 2 - Homo sapiens (Human)	169474	18	*
P28288	ABCD3_HUMAN ATP-binding cassette sub-family D member 3 - Homo sapiens (H	75427.7	18	*	*
Q00341	VIGLN_HUMAN Vigilin - Homo sapiens (Human)	141352	18	*	*
Q9BQ67	GRWD1_HUMAN Glutamate-rich WD repeat-containing protein 1 - Homo sapien	49388.3	18	*
Q9NS69	TOM22_HUMAN Mitochondrial import receptor subunit TOM22 homolog - Homo s	15511.8	18	*
Q92522	H1X_HUMAN Histone H1x - Homo sapiens (Human)	22473.6	18	*	*
Q9Y3E1	HDGR3_HUMAN Hepatoma-derived growth factor-related protein 3 - Homo sap	22606	18	*
P19793	RXRA_HUMAN Retinoic acid receptor RXR-alpha - Homo sapiens (Human)	50778.6	18	*
O75368	SH3L1_HUMAN SH3 domain-binding glutamic acid-rich-like protein - Homo sa	12766.4	18	*	*
P61970	NTF2_HUMAN Nuclear transport factor 2 - Homo sapiens (Human)	14469.1	18	*	*
Q9NS86	LANC2_HUMAN LanC-like protein 2 - Homo sapiens (Human)	50821.5	18	*	*
P18206	VINC_HUMAN Vinculin - Homo sapiens (Human)	123722	18		*
P43304	GPDM_HUMAN Glycerol-3-phosphate dehydrogenase, mitochondrial precursor	80782.6	18		*
P00568	KAD1_HUMAN Adenylate kinase isoenzyme 1 - Homo sapiens (Human)	21621.3	18		*
O00170	AIP_HUMAN AH receptor-interacting protein - Homo sapiens (Human)	37640.2	18		*
Q15369	ELOC_HUMAN Transcription elongation factor B polypeptide 1 - Homo sapien	12465	18	*	*
O14818	PSA7_HUMAN Proteasome subunit alpha type-7 - Homo sapiens (Human)	27869.6	18		*
P10768	ESTD_HUMAN S-formylglutathione hydrolase - Homo sapiens (Human)	31442.5	18		*
P25789	PSA4_HUMAN Proteasome subunit alpha type-4 - Homo sapiens (Human)	29465.2	18		*
Q27J81	INF2_HUMAN Inverted formin-2 - Homo sapiens (Human)	135540	18		*
P78406	RAE1L_HUMAN mRNA export factor - Homo sapiens (Human)	40941.9	18	*
Q9Y5B9	SP16H_HUMAN FACT complex subunit SPT16 - Homo sapiens (Human)	119838	18	*
Q8IZL8	PELP1_HUMAN Proline-, glutamic acid- and leucine-rich protein 1 - Homo s	119625	18	*
Q8NAV1	PR38A_HUMAN Pre-mRNA-splicing factor 38A - Homo sapiens (Human)	37453.4	18	*
Q9Y5S2	MRCKB_HUMAN Serine/threonine-protein kinase MRCK beta - Homo sapiens (Hu	194191	18	*	*
P49959	MRE11_HUMAN Double-strand break repair protein MRE11A - Homo sapiens (Hu	80543.4	18	*
P50502	F10A1_HUMAN Hsc70-interacting protein - Homo sapiens (Human)	41305.5	18		*
P46108	CRK_HUMAN Proto-oncogene C-crk - Homo sapiens (Human)	33810	18		*
P07686	HEXB_HUMAN Beta-hexosaminidase beta chain precursor - Homo sapiens (Huma	63071.3	18		*
Q86U38	CN021_HUMAN Pumilio domain-containing protein C14orf21 - Homo sapiens (H	69394.7	17	*
Q9Y333	LSM2_HUMAN U6 snRNA-associated Sm-like protein LSm2 - Homo sapiens (Huma	10827.6	17	*
Q96JY9	Q96JY9_HUMAN CDNA FLJ14891 fis, clone PLACE1004256, weakly similar to Mu	13886	17	*	*
Q52LJ0	FA98B_HUMAN Protein FAM98B - Homo sapiens (Human)	37167	17	*
Q9NRL2	BAZ1A_HUMAN Bromodomain adjacent to zinc finger domain protein 1A - Hom	178591	17	*
P37108	SRP14_HUMAN Signal recognition particle 14 kDa protein - Homo sapiens (H	14560.8	17	*	*
Q5T440	CA069_HUMAN Putative transferase C1orf69, mitochondrial precursor - Hom	38131.1	17	*
O95299	NDUAA_HUMAN NADH dehydrogenase [ubiquinone] 1 alpha subcomplex subunit	40725	17	*	*
Q9BRX8	CJ058_HUMAN Uncharacterized protein C10orf58 precursor - Homo sapiens (H	25747.4	17		*
P09960	LKHA4_HUMAN Leukotriene A-4 hydrolase - Homo sapiens (Human)	69241.3	17		*
P18085	ARF4_HUMAN ADP-ribosylation factor 4 - Homo sapiens (Human)	20497.7	17		*
Q92820	GGH_HUMAN Gamma-glutamyl hydrolase precursor - Homo sapiens (Human)	35941.2	17		*
P28072	PSB6_HUMAN Proteasome subunit beta type-6 precursor - Homo sapiens (Huma	25341.5	17		*
Q10713	MPPA_HUMAN Mitochondrial-processing peptidase subunit alpha, mitochondr	58215.7	17		*
P61619	S61A1_HUMAN Protein transport protein Sec61 subunit alpha isoform 1 - H	52230.6	17	*	*
Q14669	TRIPC_HUMAN Probable E3 ubiquitin-protein ligase TRIP12 - Homo sapiens (	220294	17	*
Q8WXH0	SYNE2_HUMAN Nesprin-2 - Homo sapiens (Human)	795955	17	*
Q9Y295	DRG1_HUMAN Developmentally-regulated GTP-binding protein 1 - Homo sapie	40516.9	17	*
Q99543	DNJC2_HUMAN DnaJ homolog subfamily C member 2 - Homo sapiens (Human)	71852.6	17	*
P03905	NU4M_HUMAN NADH-ubiquinone oxidoreductase chain 4 - Homo sapiens (Human)	51546.6	17	*	*
Q96A72	MGN2_HUMAN Protein mago nashi homolog 2 - Homo sapiens (Human)	17264.9	17	*
Q96L21	RL10L_HUMAN 60S ribosomal protein L10-like - Homo sapiens (Human)	24502.7	17	*	*
P08579	RU2B_HUMAN U2 small nuclear ribonucleoprotein B'' - Homo sapiens (Human)	25470.1	17	*
P40937	RFC5_HUMAN Replication factor C subunit 5 - Homo sapiens (Human)	38472.2	17	*
Q969H8	CS010_HUMAN Uncharacterized protein C19orf10 precursor - Homo sapiens (H	18783.3	17		*
Q96G03	PGM2_HUMAN Phosphoglucomutase-2 - Homo sapiens (Human)	68240.5	17		*
P12004	PCNA_HUMAN Proliferating cell nuclear antigen - Homo sapiens (Human)	28750.3	17		*
P13489	RINI_HUMAN Ribonuclease inhibitor - Homo sapiens (Human)	49941.2	17		*
P08397	HEM3_HUMAN Porphobilinogen deaminase - Homo sapiens (Human)	39305.7	17		*
P41240	CSK_HUMAN Tyrosine-protein kinase CSK - Homo sapiens (Human)	50671.8	17	*	*
Q9Y6E2	BZW2_HUMAN Basic leucine zipper and W2 domain-containing protein 2 - Hom	48132	16	*	*
O60216	RAD21_HUMAN Double-strand-break repair protein rad21 homolog - Homo sapi	71644.8	16	*
Q96G25	MED8_HUMAN Mediator of RNA polymerase II transcription subunit 8 - Homo	29061.8	16	*
P63010	AP2B1_HUMAN AP-2 complex subunit beta-1 - Homo sapiens (Human)	104486	16	*	*
Q8NBL1	KTEL1_HUMAN KTEL motif-containing protein 1 precursor - Homo sapiens (Hu	46159.4	16	*
Q9UJV9	DDX41_HUMAN Probable ATP-dependent RNA helicase DDX41 - Homo sapiens (Hu	69793.1	16	*
Q9BQ04	RBM4B_HUMAN RNA-binding protein 4B - Homo sapiens (Human)	40124.4	16	*	*
Q8IUH3	RBM45_HUMAN RNA-binding protein 45 - Homo sapiens (Human)	53468.9	16	*
Q5VTR2	BRE1A_HUMAN E3 ubiquitin-protein ligase BRE1A - Homo sapiens (Human)	113592	16	*
O75306	NDUS2_HUMAN NADH dehydrogenase [ubiquinone] iron-sulfur protein 2, mito	52511.8	16	*
Q15005	SPCS2_HUMAN Signal peptidase complex subunit 2 - Homo sapiens (Human)	24986.7	16	*	*
Q96C90	PP14B_HUMAN Protein phosphatase 1 regulatory subunit 14B - Homo sapiens	15901.1	16	*	*
P55769	NH2L1_HUMAN NHP2-like protein 1 - Homo sapiens (Human)	14164.6	16	*
Q15813	TBCE_HUMAN Tubulin-specific chaperone E - Homo sapiens (Human)	59309.1	16		*
Q5JRX3	PREP_HUMAN Presequence protease, mitochondrial precursor - Homo sapiens	117380	16		*
O00232	PSD12_HUMAN 26S proteasome non-ATPase regulatory subunit 12 - Homo sapi	52870.6	16		*
O43242	PSMD3_HUMAN 26S proteasome non-ATPase regulatory subunit 3 - Homo sapie	60939.6	16		*
Q86V88	MGDP1_HUMAN Magnesium-dependent phosphatase 1 - Homo sapiens (Human)	20096.3	16		*
Q9NQP4	PFD4_HUMAN Prefoldin subunit 4 - Homo sapiens (Human)	15304.6	16		*
P18859	ATP5J_HUMAN ATP synthase-coupling factor 6, mitochondrial precursor - H	12579.6	16		*
O75223	CG024_HUMAN Uncharacterized protein C7orf24 - Homo sapiens (Human)	20994.3	16		*
P61163	ACTZ_HUMAN Alpha-centractin - Homo sapiens (Human)	42586.9	16		*
O43776	SYNC_HUMAN Asparaginyl-tRNA synthetase, cytoplasmic - Homo sapiens (Huma	62902.6	16		*
P78417	GSTO1_HUMAN Glutathione transferase omega-1 - Homo sapiens (Human)	27548	16		*
O95373	IPO7_HUMAN Importin-7 - Homo sapiens (Human)	119440	16		*
Q15185	TEBP_HUMAN Prostaglandin E synthase 3 - Homo sapiens (Human)	18685.4	16		*
Q13243	SFRS5_HUMAN Splicing factor, arginine/serine-rich 5 - Homo sapiens (Huma	31245.3	16	*
Q9Y6G9	DC1L1_HUMAN Cytoplasmic dynein 1 light intermediate chain 1 - Homo sapi	56544.1	16	*	*
Q15124	PGM5_HUMAN Phosphoglucomutase-like protein 5 - Homo sapiens (Human)	62185.8	15	*	*
O95758	ROD1_HUMAN Regulator of differentiation 1 - Homo sapiens (Human)	56466.5	15	*
O60306	AQR_HUMAN Intron-binding protein aquarius - Homo sapiens (Human)	171186	15	*
O00361	O00361_HUMAN P40 - Homo sapiens (Human)	40016.7	15	*	*
Q7Z349	Q7Z349_HUMAN Putative uncharacterized protein DKFZp686M22160 - Homo sapi	48605.8	15	*	*
P51532	SMCA4_HUMAN Probable global transcription activator SNF2L4 - Homo sapie	184529	15	*
Q8TDD1	DDX54_HUMAN ATP-dependent RNA helicase DDX54 - Homo sapiens (Human)	98534.2	15	*
O96000	NDUBA_HUMAN NADH dehydrogenase [ubiquinone] 1 beta subcomplex subunit 10	20763.2	15	*
P06400	RB_HUMAN Retinoblastoma-associated protein - Homo sapiens (Human)	106092	15	*
Q15059	BRD3_HUMAN Bromodomain-containing protein 3 - Homo sapiens (Human)	79492.1	15	*
Q8NBU5	ATAD1_HUMAN ATPase family AAA domain-containing protein 1 - Homo sapiens	40718	15	*
O15513	O15513_HUMAN Alpha-tropomyosin - Homo sapiens (Human)	5596.8	15	*	*
O75431	MTX2_HUMAN Metaxin-2 - Homo sapiens (Human)	29744.1	15	*
P49792	RBP2_HUMAN E3 SUMO-protein ligase RanBP2 - Homo sapiens (Human)	357972	15	*
Q13948	CASP_HUMAN Protein CASP - Homo sapiens (Human)	77408.2	15	*
Q96GM5	SMRD1_HUMAN SWI/SNF-related matrix-associated actin-dependent regulator	54910.3	15	*
P41208	CETN2_HUMAN Centrin-2 - Homo sapiens (Human)	19725.9	15	*
Q15345	LRC41_HUMAN Leucine-rich repeat-containing protein 41 - Homo sapiens (Hu	88593.7	15	*	*
Q15007	FL2D_HUMAN Pre-mRNA-splicing regulator WTAP - Homo sapiens (Human)	44216.7	15	*
Q9NWH9	SLTM_HUMAN SAFB-like transcription modulator - Homo sapiens (Human)	117078	15	*
Q9NQ29	LUC7L_HUMAN Putative RNA-binding protein Luc7-like 1 - Homo sapiens (Hum	43701.3	15	*
Q8WWM7	ATX2L_HUMAN Ataxin-2-like protein - Homo sapiens (Human)	113304	15	*
Q6UN15	FIP1_HUMAN Pre-mRNA 3'-end-processing factor FIP1 - Homo sapiens (Human)	66486.7	15	*
Q8WXA9	SFR12_HUMAN Splicing factor, arginine/serine-rich 12 - Homo sapiens (Hum	59345	15	*
Q8WUF5	IASPP_HUMAN RelA-associated inhibitor - Homo sapiens (Human)	89036	15	*	*
P18887	XRCC1_HUMAN DNA-repair protein XRCC1 - Homo sapiens (Human)	69483.1	15	*
Q07973	CP24A_HUMAN Cytochrome P450 24A1, mitochondrial precursor - Homo sapiens	58837.6	15	*	*
Q9UBW7	ZMYM2_HUMAN MYM-type zinc finger protein 2 - Homo sapiens (Human)	154810	15	*
Q07960	RHG01_HUMAN Rho GTPase-activating protein 1 - Homo sapiens (Human)	50404.3	15		*
P49721	PSB2_HUMAN Proteasome subunit beta type-2 - Homo sapiens (Human)	22821.7	15		*
P62328	TYB4_HUMAN Thymosin beta-4 - Homo sapiens (Human)	5049.5	15		*
P10606	COX5B_HUMAN Cytochrome c oxidase subunit 5B, mitochondrial precursor - H	13686.9	15	*	*
P04062	GLCM_HUMAN Glucosylceramidase precursor - Homo sapiens (Human)	59678.4	15		*
Q9H3N1	TXND1_HUMAN Thioredoxin domain-containing protein 1 precursor - Homo sap	31770.8	15		*
Q8NDH3	PEPL1_HUMAN Probable aminopeptidase NPEPL1 - Homo sapiens (Human)	55825.6	15		*
A8KA65	A8KA65_HUMAN cDNA FLJ77476, highly similar to Homo sapiens ankyrin repe	128405	15		*
Q9UIJ7	KAD3_HUMAN GTP:AMP phosphotransferase mitochondrial - Homo sapiens (Huma	25549.6	15		*
O95817	BAG3_HUMAN BAG family molecular chaperone regulator 3 - Homo sapiens (Hu	61557	15		*
Q9H832	UBE2Z_HUMAN Ubiquitin-conjugating enzyme E2 Z - Homo sapiens (Human)	38185.6	15		*
P68402	PA1B2_HUMAN Platelet-activating factor acetylhydrolase IB subunit beta -	25553.1	15		*
Q15435	PP1R7_HUMAN Protein phosphatase 1 regulatory subunit 7 - Homo sapiens (H	41538.6	15		*
Q00325	MPCP_HUMAN Phosphate carrier protein, mitochondrial precursor - Homo sa	40068.8	15	*	*
Q9UNS2	CSN3_HUMAN COP9 signalosome complex subunit 3 - Homo sapiens (Human)	47842	15	*	*
P25325	THTM_HUMAN 3-mercaptopyruvate sulfurtransferase - Homo sapiens (Human)	33157.6	15		*
O00629	IMA4_HUMAN Importin subunit alpha-4 - Homo sapiens (Human)	57850.8	14	*	*
Q9H2U1	DHX36_HUMAN Probable ATP-dependent RNA helicase DHX36 - Homo sapiens (Hu	114704	14	*
Q96GG9	DCNL1_HUMAN DCN1-like protein 1 - Homo sapiens (Human)	30105.1	14	*	*
P16989	DBPA_HUMAN DNA-binding protein A - Homo sapiens (Human)	40066.1	14	*	*
Q92667	AKAP1_HUMAN A kinase anchor protein 1, mitochondrial precursor - Homo s	97281.1	14	*	*
Q07866	KLC1_HUMAN Kinesin light chain 1 - Homo sapiens (Human)	64745.8	14		*
Q9Y3C1	U384_HUMAN UPF0384 protein CGI-117 - Homo sapiens (Human)	21175.1	14	*
Q01831	XPC_HUMAN DNA-repair protein complementing XP-C cells - Homo sapiens (Hu	105915	14	*
O14874	BCKD_HUMAN [3-methyl-2-oxobutanoate dehydrogenase [lipoamide]] kinase, m	46331.2	14	*	*
Q9H0H0	INT2_HUMAN Integrator complex subunit 2 - Homo sapiens (Human)	134260	14	*
O14497	ARI1A_HUMAN AT-rich interactive domain-containing protein 1A - Homo sap	241890	14	*
P63220	RS21_HUMAN 40S ribosomal protein S21 - Homo sapiens (Human)	9105.6	14	*	*
Q8N1B4	VPS52_HUMAN Vacuolar protein sorting-associated protein 52 homolog - Ho	82169.8	14	*	*
Q9H853	Q9H853_HUMAN Tubulin alpha-4 chain - Homo sapiens (Human)	27528.8	14	*	*
Q3BDU5	Q3BDU5_HUMAN Rhabdomyosarcoma antigen MU-RMS-40.12 - Homo sapiens (Human)	55604.9	14	*
P35908	K22E_HUMAN Keratin, type II cytoskeletal 2 epidermal - Homo sapiens (Hum	65825.4	14	*	*
Q5VW32	BROX_HUMAN BRO1 domain-containing protein BROX - Homo sapiens (Human)	46446.7	14		*
Q04637	IF4G1_HUMAN Eukaryotic translation initiation factor 4 gamma 1 - Homo s	175426	14		*
Q9UHY7	ENOPH_HUMAN Enolase-phosphatase E1 - Homo sapiens (Human)	28914.5	14		*
Q14160	LAP4_HUMAN Protein LAP4 - Homo sapiens (Human)	174823	14	*	*
Q96BM9	ARL8A_HUMAN ADP-ribosylation factor-like protein 8A - Homo sapiens (Huma	21402.1	14		*
Q92520	FAM3C_HUMAN Protein FAM3C precursor - Homo sapiens (Human)	24664.6	14	*	*
Q99426	TBCB_HUMAN Tubulin folding cofactor B - Homo sapiens (Human)	27308.5	14		*
Q6XQN6	PNCB_HUMAN Nicotinate phosphoribosyltransferase - Homo sapiens (Human)	57542.2	14		*
Q9BS40	LXN_HUMAN Latexin - Homo sapiens (Human)	25733.9	14		*
Q15257	PTPA_HUMAN Serine/threonine-protein phosphatase 2A regulatory subunit B'	40641.5	14		*
O14579	COPE_HUMAN Coatomer subunit epsilon - Homo sapiens (Human)	34460.4	14		*
O95716	RAB3D_HUMAN Ras-related protein Rab-3D - Homo sapiens (Human)	24251.8	14		*
Q9H3P7	GCP60_HUMAN Golgi resident protein GCP60 - Homo sapiens (Human)	60556.1	14		*
O75844	FACE1_HUMAN CAAX prenyl protease 1 homolog - Homo sapiens (Human)	54777.6	14		*
Q9P0J0	NDUAD_HUMAN NADH dehydrogenase [ubiquinone] 1 alpha subcomplex subunit	16687.6	13	*
Q6FI13	H2A2A_HUMAN Histone H2A type 2-A - Homo sapiens (Human)	14086.9	13	*	*
Q9HB07	MYG1_HUMAN UPF0160 protein MYG1 - Homo sapiens (Human)	42418.5	13		*
Q9UJS0	CMC2_HUMAN Calcium-binding mitochondrial carrier protein Aralar2 - Homo	74128.8	13	*
Q13330	MTA1_HUMAN Metastasis-associated protein MTA1 - Homo sapiens (Human)	80737.4	13	*
Q96HS1	PGAM5_HUMAN Phosphoglycerate mutase family member 5 precursor - Homo sa	31984.6	13	*
Q14676	MDC1_HUMAN Mediator of DNA damage checkpoint protein 1 - Homo sapiens (H	226527	13	*
P52294	IMA1_HUMAN Importin subunit alpha-1 - Homo sapiens (Human)	60210.7	13	*	*
Q05193	DYN1_HUMAN Dynamin-1 - Homo sapiens (Human)	97346.1	13	*	*
Q9NY12	NOLA1_HUMAN H/ACA ribonucleoprotein complex subunit 1 - Homo sapiens (Hu	22334.2	13	*
Q9UBD5	ORC3_HUMAN Origin recognition complex subunit 3 - Homo sapiens (Human)	82201.6	13	*
Q9NR12	PDLI7_HUMAN PDZ and LIM domain protein 7 - Homo sapiens (Human)	49812.6	13	*
O14519	CDKA1_HUMAN Cyclin-dependent kinase 2-associated protein 1 - Homo sapie	12357.3	13	*
Q5SWC6	Q5SWC6_HUMAN Heterochromatin protein 1, binding protein 3 - Homo sapien	36492.3	13	*
Q96GQ7	DDX27_HUMAN Probable ATP-dependent RNA helicase DDX27 - Homo sapiens (Hu	89779.2	13	*
O75044	FNBP2_HUMAN SLIT-ROBO Rho GTPase-activating protein 2 - Homo sapiens (Hu	120805	13	*	*
P40763	STAT3_HUMAN Signal transducer and activator of transcription 3 - Homo s	88011.4	13	*	*
Q9H845	ACAD9_HUMAN Acyl-CoA dehydrogenase family member 9, mitochondrial precu	68716.8	13	*	*
Q16563	SYPL1_HUMAN Synaptophysin-like protein 1 - Homo sapiens (Human)	28546.7	13		*
Q9UBQ7	GRHPR_HUMAN Glyoxylate reductase/hydroxypyruvate reductase - Homo sapien	35645.8	13		*
P18031	PTN1_HUMAN Tyrosine-protein phosphatase non-receptor type 1 - Homo sapie	49934.9	13		*
Q86TX2	ACOT1_HUMAN Acyl-coenzyme A thioesterase 1 - Homo sapiens (Human)	46248.1	13		*
Q15758	AAAT_HUMAN Neutral amino acid transporter B(0) - Homo sapiens (Human)	56562.4	13		*
P28070	PSB4_HUMAN Proteasome subunit beta type-4 precursor - Homo sapiens (Huma	29185.5	13		*
P22234	PUR6_HUMAN Multifunctional protein ADE2 [Includes: Phosphoribosylaminoim	47049.2	13		*
Q93084	AT2A3_HUMAN Sarcoplasmic/endoplasmic reticulum calcium ATPase 3 - Homo	113904	13		*
Q8N8N7	ZADH1_HUMAN Zinc-binding alcohol dehydrogenase domain-containing protein	38474.3	13		*
Q86SX6	GLRX5_HUMAN Glutaredoxin-related protein 5 - Homo sapiens (Human)	16617.5	13		*
Q5VYK3	ECM29_HUMAN Proteasome-associated protein ECM29 homolog - Homo sapiens (	204159	13		*
Q9Y3L5	RAP2C_HUMAN Ras-related protein Rap-2c precursor - Homo sapiens (Human)	20731.4	13		*
P22061	PIMT_HUMAN Protein-L-isoaspartate(D-aspartate) O-methyltransferase - Homo sapiens (Human)	24634.6	13		*
Q2NKY5	Q2NKY5_HUMAN TUBB6 protein - Homo sapiens (Human)	50058.2	13		*
O00204	ST2B1_HUMAN Sulfotransferase family cytosolic 2B member 1 - Homo sapiens	41281.5	13		*
Q9BWD1	THIC_HUMAN Acetyl-CoA acetyltransferase, cytosolic - Homo sapiens (Huma	41324.4	13		*
P09525	ANXA4_HUMAN Annexin A4 - Homo sapiens (Human)	35860.1	13		*
P11766	ADHX_HUMAN Alcohol dehydrogenase class-3 - Homo sapiens (Human)	39698.4	13		*
P30042	ES1_HUMAN ES1 protein homolog, mitochondrial precursor - Homo sapiens (H	28152.7	13		*
Q8WUM0	NU133_HUMAN Nuclear pore complex protein Nup133 - Homo sapiens (Human)	128898	12	*
Q8N5C6	SRBD1_HUMAN S1 RNA-binding domain-containing protein 1 - Homo sapiens (H	111705	12	*
Q8N5N7	RM50_HUMAN Mitochondrial 39S ribosomal protein L50 - Homo sapiens (Human)	18313.4	12	*	*
Q7Z4V5	HDGR2_HUMAN Hepatoma-derived growth factor-related protein 2 - Homo sap	74272.3	12	*
Q96P11	NSUN5_HUMAN Putative methyltransferase NSUN5 - Homo sapiens (Human)	46662.4	12	*
Q9NX58	LYAR_HUMAN Cell growth-regulating nucleolar protein - Homo sapiens (Huma	43587.9	12	*
P51970	NDUA8_HUMAN NADH dehydrogenase [ubiquinone] 1 alpha subcomplex subunit 8	20092.1	12	*	*
Q2NL82	TSR1_HUMAN Pre-rRNA-processing protein TSR1 homolog - Homo sapiens (Huma	91752	12	*	*
Q14690	RRP5_HUMAN Protein RRP5 homolog - Homo sapiens (Human)	208569	12	*
Q8TBB5	KLDC4_HUMAN Kelch domain-containing protein 4 - Homo sapiens (Human)	57855.4	12	*
O95777	LSM8_HUMAN U6 snRNA-associated Sm-like protein LSm8 - Homo sapiens (Hum	10396.3	12	*	*
P59998	ARPC4_HUMAN Actin-related protein 2/3 complex subunit 4 - Homo sapiens (	19654.3	12	*	*
Q96HR9	REEP6_HUMAN Receptor expression-enhancing protein 6 - Homo sapiens (Huma	20719.8	12		*
Q7KZ85	SPT6H_HUMAN Transcription elongation factor SPT6 - Homo sapiens (Human)	198948	12	*	*
P10644	KAP0_HUMAN cAMP-dependent protein kinase type I-alpha regulatory subunit	42955	12		*
P84085	ARF5_HUMAN ADP-ribosylation factor 5 - Homo sapiens (Human)	20516.6	12		*
Q05BB6	Q05BB6_HUMAN SDHALP2 protein - Homo sapiens (Human)	16338.8	12		*
Q99436	PSB7_HUMAN Proteasome subunit beta type-7 precursor - Homo sapiens (Huma	29946.2	12		*
Q86UE4	LYRIC_HUMAN Protein LYRIC - Homo sapiens (Human)	63798.8	12	*	*
Q9NVM6	DJC17_HUMAN DnaJ homolog subfamily C member 17 - Homo sapiens (Human)	34666.2	12	*
Q6P1J9	CDC73_HUMAN Parafibromin - Homo sapiens (Human)	60539.2	12	*
P18077	RL35A_HUMAN 60S ribosomal protein L35a - Homo sapiens (Human)	12529.8	12	*
O15381	NVL_HUMAN Nuclear valosin-containing protein-like - Homo sapiens (Human)	94991.2	12	*
Q9BYC5	FUT8_HUMAN Alpha-(1,6)-fucosyltransferase - Homo sapiens (Human)	66474.2	12	*	*
Q8TDN6	BXDC2_HUMAN Brix domain-containing protein 2 - Homo sapiens (Human)	41375	12	*
Q6P6C2	ALKB5_HUMAN Alkylated DNA repair protein alkB homolog 5 - Homo sapiens (	51377.1	12	*
Q96J01	THOC3_HUMAN THO complex subunit 3 - Homo sapiens (Human)	38746.9	12	*
O95169	NDUB8_HUMAN NADH dehydrogenase [ubiquinone] 1 beta subcomplex subunit 8	21751.4	12	*
Q13616	CUL1_HUMAN Cullin-1 - Homo sapiens (Human)	89622	12	*
A6NNW5	A6NNW5_HUMAN Uncharacterized protein ENSP00000240349 - Homo sapiens (Hum	23386.6	12	*	*
P51648	AL3A2_HUMAN Fatty aldehyde dehydrogenase - Homo sapiens (Human)	54813	12	*	*
P17174	AATC_HUMAN Aspartate aminotransferase, cytoplasmic - Homo sapiens (Human)	46218.6	12		*
Q13907	IDI1_HUMAN Isopentenyl-diphosphate Delta-isomerase 1 - Homo sapiens (Hu	26302.5	12		*
P00387	NB5R3_HUMAN NADH-cytochrome b5 reductase 3 - Homo sapiens (Human)	34212.7	12		*
Q99536	VAT1_HUMAN Synaptic vesicle membrane protein VAT-1 homolog - Homo sapie	41893.5	12		*
Q9NXG2	THUM1_HUMAN THUMP domain-containing protein 1 - Homo sapiens (Human)	39290.8	12		*
P61586	RHOA_HUMAN Transforming protein RhoA precursor - Homo sapiens (Human)	21754.1	12		*
Q9HD45	TM9S3_HUMAN Transmembrane 9 superfamily member 3 precursor - Homo sapie	67843.2	12	*	*
Q04917	1433F_HUMAN 14-3-3 protein eta - Homo sapiens (Human)	28201	12		*
Q2TAA2	IAH1_HUMAN Isoamyl acetate-hydrolyzing esterase 1 homolog - Homo sapiens	27581	12		*
Q13630	FCL_HUMAN GDP-L-fucose synthetase - Homo sapiens (Human)	35870	12		*
P31937	3HIDH_HUMAN 3-hydroxyisobutyrate dehydrogenase, mitochondrial precursor	35305.8	12		*
Q9HAV4	XPO5_HUMAN Exportin-5 - Homo sapiens (Human)	136222	12		*
O15145	ARPC3_HUMAN Actin-related protein 2/3 complex subunit 3 - Homo sapiens (	20533.4	11	*
Q5JTH9	RRP12_HUMAN RRP12-like protein - Homo sapiens (Human)	143611	11	*
Q9BQ39	DDX50_HUMAN ATP-dependent RNA helicase DDX50 - Homo sapiens (Human)	82514.1	11	*
Q9NXF1	TEX10_HUMAN Testis-expressed sequence 10 protein - Homo sapiens (Human)	105608	11	*
Q9BY44	EIF2A_HUMAN Eukaryotic translation initiation factor 2A - Homo sapiens (	64935.3	11	*	*
Q7Z5J4	RAI1_HUMAN Retinoic acid-induced protein 1 - Homo sapiens (Human)	203224	11	*
Q7Z789	Q7Z789_HUMAN Dehydrogenase/reductase - Homo sapiens (Human)	31475.6	11	*	*
Q92878	RAD50_HUMAN DNA repair protein RAD50 - Homo sapiens (Human)	153796	11	*
Q9NVA2	SEP11_HUMAN Septin-11 - Homo sapiens (Human)	49367.2	11	*
Q8NI36	WDR36_HUMAN WD repeat-containing protein 36 - Homo sapiens (Human)	105255	11	*
P19404	NDUV2_HUMAN NADH dehydrogenase [ubiquinone] flavoprotein 2, mitochondri	27374	11	*	*
O43670	ZN207_HUMAN Zinc finger protein 207 - Homo sapiens (Human)	50717.2	11	*
P56537	IF6_HUMAN Eukaryotic translation initiation factor 6 - Homo sapiens (Hum	26582.2	11	*	*
Q9NP97	DLRB1_HUMAN Dynein light chain roadblock-type 1 - Homo sapiens (Human)	10914.7	11	*	*
Q86VM9	ZCH18_HUMAN Zinc finger CCCH domain-containing protein 18 - Homo sapiens	106296	11	*
A6NJL0	A6NJL0_HUMAN Uncharacterized protein ENSP00000340627 - Homo sapiens (Hum	27142.5	11	*	*
P29083	T2EA_HUMAN Transcription initiation factor IIE subunit alpha - Homo sapi	49421.1	11	*
Q0VDF9	HSP7E_HUMAN Heat shock 70 kDa protein 14 - Homo sapiens (Human)	54760.2	11	*
P47914	RL29_HUMAN 60S ribosomal protein L29 - Homo sapiens (Human)	17741.1	11	*	*
P29992	GNA11_HUMAN Guanine nucleotide-binding protein subunit alpha-11 - Homo	42096.6	11		*
Q92995	UBP13_HUMAN Ubiquitin carboxyl-terminal hydrolase 13 - Homo sapiens (Hum	97237.1	11		*
P11172	PYR5_HUMAN Uridine 5'-monophosphate synthase - Homo sapiens (Human)	52188.7	11		*
P08237	K6PF_HUMAN 6-phosphofructokinase, muscle type - Homo sapiens (Human)	85128.5	11		*
P54725	RD23A_HUMAN UV excision repair protein RAD23 homolog A - Homo sapiens (H	39584.7	11		*
O95295	S25BP_HUMAN SNARE-associated protein Snapin - Homo sapiens (Human)	14864.9	11		*
Q9Y2B0	CNPY2_HUMAN Protein canopy homolog 2 precursor - Homo sapiens (Human)	20639.2	11		*
O15067	PUR4_HUMAN Phosphoribosylformylglycinamidine synthase - Homo sapiens (Hu	144573	11		*
Q9Y262	IF3EI_HUMAN Eukaryotic translation initiation factor 3 subunit E-intera	66684.5	11	*	*
Q9Y3I1	FBX7_HUMAN F-box only protein 7 - Homo sapiens (Human)	58466.1	11		*
O95372	LYPA2_HUMAN Acyl-protein thioesterase 2 - Homo sapiens (Human)	24720.7	11		*
Q96CM8	ACSF2_HUMAN Acyl-CoA synthetase family member 2, mitochondrial precurso	68080.8	11		*
Q9BX68	HINT2_HUMAN Histidine triad nucleotide-binding protein 2 - Homo sapiens	17151.2	11		*
P51571	SSRD_HUMAN Translocon-associated protein subunit delta precursor - Homo	18986.6	11	*	*
Q96KM6	Z512B_HUMAN Zinc finger protein 512B - Homo sapiens (Human)	97202.5	11	*
Q9NZZ3	CHMP5_HUMAN Charged multivesicular body protein 5 - Homo sapiens (Human)	24555.4	11	*	*
Q9BUN8	DERL1_HUMAN Derlin-1 - Homo sapiens (Human)	28781.8	11		*
Q9NX63	CHCH3_HUMAN Coiled-coil-helix-coiled-coil-helix domain-containing prote	26136.2	10	*
Q8N752	KC1AL_HUMAN Casein kinase I isoform alpha-like - Homo sapiens (Human)	39046.8	10	*
Q5VTL8	PR38B_HUMAN Pre-mRNA-splicing factor 38B - Homo sapiens (Human)	64429.2	10	*
Q9Y5L4	TIM13_HUMAN Mitochondrial import inner membrane translocase subunit Tim1	10493	10	*
P46063	RECQ1_HUMAN ATP-dependent DNA helicase Q1 - Homo sapiens (Human)	73409.1	10	*
Q96QC0	PP1RA_HUMAN Serine/threonine-protein phosphatase 1 regulatory subunit 1	98996.5	10	*
O15144	ARPC2_HUMAN Actin-related protein 2/3 complex subunit 2 - Homo sapiens (	34311.5	10	*
Q6GMR2	Q6GMR2_HUMAN MGC70857 protein - Homo sapiens (Human)	22793.9	10	*
Q9Y3Y2	CA077_HUMAN Uncharacterized protein C1orf77 - Homo sapiens (Human)	26380.3	10	*
Q12824	SNF5_HUMAN SWI/SNF-related matrix-associated actin-dependent regulator o	44113.2	10	*
P56556	NDUA6_HUMAN NADH dehydrogenase [ubiquinone] 1 alpha subcomplex subunit 6	15126.9	10	*	*
O75937	DNJC8_HUMAN DnaJ homolog subfamily C member 8 - Homo sapiens (Human)	29823.5	10	*
O15511	ARPC5_HUMAN Actin-related protein 2/3 complex subunit 5 - Homo sapiens (	16310.3	10	*	*
Q9BRJ7	SDOS_HUMAN Protein syndesmos - Homo sapiens (Human)	23323.2	10	*
Q9Y4Z0	LSM4_HUMAN U6 snRNA-associated Sm-like protein LSm4 - Homo sapiens (Huma	15339.9	10	*
P36543	VATE1_HUMAN Vacuolar proton pump subunit E 1 - Homo sapiens (Human)	26128.8	10	*	*
Q15155	NOMO1_HUMAN Nodal modulator 1 precursor - Homo sapiens (Human)	134267	10	*	*
P62306	RUXF_HUMAN Small nuclear ribonucleoprotein F - Homo sapiens (Human)	9718.8	10	*
A5PLL5	A5PLL5_HUMAN SMARCD2 protein - Homo sapiens (Human)	58814.7	10	*
P42677	RS27_HUMAN 40S ribosomal protein S27 - Homo sapiens (Human)	9454.8	10	*	*
P67809	YBOX1_HUMAN Nuclease sensitive element-binding protein 1 - Homo sapiens	35902.7	10	*	*
P51148	RAB5C_HUMAN Ras-related protein Rab-5C - Homo sapiens (Human)	23467.8	10	*	*
Q96DB5	FA82B_HUMAN Protein FAM82B - Homo sapiens (Human)	35785.4	10	*	*
P69905	HBA_HUMAN Hemoglobin subunit alpha - Homo sapiens (Human)	15247.9	10	*	*
P49257	LMAN1_HUMAN Protein ERGIC-53 precursor - Homo sapiens (Human)	57513.1	10		*
P04181	OAT_HUMAN Ornithine aminotransferase, mitochondrial precursor - Homo sa	48504.3	10		*
Q9NR31	SAR1A_HUMAN GTP-binding protein SAR1a - Homo sapiens (Human)	22352.5	10		*
O94979	SC31A_HUMAN Protein transport protein Sec31A - Homo sapiens (Human)	132931	10		*
Q12840	KIF5A_HUMAN Kinesin heavy chain isoform 5A - Homo sapiens (Human)	117305	10		*
Q96GC9	TMM49_HUMAN Transmembrane protein 49 - Homo sapiens (Human)	46207.9	10		*
P16278	BGAL_HUMAN Beta-galactosidase precursor - Homo sapiens (Human)	76042.7	10		*
P38606	VATA_HUMAN Vacuolar ATP synthase catalytic subunit A - Homo sapiens (Hum	68260.6	10		*
Q9H7L9	SDS3_HUMAN Sin3 histone deacetylase corepressor complex component SDS3 -	38112.4	10	*
Q96QK1	VPS35_HUMAN Vacuolar protein sorting-associated protein 35 - Homo sapie	91649.1	10		*
O43252	PAPS1_HUMAN Bifunctional 3'-phosphoadenosine 5'-phosphosulfate synthetas	70787.8	10		*
Q6UXD5	Q6UXD5_HUMAN Seizure 6-like protein 2 - Homo sapiens (Human)	97439.4	10		*
Q9H3K6	BOLA2_HUMAN BolA-like protein 2 - Homo sapiens (Human)	10110.2	10		*
P13473	LAMP2_HUMAN Lysosome-associated membrane glycoprotein 2 precursor - Hom	44932.3	10		*
O60784	TOM1_HUMAN Target of Myb protein 1 - Homo sapiens (Human)	53785	10		*
Q9BVC6	TM109_HUMAN Transmembrane protein 109 precursor - Homo sapiens (Human)	26193.6	10		*
Q13158	FADD_HUMAN Protein FADD - Homo sapiens (Human)	23264.9	10		*
P50416	CPT1A_HUMAN Carnitine O-palmitoyltransferase I, liver isoform - Homo sap	88310.8	10		*
Q9UHG3	PCYOX_HUMAN Prenylcysteine oxidase 1 precursor - Homo sapiens (Human)	56603.8	10		*
A6NE65	A6NE65_HUMAN Uncharacterized protein ENSP00000352132 - Homo sapiens (Hum	22099.2	10	*
Q9BZJ0	CRNL1_HUMAN Crooked neck-like protein 1 - Homo sapiens (Human)	100389	9	*
P62310	LSM3_HUMAN U6 snRNA-associated Sm-like protein LSm3 - Homo sapiens (Huma	11838	9	*
Q96NT0	CC115_HUMAN Coiled-coil domain-containing protein 115 - Homo sapiens (Hu	19748.4	9	*	*
Q5HYB6	Q5HYB6_HUMAN Putative uncharacterized protein DKFZp686J1372 - Homo sapie	27158.8	9	*	*
Q9NVI7	ATD3A_HUMAN ATPase family AAA domain-containing protein 3A - Homo sapie	71324.8	9	*
Q15528	MED22_HUMAN Mediator of RNA polymerase II transcription subunit 22 - Ho	22207	9	*
Q14004	CD2L5_HUMAN Cell division cycle 2-like protein kinase 5 - Homo sapiens (	164822	9	*
Q8NCF7	Q8NCF7_HUMAN CDNA FLJ90278 fis, clone NT2RP1000325, highly similar to Ph	39906.6	9	*	*
P14923	PLAK_HUMAN Junction plakoglobin - Homo sapiens (Human)	81577.8	9	*	*
Q8N7H5	Q8N7H5_HUMAN CDNA FLJ25557 fis, clone JTH02756 - Homo sapiens (Human)	55465.8	9	*
A8MYB5	A8MYB5_HUMAN Uncharacterized protein RBM12B - Homo sapiens (Human)	118030	9	*
Q9BQI0	IBA2_HUMAN Ionized calcium-binding adapter molecule 2 - Homo sapiens (Hu	17056.6	9	*
P14649	MYL6B_HUMAN Myosin light polypeptide 6B - Homo sapiens (Human)	22749.7	9	*	*
P61803	DAD1_HUMAN Dolichyl-diphosphooligosaccharide--protein glycosyltransferas	12488.6	9	*	*
Q53SW1	Q53SW1_HUMAN Putative uncharacterized protein FLJ20254 - Homo sapiens (H	48539.3	9	*	*
P35606	COPB2_HUMAN Coatomer subunit beta' - Homo sapiens (Human)	102422	9	*	*
O00401	WASL_HUMAN Neural Wiskott-Aldrich syndrome protein - Homo sapiens (Human)	54792.9	9	*
P61956	SUMO2_HUMAN Small ubiquitin-related modifier 2 precursor - Homo sapiens	10864.4	9	*	*
P16949	STMN1_HUMAN Stathmin - Homo sapiens (Human)	17292	9		*
P28482	MK01_HUMAN Mitogen-activated protein kinase 1 - Homo sapiens (Human)	41363.3	9		*
P63000	RAC1_HUMAN Ras-related C3 botulinum toxin substrate 1 precursor - Homo	21436.3	9		*
Q15738	NSDHL_HUMAN Sterol-4-alpha-carboxylate 3-dehydrogenase, decarboxylating	41873.6	9		*
O95340	PAPS2_HUMAN Bifunctional 3'-phosphoadenosine 5'-phosphosulfate syntheta	69456.7	9		*
P47897	SYQ_HUMAN Glutaminyl-tRNA synthetase - Homo sapiens (Human)	87743	9		*
Q8TBX8	PI42C_HUMAN Phosphatidylinositol-5-phosphate 4-kinase type-2 gamma - Hom	47256.2	9		*
P35520	CBS_HUMAN Cystathionine beta-synthase - Homo sapiens (Human)	60548.3	9		*
P53597	SUCA_HUMAN Succinyl-CoA ligase [GDP-forming] subunit alpha, mitochondria	35025.3	9		*
P20073	ANXA7_HUMAN Annexin A7 - Homo sapiens (Human)	52705.8	9		*
P33316	DUT_HUMAN Deoxyuridine 5'-triphosphate nucleotidohydrolase, mitochondri	26689.7	9		*
Q9Y399	RT02_HUMAN Mitochondrial 28S ribosomal protein S2 - Homo sapiens (Human)	33228.1	9	*	*
Q9UJU6	DBNL_HUMAN Drebrin-like protein - Homo sapiens (Human)	48177.7	9	*	*
Q9Y6Y8	S23IP_HUMAN SEC23-interacting protein - Homo sapiens (Human)	111007	9		*
P07099	HYEP_HUMAN Epoxide hydrolase 1 - Homo sapiens (Human)	52915	9		*
O15160	RPAC1_HUMAN DNA-directed RNA polymerases I and III subunit RPAC1 - Homo	39225.1	9	*
O60869	EDF1_HUMAN Endothelial differentiation-related factor 1 - Homo sapiens (	16358.9	9	*
Q6TV07	Q6TV07_HUMAN Breast cancer-associated antigen SGA-72M - Homo sapiens (Hu	197796	9	*
O43660	PLRG1_HUMAN Pleiotropic regulator 1 - Homo sapiens (Human)	57158.2	9	*
Q14119	VEZF1_HUMAN Vascular endothelial zinc finger 1 - Homo sapiens (Human)	56326.5	9	*
O94804	STK10_HUMAN Serine/threonine-protein kinase 10 - Homo sapiens (Human)	112065	9	*
Q8TF65	GIPC2_HUMAN PDZ domain-containing protein GIPC2 - Homo sapiens (Human)	34333	9	*
Q9UK45	LSM7_HUMAN U6 snRNA-associated Sm-like protein LSm7 - Homo sapiens (Huma	11595	9	*	*
Q15286	RAB35_HUMAN Ras-related protein Rab-35 - Homo sapiens (Human)	23010.8	9	*	*
P62140	PP1B_HUMAN Serine/threonine-protein phosphatase PP1-beta catalytic subun	37162.6	9	*
Q9P0I2	TM111_HUMAN Transmembrane protein 111 - Homo sapiens (Human)	29932.4	9	*	*
P13861	KAP2_HUMAN cAMP-dependent protein kinase type II-alpha regulatory subun	45490	9		*
Q12904	MCA1_HUMAN Multisynthetase complex auxiliary component p43 [Contains: E	34331.1	9		*
Q9P0R6	CN129_HUMAN UPF0279 protein C14orf129 - Homo sapiens (Human)	15638.4	9		*
P26885	FKBP2_HUMAN FK506-binding protein 2 precursor - Homo sapiens (Human)	15639.3	9		*
P60228	EIF3E_HUMAN Eukaryotic translation initiation factor 3 subunit E - Homo	52187.5	9		*
Q9Y5Z4	HEBP2_HUMAN Heme-binding protein 2 - Homo sapiens (Human)	22861.2	9		*
P54802	ANAG_HUMAN Alpha-N-acetylglucosaminidase precursor - Homo sapiens (Human)	82114.7	9		*
Q96I25	SPF45_HUMAN Splicing factor 45 - Homo sapiens (Human)	44934	8	*
Q9NW13	RBM28_HUMAN RNA-binding protein 28 - Homo sapiens (Human)	85684.8	8	*
Q9Y6A4	CP080_HUMAN UPF0468 protein C16orf80 - Homo sapiens (Human)	22760	8	*
P51531	SMCA2_HUMAN Probable global transcription activator SNF2L2 - Homo sapie	180649	8	*
O75448	MED24_HUMAN Mediator of RNA polymerase II transcription subunit 24 - Ho	110234	8	*
Q13363	CTBP1_HUMAN C-terminal-binding protein 1 - Homo sapiens (Human)	47505.6	8	*
Q13310	PABP4_HUMAN Polyadenylate-binding protein 4 - Homo sapiens (Human)	70738.3	8	*	*
O15083	ERC2_HUMAN ERC protein 2 - Homo sapiens (Human)	110490	8	*	*
Q96FJ2	DYL2_HUMAN Dynein light chain 2, cytoplasmic - Homo sapiens (Human)	10343.1	8	*
P35558	PPCKC_HUMAN Phosphoenolpyruvate carboxykinase, cytosolic [GTP] - Homo s	69149.8	8		*
P28074	PSB5_HUMAN Proteasome subunit beta type-5 precursor - Homo sapiens (Huma	22882.3	8		*
P17028	ZNF24_HUMAN Zinc finger protein 24 - Homo sapiens (Human)	42129.1	8	*
P04066	FUCO_HUMAN Tissue alpha-L-fucosidase precursor - Homo sapiens (Human)	53654.8	8		*
Q96TA1	NIBL_HUMAN Niban-like protein - Homo sapiens (Human)	82631.1	8		*
Q8IYT4	Q8IYT4_HUMAN Katanin p60 subunit A-like protein 2 - Homo sapiens (Human)	52775.3	8		*
P19623	SPEE_HUMAN Spermidine synthase - Homo sapiens (Human)	33802.7	8		*
Q59G69	Q59G69_HUMAN Glia maturation factor, beta variant - Homo sapiens (Human)	12858.7	8		*
Q9NR28	DBLOH_HUMAN Diablo homolog, mitochondrial precursor - Homo sapiens (Huma	27113.7	8		*
Q16401	PSMD5_HUMAN 26S proteasome non-ATPase regulatory subunit 5 - Homo sapien	56160.5	8		*
P25686	DNJB2_HUMAN DnaJ homolog subfamily B member 2 - Homo sapiens (Human)	35558.4	8		*
Q7Z2K6	ERMP1_HUMAN Endoplasmic reticulum metallopeptidase 1 - Homo sapiens (Hum	100168	8		*
Q5TFE4	NT5D1_HUMAN 5'-nucleotidase domain-containing protein 1 - Homo sapiens (	51811.9	8		*
P61106	RAB14_HUMAN Ras-related protein Rab-14 - Homo sapiens (Human)	23881.9	8		*
Q9UNE7	STUB1_HUMAN STIP1 homology and U box-containing protein 1 - Homo sapiens	34834.3	8		*
Q6P587	FAHD1_HUMAN Fumarylacetoacetate hydrolase domain-containing protein 1 -	24826.7	8		*
P16615	AT2A2_HUMAN Sarcoplasmic/endoplasmic reticulum calcium ATPase 2 - Homo s	114683	8		*
P29353	SHC1_HUMAN SHC-transforming protein 1 - Homo sapiens (Human)	62812.6	8		*
O75153	EIF3X_HUMAN Putative eukaryotic translation initiation factor 3 subunit	146577	8		*
P12955	PEPD_HUMAN Xaa-Pro dipeptidase - Homo sapiens (Human)	54513	8		*
Q6GMV3	Q6GMV3_HUMAN Similar to CG14903-PA - Homo sapiens (Human)	15795.3	8		*
Q9HC38	GLOD4_HUMAN Glyoxalase domain-containing protein 4 - Homo sapiens (Human)	34771.3	8		*
P22059	OSBP1_HUMAN Oxysterol-binding protein 1 - Homo sapiens (Human)	89364.5	8		*
Q9Y5Q8	TF3C5_HUMAN General transcription factor 3C polypeptide 5 - Homo sapien	59533.2	8	*
P12236	ADT3_HUMAN ADP/ATP translocase 3 - Homo sapiens (Human)	32845.2	8	*
O95168	NDUB4_HUMAN NADH dehydrogenase [ubiquinone] 1 beta subcomplex subunit 4	15199.1	8	*	*
Q9H0S4	DDX47_HUMAN Probable ATP-dependent RNA helicase DDX47 - Homo sapiens (Hu	50614.8	8	*
Q71RC2	LARP4_HUMAN La-related protein 4 - Homo sapiens (Human)	80417.8	8	*
P56211	ARP19_HUMAN cAMP-regulated phosphoprotein 19 - Homo sapiens (Human)	12315.3	8	*	*
P13674	P4HA1_HUMAN Prolyl 4-hydroxylase subunit alpha-1 precursor - Homo sapien	61011.1	8		*
A6NLP6	A6NLP6_HUMAN 60S ribosomal protein L36 - Homo sapiens (Human)	11864.5	8	*	*
O15260	SURF4_HUMAN Surfeit locus protein 4 - Homo sapiens (Human)	30373.8	8		*
Q9UHJ6	CARKL_HUMAN Carbohydrate kinase-like protein - Homo sapiens (Human)	51471.2	8		*
Q15645	TRP13_HUMAN Thyroid receptor-interacting protein 13 - Homo sapiens (Huma	48520.6	8		*
Q92526	TCPW_HUMAN T-complex protein 1 subunit zeta-2 - Homo sapiens (Human)	57728.6	8		*
Q9NRW7	VPS45_HUMAN Vacuolar protein sorting-associated protein 45 - Homo sapie	65035.9	7	*	*
Q8WYA6	CTBL1_HUMAN Beta-catenin-like protein 1 - Homo sapiens (Human)	65132.2	7	*
Q12929	EPS8_HUMAN Epidermal growth factor receptor kinase substrate 8 - Homo s	91824.5	7	*	*
Q9UHN1	DPOG2_HUMAN DNA polymerase subunit gamma-2, mitochondrial precursor - H	54876.3	7	*
Q8IY67	RAVR1_HUMAN Ribonucleoprotein PTB-binding 1 - Homo sapiens (Human)	63837.3	7	*	*
Q9BS35	Q9BS35_HUMAN GMFB protein - Homo sapiens (Human)	18098.1	7		*
Q6QNY1	BL1S2_HUMAN Biogenesis of lysosome-related organelles complex-1 subunit	15951.1	7		*
Q13596	SNX1_HUMAN Sorting nexin-1 - Homo sapiens (Human)	59033.2	7		*
P39880	CUTL1_HUMAN Homeobox protein cut-like 1 - Homo sapiens (Human)	164172	7	*
Q92621	NU205_HUMAN Nuclear pore complex protein Nup205 - Homo sapiens (Human)	227774	7	*
Q5T200	ZC313_HUMAN Zinc finger CCCH domain-containing protein 13 - Homo sapien	196518	7	*
P35249	RFC4_HUMAN Replication factor C subunit 4 - Homo sapiens (Human)	39656.9	7	*
O00422	SAP18_HUMAN Histone deacetylase complex subunit SAP18 - Homo sapiens (Hu	17550	7	*
Q9Y2R4	DDX52_HUMAN Probable ATP-dependent RNA helicase DDX52 - Homo sapiens (Hu	67424.1	7	*
Q9UBB5	MBD2_HUMAN Methyl-CpG-binding domain protein 2 - Homo sapiens (Human)	43228	7	*
Q9Y314	NOSIP_HUMAN Nitric oxide synthase-interacting protein - Homo sapiens (Hu	33151	7	*
P13995	MTDC_HUMAN Bifunctional methylenetetrahydrofolate dehydrogenase/cyclohy	37871.2	7	*
P11182	ODB2_HUMAN Lipoamide acyltransferase component of branched-chain alpha-	53453	7	*	*
Q9ULV0	MYO5B_HUMAN Myosin-Vb - Homo sapiens (Human)	213620	7	*
P62280	RS11_HUMAN 40S ribosomal protein S11 - Homo sapiens (Human)	18419	7	*	*
P49848	TAF6_HUMAN Transcription initiation factor TFIID subunit 6 - Homo sapie	72623.1	7	*
Q96SB3	NEB2_HUMAN Neurabin-2 - Homo sapiens (Human)	89137.7	7	*
Q8NEZ4	MLL3_HUMAN Myeloid/lymphoid or mixed-lineage leukemia protein 3 homolog	540966	7	*
P07305	H10_HUMAN Histone H1.0 - Homo sapiens (Human)	20850.2	7	*
P09382	LEG1_HUMAN Galectin-1 - Homo sapiens (Human)	14706.2	7	*	*
Q12888	TP53B_HUMAN Tumor suppressor p53-binding protein 1 - Homo sapiens (Human)	213441	7	*
Q05048	CSTF1_HUMAN Cleavage stimulation factor 50 kDa subunit - Homo sapiens (H	48326.8	7	*
Q13459	MYO9B_HUMAN Myosin-IXb - Homo sapiens (Human)	243404	7	*	*
P42765	THIM_HUMAN 3-ketoacyl-CoA thiolase, mitochondrial - Homo sapiens (Human)	41897.7	7		*
Q04941	PLP2_HUMAN Proteolipid protein 2 - Homo sapiens (Human)	16679.7	7		*
P30519	HMOX2_HUMAN Heme oxygenase 2 - Homo sapiens (Human)	36009.9	7		*
Q8N335	GPD1L_HUMAN Glycerol-3-phosphate dehydrogenase 1-like protein - Homo sap	38394	7		*
P28838	AMPL_HUMAN Cytosol aminopeptidase - Homo sapiens (Human)	56130.9	7		*
P14136	GFAP_HUMAN Glial fibrillary acidic protein - Homo sapiens (Human)	49849.7	7		*
Q5H9R7	SAPS3_HUMAN SAPS domain family member 3 - Homo sapiens (Human)	97607.6	7		*
Q9BYT8	NEUL_HUMAN Neurolysin, mitochondrial precursor - Homo sapiens (Human)	80599.8	7	*	*
Q14764	MVP_HUMAN Major vault protein - Homo sapiens (Human)	99266.1	7	*	*
O60220	TIM8A_HUMAN Mitochondrial import inner membrane translocase subunit Tim8	10991.3	7	*	*
P35080	PROF2_HUMAN Profilin-2 - Homo sapiens (Human)	15036.3	7		*
O00154	BACH_HUMAN Cytosolic acyl coenzyme A thioester hydrolase - Homo sapiens	41769.4	7		*
P31153	METK2_HUMAN S-adenosylmethionine synthetase isoform type-2 - Homo sapien	43633.4	7		*
Q14677	EPN4_HUMAN Clathrin interactor 1 - Homo sapiens (Human)	68215.8	7		*
P13798	ACPH_HUMAN Acylamino-acid-releasing enzyme - Homo sapiens (Human)	81172.8	7		*
O60256	KPRB_HUMAN Phosphoribosyl pyrophosphate synthetase-associated protein 2	40899.4	7		*
Q15370	ELOB_HUMAN Transcription elongation factor B polypeptide 2 - Homo sapien	13124.6	7		*
P55957	BID_HUMAN BH3-interacting domain death agonist - Homo sapiens (Human)	21981.1	7		*
Q4LE56	Q4LE56_HUMAN MYO1C variant protein - Homo sapiens (Human)	124978	7	*
Q01780	EXOSX_HUMAN Exosome component 10 - Homo sapiens (Human)	100768	7	*
O15173	PGRC2_HUMAN Membrane-associated progesterone receptor component 2 - Hom	23803.7	7		*
P30049	ATPD_HUMAN ATP synthase subunit delta, mitochondrial precursor - Homo sa	17479.2	7		*
Q15404	RSU1_HUMAN Ras suppressor protein 1 - Homo sapiens (Human)	31520.7	7	*
Q9P2J5	SYLC_HUMAN Leucyl-tRNA synthetase, cytoplasmic - Homo sapiens (Human)	134380	7		*
Q96M27	PRRC1_HUMAN Protein PPRC1 - Homo sapiens (Human)	46671.9	7		*
O43929	ORC4_HUMAN Origin recognition complex subunit 4 - Homo sapiens (Human)	50345.1	6	*
Q15554	TERF2_HUMAN Telomeric repeat-binding factor 2 - Homo sapiens (Human)	55516.6	6	*
Q9NPF5	DMAP1_HUMAN DNA methyltransferase 1-associated protein 1 - Homo sapiens	52959.9	6	*
Q9UBM7	DHCR7_HUMAN 7-dehydrocholesterol reductase - Homo sapiens (Human)	54453.8	6	*	*
Q9NPD3	EXOS4_HUMAN Exosome complex exonuclease RRP41 - Homo sapiens (Human)	26366.5	6	*
Q7Z478	DHX29_HUMAN Putative ATP-dependent RNA helicase DHX29 - Homo sapiens (Hu	155138	6	*
Q9H0C8	ILKAP_HUMAN Integrin-linked kinase-associated serine/threonine phosphata	42879.8	6	*
Q8N6H7	ARFG2_HUMAN ADP-ribosylation factor GTPase-activating protein 2 - Homo	56685.2	6	*
Q9C0C4	SEM4C_HUMAN Semaphorin-4C precursor - Homo sapiens (Human)	92564.1	6	*
Q9BTD8	RBM42_HUMAN RNA-binding protein 42 - Homo sapiens (Human)	50382.1	6	*
Q9BSD7	CA057_HUMAN Probable UPF0334 kinase-like protein C1orf57 - Homo sapiens	20700.1	6	*
Q969G3	SMCE1_HUMAN SWI/SNF-related matrix-associated actin-dependent regulator	46620.6	6	*
Q6PJG2	CN043_HUMAN Uncharacterized protein C14orf43 - Homo sapiens (Human)	114918	6	*
Q13084	RM28_HUMAN 39S ribosomal protein L28, mitochondrial precursor - Homo sa	30137.9	6	*	*
Q9UMX0	UBQL1_HUMAN Ubiquilin-1 - Homo sapiens (Human)	62479.5	6	*	*
Q13177	PAK2_HUMAN Serine/threonine-protein kinase PAK 2 - Homo sapiens (Human)	58006	6		*
Q6NXT5	Q6NXT5_HUMAN Myo-inositol 1-phosphate synthase A1 - Homo sapiens (Human)	61089.3	6		*
Q9BTT6	LRRC1_HUMAN Leucine-rich repeat-containing protein 1 - Homo sapiens (Hum	59205	6		*
P15170	GSPT1_HUMAN G1 to S phase transition protein 1 homolog - Homo sapiens (	55720.4	6		*
Q02338	BDH_HUMAN D-beta-hydroxybutyrate dehydrogenase, mitochondrial precursor	38132.5	6		*
O95197	RTN3_HUMAN Reticulon-3 - Homo sapiens (Human)	112542	6		*
Q9GZT3	SLIRP_HUMAN SRA stem-loop-interacting RNA-binding protein, mitochondrial	12341.4	6		*
Q96A49	SYAP1_HUMAN Synapse-associated protein 1 - Homo sapiens (Human)	39908.9	6		*
Q92973	TNPO1_HUMAN Transportin-1 - Homo sapiens (Human)	101244	6		*
A6NKB8	A6NKB8_HUMAN Uncharacterized protein RNPEP - Homo sapiens (Human)	68125.4	6		*
Q14344	GNA13_HUMAN Guanine nucleotide-binding protein alpha-13 subunit - Homo	44021.7	6		*
Q9UKF6	CPSF3_HUMAN Cleavage and polyadenylation specificity factor subunit 3 -	77436.2	6	*
Q02818	NUCB1_HUMAN Nucleobindin-1 precursor - Homo sapiens (Human)	53846.4	6		*
Q9UNM7	Q9UNM7_HUMAN 26S proteasome subunit p40.5 - Homo sapiens (Human)	18163.5	6		*
O60884	DNJA2_HUMAN DnaJ homolog subfamily A member 2 - Homo sapiens (Human)	45716.6	6		*
P01112	RASH_HUMAN GTPase HRas precursor - Homo sapiens (Human)	21284.6	6		*
P23434	GCSH_HUMAN Glycine cleavage system H protein, mitochondrial precursor -	18898.7	6		*
Q6KC79	NIPBL_HUMAN Nipped-B-like protein - Homo sapiens (Human)	315852	6	*
Q9P0U1	TOM7_HUMAN Mitochondrial import receptor subunit TOM7 homolog - Homo sa	6244.4	6	*
P19525	E2AK2_HUMAN Interferon-induced, double-stranded RNA-activated protein k	62055.7	6	*
Q15050	RRS1_HUMAN Ribosome biogenesis regulatory protein homolog - Homo sapien	41168.2	6	*
O95785	WIZ_HUMAN Protein Wiz - Homo sapiens (Human)	178562	6	*
Q9Y605	MOFA1_HUMAN MORF4 family-associated protein 1 - Homo sapiens (Human)	14640.4	6	*
Q8IYU8	EFHA1_HUMAN EF-hand domain-containing family member A1 - Homo sapiens (H	49634.4	6	*
P31146	COR1A_HUMAN Coronin-1A - Homo sapiens (Human)	50993.9	6	*
Q9NPE3	NOLA3_HUMAN H/ACA ribonucleoprotein complex subunit 3 - Homo sapiens (Hu	7701	6	*
P29350	PTN6_HUMAN Tyrosine-protein phosphatase non-receptor type 6 - Homo sapi	67519.1	6	*
Q96CW1	AP2M1_HUMAN AP-2 complex subunit mu-1 - Homo sapiens (Human)	49623.1	6	*
Q5JZ12	Q5JZ12_HUMAN THO complex 2 - Homo sapiens (Human)	182659	6	*
P10155	RO60_HUMAN 60 kDa SS-A/Ro ribonucleoprotein - Homo sapiens (Human)	60631.3	6	*	*
Q96EY7	PTCD3_HUMAN Pentatricopeptide repeat-containing protein 3, mitochondria	78499.8	6	*	*
O00505	IMA3_HUMAN Importin subunit alpha-3 - Homo sapiens (Human)	57775	6	*	*
Q9BZK3	NACP1_HUMAN Nascent polypeptide-associated complex subunit alpha-like p	23291.9	6	*	*
P46060	RGP1_HUMAN Ran GTPase-activating protein 1 - Homo sapiens (Human)	63502.5	6	*	*
Q5T280	CI114_HUMAN Uncharacterized protein C9orf114 - Homo sapiens (Human)	41982.5	6	*
Q14137	BOP1_HUMAN Ribosome biogenesis protein BOP1 - Homo sapiens (Human)	83577.5	6	*
P30740	ILEU_HUMAN Leukocyte elastase inhibitor - Homo sapiens (Human)	42714.8	6		*
P50552	VASP_HUMAN Vasodilator-stimulated phosphoprotein - Homo sapiens (Human)	39805.1	6	*
Q7Z434	MAVS_HUMAN Mitochondrial antiviral-signaling protein - Homo sapiens (Hum	56493.2	6		*
P07858	CATB_HUMAN Cathepsin B precursor - Homo sapiens (Human)	37796.8	6		*
Q9BTV4	TMM43_HUMAN Transmembrane protein 43 - Homo sapiens (Human)	44847.3	6		*
O95336	6PGL_HUMAN 6-phosphogluconolactonase - Homo sapiens (Human)	27529.6	6		*
Q15041	AR6P1_HUMAN ADP-ribosylation factor-like protein 6-interacting protein	23347.4	6		*
Q96P70	IPO9_HUMAN Importin-9 - Homo sapiens (Human)	115889	6		*
Q96KR7	PHAR3_HUMAN Phosphatase and actin regulator 3 - Homo sapiens (Human)	62514.4	6		*
O00625	PIR_HUMAN Pirin - Homo sapiens (Human)	32093.3	6		*
O14787	TNPO2_HUMAN Transportin-2 - Homo sapiens (Human)	101321	6		*
O14737	PDCD5_HUMAN Programmed cell death protein 5 - Homo sapiens (Human)	14276.3	6		*
O43747	AP1G1_HUMAN AP-1 complex subunit gamma-1 - Homo sapiens (Human)	91293.2	6		*
Q9BWK2	Q9BWK2_HUMAN Potassium channel modulatory factor 1 - Homo sapiens (Human)	41918.9	6		*
P46109	CRKL_HUMAN Crk-like protein - Homo sapiens (Human)	33755.9	6		*
Q96JB5	CK5P3_HUMAN CDK5 regulatory subunit-associated protein 3 - Homo sapiens	56885.1	5	*
Q5JTV8	TOIP1_HUMAN Torsin-1A-interacting protein 1 - Homo sapiens (Human)	66208.4	5	*
P37198	NUP62_HUMAN Nuclear pore glycoprotein p62 - Homo sapiens (Human)	53222.5	5	*
Q8N766	K0090_HUMAN Uncharacterized protein KIAA0090 precursor - Homo sapiens (H	111689	5	*
Q9GZR7	DDX24_HUMAN ATP-dependent RNA helicase DDX24 - Homo sapiens (Human)	96271.5	5	*
A8MV96	A8MV96_HUMAN Uncharacterized protein CBARA1 - Homo sapiens (Human)	54515.7	5	*
Q70I54	Q70I54_HUMAN LIM-nebulette - Homo sapiens (Human)	31176.1	5	*
Q92466	DDB2_HUMAN DNA damage-binding protein 2 - Homo sapiens (Human)	47833.4	5	*
Q9UQB8	BAIP2_HUMAN Brain-specific angiogenesis inhibitor 1-associated protein	60829.7	5	*
Q8IYB5	SMAP1_HUMAN Stromal membrane-associated protein 1 - Homo sapiens (Human)	50354.4	5	*
Q5VT52	K0460_HUMAN Uncharacterized protein KIAA0460 - Homo sapiens (Human)	155923	5	*
Q9HCG8	NCM_HUMAN Nucampholin homolog - Homo sapiens (Human)	105470	5	*
Q9Y4D1	DAAM1_HUMAN Disheveled-associated activator of morphogenesis 1 - Homo s	123396	5	*
Q8N9T8	KRI1_HUMAN Protein KRI1 homolog - Homo sapiens (Human)	83200.9	5	*
Q96PU4	UHRF2_HUMAN E3 ubiquitin-protein ligase UHRF2 - Homo sapiens (Human)	89927.9	5	*
A5D8V6	VP37C_HUMAN Vacuolar protein sorting-associated protein 37C - Homo sapi	38608.6	5	*	*
P49821	NDUV1_HUMAN NADH dehydrogenase [ubiquinone] flavoprotein 1, mitochondri	50784.9	5	*
Q9BX40	LS14B_HUMAN LSM14 protein homolog B - Homo sapiens (Human)	42045.3	5	*
P24928	RPB1_HUMAN DNA-directed RNA polymerase II subunit RPB1 - Homo sapiens (H	217068	5	*
Q9BVQ7	Q9BVQ7_HUMAN Spermatogenesis-associated protein 5-like protein 1 - Homo	80632	5	*	*
P46087	NOL1_HUMAN Putative RNA methyltransferase NOL1 - Homo sapiens (Human)	89247.2	5	*
P21912	DHSB_HUMAN Succinate dehydrogenase [ubiquinone] iron-sulfur subunit, mi	31608.9	5	*	*
O94826	TOM70_HUMAN Mitochondrial precursor proteins import receptor - Homo sap	67412.2	5	*	*
Q8N6R0	K0859_HUMAN Putative methyltransferase KIAA0859 - Homo sapiens (Human)	78717.7	5	*
Q9Y6W5	WASF2_HUMAN Wiskott-Aldrich syndrome protein family member 2 - Homo sapi	54250.6	5	*	*
P56270	MAZ_HUMAN Myc-associated zinc finger protein - Homo sapiens (Human)	48576.5	5	*
Q7Z5S1	Q7Z5S1_HUMAN Erythrocyte membrane protein band 4.1 like 5 - Homo sapien	81805	5	*	*
Q96IZ0	PAWR_HUMAN PRKC apoptosis WT1 regulator protein - Homo sapiens (Human)	36545.5	5	*
Q9UBB9	TFP11_HUMAN Tuftelin-interacting protein 11 - Homo sapiens (Human)	96758.6	5	*
Q12830	BPTF_HUMAN Nucleosome-remodeling factor subunit BPTF - Homo sapiens (Hum	324017	5	*
Q9Y6I4	UBP3_HUMAN Ubiquitin carboxyl-terminal hydrolase 3 - Homo sapiens (Human)	59059.2	5	*
P20585	MSH3_HUMAN DNA mismatch repair protein Msh3 - Homo sapiens (Human)	127376	5	*
O00139	KIF2A_HUMAN Kinesin-like protein KIF2A - Homo sapiens (Human)	79904.7	5	*
Q9NV70	EXOC1_HUMAN Exocyst complex component 1 - Homo sapiens (Human)	101917	5	*
Q96EK6	GNA1_HUMAN Glucosamine 6-phosphate N-acetyltransferase - Homo sapiens (H	20735.6	5		*
P14868	SYDC_HUMAN Aspartyl-tRNA synthetase, cytoplasmic - Homo sapiens (Human)	57100.1	5		*
Q8IV36	CQ028_HUMAN Uncharacterized protein C17orf28 - Homo sapiens (Human)	88688.7	5		*
Q9Y5Y2	NUBP2_HUMAN Nucleotide-binding protein 2 - Homo sapiens (Human)	28806.8	5		*
P84243	H33_HUMAN Histone H3.3 - Homo sapiens (Human)	15318.5	5	*
Q5T0R9	Q5T0R9_HUMAN CAP, adenylate cyclase-associated protein 1 - Homo sapiens	28673.6	5		*
P48637	GSHB_HUMAN Glutathione synthetase - Homo sapiens (Human)	52352.4	5		*
P15374	UCHL3_HUMAN Ubiquitin carboxyl-terminal hydrolase isozyme L3 - Homo sap	26166	5		*
Q04323	SAKS1_HUMAN SAPK substrate protein 1 - Homo sapiens (Human)	33305	5		*
P22102	PUR2_HUMAN Trifunctional purine biosynthetic protein adenosine-3 [Inclu	107699	5		*
O00487	PSDE_HUMAN 26S proteasome non-ATPase regulatory subunit 14 - Homo sapie	34554.6	5		*
O14976	GAK_HUMAN Cyclin G-associated kinase - Homo sapiens (Human)	143100	5		*
Q8WVV9	HNRLL_HUMAN Heterogeneous nuclear ribonucleoprotein L-like - Homo sapien	60045	5	*
Q6ZUB1	CI079_HUMAN Uncharacterized protein C9orf79 - Homo sapiens (Human)	157037	5		*
Q13409	DC1I2_HUMAN Cytoplasmic dynein 1 intermediate chain 2 - Homo sapiens (Hu	71412.2	5	*	*
P52888	MEPD_HUMAN Thimet oligopeptidase - Homo sapiens (Human)	78789.6	5		*
Q14166	TTL12_HUMAN Tubulin--tyrosine ligase-like protein 12 - Homo sapiens (Hum	74356.2	5		*
Q92544	TM9S4_HUMAN Transmembrane 9 superfamily member 4 - Homo sapiens (Human)	72493.8	5		*
O43464	HTRA2_HUMAN Serine protease HTRA2, mitochondrial precursor - Homo sapie	48811	5		*
P53367	ARFP1_HUMAN Arfaptin-1 - Homo sapiens (Human)	41712.6	5		*
Q9Y3B3	TMED7_HUMAN Transmembrane emp24 domain-containing protein 7 precursor -	25155.6	5		*
O75436	VP26A_HUMAN Vacuolar protein sorting-associated protein 26A - Homo sapi	38145.8	5		*
Q8WUM6	Q8WUM6_HUMAN Integrin, beta 1 - Homo sapiens (Human)	88357	5		*
P37231	PPARG_HUMAN Peroxisome proliferator-activated receptor gamma - Homo sapi	57583.2	5		*
P33993	MCM7_HUMAN DNA replication licensing factor MCM7 - Homo sapiens (Human)	81256.7	5		*
Q14746	COG2_HUMAN Conserved oligomeric Golgi complex component 2 - Homo sapien	83155.4	5		*
Q7LG56	RIR2B_HUMAN Ribonucleoside-diphosphate reductase subunit M2 B - Homo sa	40710.5	5		*
Q8N163	K1967_HUMAN Protein KIAA1967 - Homo sapiens (Human)	102838	5	*	*
Q9BTW9	TBCD_HUMAN Tubulin-specific chaperone D - Homo sapiens (Human)	132444	5		*
P54709	AT1B3_HUMAN Sodium/potassium-transporting ATPase subunit beta-3 - Homo	31492.1	5		*
P61289	PSME3_HUMAN Proteasome activator complex subunit 3 - Homo sapiens (Human)	29487.6	5		*
Q9Y4P1	ATG4B_HUMAN Cysteine protease ATG4B - Homo sapiens (Human)	44280.7	5		*
O60271	JIP4_HUMAN C-jun-amino-terminal kinase-interacting protein 4 - Homo sap	146115	5		*
Q99613	EIF3C_HUMAN Eukaryotic translation initiation factor 3 subunit C - Homo	105278	5		*
P61006	RAB8A_HUMAN Ras-related protein Rab-8A - Homo sapiens (Human)	23653.2	5		*
O00429	DNM1L_HUMAN Dynamin-1-like protein - Homo sapiens (Human)	81826.3	5		*
Q9UI30	TR112_HUMAN TRM112-like protein - Homo sapiens (Human)	14190.3	5	*	*
Q9BSH4	CCD44_HUMAN Coiled-coil domain-containing protein 44 - Homo sapiens (Hum	32456.7	5		*
Q06787	FMR1_HUMAN Fragile X mental retardation 1 protein - Homo sapiens (Human)	71130.9	5	*
P00167	CYB5_HUMAN Cytochrome b5 - Homo sapiens (Human)	15320.5	5		*
P50583	AP4A_HUMAN Bis(5'-nucleosyl)-tetraphosphatase [asymmetrical] - Homo sapiens (Human)	16818.6	5		*
Q9UDY2	ZO2_HUMAN Tight junction protein ZO-2 - Homo sapiens (Human)	133890	5	*
Q9HDC5	JPH1_HUMAN Junctophilin-1 - Homo sapiens (Human)	71641.6	5		*
P06132	DCUP_HUMAN Uroporphyrinogen decarboxylase - Homo sapiens (Human)	40760.9	5		*
P50995	ANX11_HUMAN Annexin A11 - Homo sapiens (Human)	54355.1	5		*
P17612	KAPCA_HUMAN cAMP-dependent protein kinase, alpha-catalytic subunit - Hom	40564	5	*	*
Q14692	BMS1_HUMAN Ribosome biogenesis protein BMS1 homolog - Homo sapiens (Huma	145716	5	*
P27361	MK03_HUMAN Mitogen-activated protein kinase 3 - Homo sapiens (Human)	43108.2	5		*
P61086	UBC1_HUMAN Ubiquitin-conjugating enzyme E2-25 kDa - Homo sapiens (Human)	22392.6	5		*
P50579	AMPM2_HUMAN Methionine aminopeptidase 2 - Homo sapiens (Human)	52858.2	5	*
Q9Y6C9	MTCH2_HUMAN Mitochondrial carrier homolog 2 - Homo sapiens (Human)	33308.9	5	*	*
Q03252	LMNB2_HUMAN Lamin-B2 - Homo sapiens (Human)	67647.6	4	*
Q6ISB3	GRHL2_HUMAN Grainyhead-like protein 2 homolog - Homo sapiens (Human)	71060.4	4	*
P27816	MAP4_HUMAN Microtubule-associated protein 4 - Homo sapiens (Human)	120944	4	*
P35658	NU214_HUMAN Nuclear pore complex protein Nup214 - Homo sapiens (Human)	213633	4	*
Q9UDW1	QCR9_HUMAN Cytochrome b-c1 complex subunit 9 - Homo sapiens (Human)	7303.8	4	*
O43920	NDUS5_HUMAN NADH dehydrogenase [ubiquinone] iron-sulfur protein 5 - Homo	12509.4	4	*
Q9NYB0	TE2IP_HUMAN Telomeric repeat-binding factor 2-interacting protein 1 - H	44232.9	4	*
A7YIJ8	A7YIJ8_HUMAN Radixin isoform b - Homo sapiens (Human)	71004.7	4	*
Q96E11	RRFM_HUMAN Ribosome recycling factor, mitochondrial precursor - Homo sap	29258.6	4	*
Q5T9A4	ATD3B_HUMAN ATPase family AAA domain-containing protein 3B - Homo sapien	72527.5	4	*
Q86UV5	UBP48_HUMAN Ubiquitin carboxyl-terminal hydrolase 48 - Homo sapiens (Hum	118956	4	*
Q9NZM5	GSCR2_HUMAN Glioma tumor suppressor candidate region gene 2 protein - H	54356.5	4	*
Q8IWZ3	ANKH1_HUMAN Ankyrin repeat and KH domain-containing protein 1 - Homo sa	269288	4	*
Q86VI3	IQGA3_HUMAN Ras GTPase-activating-like protein IQGAP3 - Homo sapiens (Hu	184431	4	*
Q92665	RT31_HUMAN 28S ribosomal protein S31, mitochondrial precursor - Homo sa	45290.5	4	*	*
O43913	ORC5_HUMAN Origin recognition complex subunit 5 - Homo sapiens (Human)	50251.3	4	*
Q6UXN9	WDR82_HUMAN WD repeat-containing protein 82 - Homo sapiens (Human)	35056.5	4	*
Q14CX7	CL030_HUMAN TPR repeat-containing protein C12orf30 - Homo sapiens (Human)	112221	4	*	*
A0AV96	RBM47_HUMAN RNA-binding protein 47 - Homo sapiens (Human)	64026.5	4	*
Q03164	HRX_HUMAN Zinc finger protein HRX - Homo sapiens (Human)	431497	4	*	*
O14957	QCR10_HUMAN Cytochrome b-c1 complex subunit 10 - Homo sapiens (Human)	6565.5	4	*
Q9NV88	INT9_HUMAN Integrator complex subunit 9 - Homo sapiens (Human)	73766.9	4	*
Q9BWF3	RBM4_HUMAN RNA-binding protein 4 - Homo sapiens (Human)	40288.7	4	*
Q71SY5	MED25_HUMAN Mediator of RNA polymerase II transcription subunit 25 - Ho	78121.6	4	*
Q9UPT8	ZC3H4_HUMAN Zinc finger CCCH domain-containing protein 4 - Homo sapiens	140169	4	*
O75521	PECI_HUMAN Peroxisomal 3,2-trans-enoyl-CoA isomerase - Homo sapiens (Hum	39584.4	4	*
Q9NPA8	ENY2_HUMAN Enhancer of yellow 2 transcription factor homolog - Homo sapi	11521.3	4	*
A6NHQ2	A6NHQ2_HUMAN Uncharacterized protein ENSP00000339522 - Homo sapiens (Hum	34654	4	*
Q5VWQ0	RSBN1_HUMAN Round spermatid basic protein 1 - Homo sapiens (Human)	84923	4	*
P25490	TYY1_HUMAN Transcriptional repressor protein YY1 - Homo sapiens (Human)	44684.8	4	*
P07947	YES_HUMAN Proto-oncogene tyrosine-protein kinase Yes - Homo sapiens (Hum	60762.6	4	*	*
Q9H4L4	SENP3_HUMAN Sentrin-specific protease 3 - Homo sapiens (Human)	64968.8	4	*
Q9NXY9	Q9NXY9_HUMAN Putative ankyrin-repeat containing protein - Homo sapiens (	120549	4	*
Q04695	K1C17_HUMAN Keratin, type I cytoskeletal 17 - Homo sapiens (Human)	48076.1	4	*	*
O00255	MEN1_HUMAN Menin - Homo sapiens (Human)	67951	4	*
P45973	CBX5_HUMAN Chromobox protein homolog 5 - Homo sapiens (Human)	22211.1	4	*
Q9H270	VPS11_HUMAN Vacuolar protein sorting-associated protein 11 homolog - Ho	107768	4	*
Q969N2	PIGT_HUMAN GPI transamidase component PIG-T precursor - Homo sapiens (Hu	65658.1	4	*	*
P48059	LIMS1_HUMAN LIM and senescent cell antigen-like-containing domain protei	37225.9	4	*
Q96A26	E2IG5_HUMAN E2-induced gene 5 protein - Homo sapiens (Human)	17331.2	4	*	*
Q9UI26	IPO11_HUMAN Importin-11 - Homo sapiens (Human)	112463	4	*
P13984	T2FB_HUMAN Transcription initiation factor IIF subunit beta - Homo sapi	28362.9	4	*
Q9H6T0	RB35B_HUMAN RNA-binding protein 35B - Homo sapiens (Human)	78351.3	4	*
Q8N8D1	PDCD7_HUMAN Programmed cell death protein 7 - Homo sapiens (Human)	54666.3	4	*
P15941	MUC1_HUMAN Mucin-1 precursor - Homo sapiens (Human)	122000	4	*
P12074	CX6A1_HUMAN Cytochrome c oxidase polypeptide VIa-liver, mitochondrial pr	12147.2	4	*
Q9P2P6	STAR9_HUMAN StAR-related lipid transfer protein 9 - Homo sapiens (Human)	506436	4		*
P03891	NU2M_HUMAN NADH-ubiquinone oxidoreductase chain 2 - Homo sapiens (Human)	38934.8	4		*
P16144	ITB4_HUMAN Integrin beta-4 precursor - Homo sapiens (Human)	202021	4		*
O00483	NDUA4_HUMAN NADH dehydrogenase [ubiquinone] 1 alpha subcomplex subunit 4	9363.9	4		*
Q9UNF1	MAGD2_HUMAN Melanoma-associated antigen D2 - Homo sapiens (Human)	64914.5	4		*
Q13620	CUL4B_HUMAN Cullin-4B - Homo sapiens (Human)	102235	4		*
O14773	TPP1_HUMAN Tripeptidyl-peptidase 1 precursor - Homo sapiens (Human)	61209.7	4		*
P82909	RT36_HUMAN Mitochondrial 28S ribosomal protein S36 - Homo sapiens (Human)	11459	4		*
P49916	DNL3_HUMAN DNA ligase 3 - Homo sapiens (Human)	102626	4	*
O15078	CE290_HUMAN Centrosomal protein of 290 kDa - Homo sapiens (Human)	290206	4		*
O15498	YKT6_HUMAN Synaptobrevin homolog YKT6 - Homo sapiens (Human)	22403.4	4		*
P11310	ACADM_HUMAN Medium-chain specific acyl-CoA dehydrogenase, mitochondrial	46558.6	4		*
Q13153	PAK1_HUMAN Serine/threonine-protein kinase PAK 1 - Homo sapiens (Human)	60608.8	4		*
Q16762	THTR_HUMAN Thiosulfate sulfurtransferase - Homo sapiens (Human)	33407.8	4		*
Q13617	CUL2_HUMAN Cullin-2 - Homo sapiens (Human)	86926.8	4	*	*
Q8N8S7	ENAH_HUMAN Protein enabled homolog - Homo sapiens (Human)	66470.1	4	*
P53004	BIEA_HUMAN Biliverdin reductase A precursor - Homo sapiens (Human)	33407.3	4		*
Q7Z3U7	MON2_HUMAN Protein MON2 homolog - Homo sapiens (Human)	190364	4		*
O00233	PSMD9_HUMAN 26S proteasome non-ATPase regulatory subunit 9 - Homo sapien	24638.5	4		*
Q9H8Y8	GORS2_HUMAN Golgi reassembly-stacking protein 2 - Homo sapiens (Human)	47116.1	4		*
P40424	PBX1_HUMAN Pre-B-cell leukemia transcription factor 1 - Homo sapiens (Hu	46596.8	4	*
Q9UBQ0	VPS29_HUMAN Vacuolar protein sorting-associated protein 29 - Homo sapie	20492.7	4		*
O43169	CYB5B_HUMAN Cytochrome b5 type B precursor - Homo sapiens (Human)	16322	4		*
P49770	EI2BB_HUMAN Translation initiation factor eIF-2B subunit beta - Homo sap	38964.9	4	*	*
P57105	SYJ2B_HUMAN Synaptojanin-2-binding protein - Homo sapiens (Human)	15918.2	4		*
Q9HCJ0	TNR6C_HUMAN Trinucleotide repeat-containing gene 6C protein - Homo sapi	175856	4	*
P14735	IDE_HUMAN Insulin-degrading enzyme - Homo sapiens (Human)	117946	4		*
Q9BW71	HIRP3_HUMAN HIRA-interacting protein 3 - Homo sapiens (Human)	61920	4	*
Q9NX95	SYBU_HUMAN Syntabulin - Homo sapiens (Human)	72343.3	4		*
Q9Y3D6	FIS1_HUMAN Mitochondrial fission 1 protein - Homo sapiens (Human)	16927	4		*
Q16821	PPR3A_HUMAN Protein phosphatase 1 regulatory subunit 3A - Homo sapiens	125759	4	*
Q6P1N9	TATD1_HUMAN Putative deoxyribonuclease TATDN1 - Homo sapiens (Human)	33580	4		*
Q9UHV9	PFD2_HUMAN Prefoldin subunit 2 - Homo sapiens (Human)	16637.6	4		*
Q6P996	PDXD1_HUMAN Pyridoxal-dependent decarboxylase domain-containing protein	86652.4	4		*
O14983	AT2A1_HUMAN Sarcoplasmic/endoplasmic reticulum calcium ATPase 1 - Homo s	110182	4		*
O95487	SC24B_HUMAN Protein transport protein Sec24B - Homo sapiens (Human)	137702	4	*	*
Q96KP4	CNDP2_HUMAN Cytosolic non-specific dipeptidase - Homo sapiens (Human)	52845	4		*
Q9H552	Q9H552_HUMAN Keratin-8-like protein 1 - Homo sapiens (Human)	55117.4	4		*
O60502	NCOAT_HUMAN Bifunctional protein NCOAT - Homo sapiens (Human)	102849	4		*
Q86VU5	CMTD1_HUMAN Catechol-O-methyltransferase domain-containing protein 1 -	28790.4	4	*
P08134	RHOC_HUMAN Rho-related GTP-binding protein RhoC precursor - Homo sapiens	21992.3	4		*
P23921	RIR1_HUMAN Ribonucleoside-diphosphate reductase large subunit - Homo sa	90012.5	4		*
P61964	WDR5_HUMAN WD repeat-containing protein 5 - Homo sapiens (Human)	36565.5	4	*
A8MXV4	A8MXV4_HUMAN Uncharacterized protein NUDT19 - Homo sapiens (Human)	42206.6	4		*
Q9UBT2	SAE2_HUMAN SUMO-activating enzyme subunit 2 - Homo sapiens (Human)	71179.3	4		*
P61960	UFM1_HUMAN Ubiquitin-fold modifier 1 precursor - Homo sapiens (Human)	9111.9	4		*
O15382	BCAT2_HUMAN Branched-chain-amino-acid aminotransferase, mitochondrial p	44259.1	4		*
Q969E4	TCAL3_HUMAN Transcription elongation factor A protein-like 3 - Homo sapi	22488.6	4		*
Q14151	SAFB2_HUMAN Scaffold attachment factor B2 - Homo sapiens (Human)	107408	4	*
P21926	CD9_HUMAN CD9 antigen - Homo sapiens (Human)	25399	4		*
Q8TCT9	HM13_HUMAN Minor histocompatibility antigen H13 - Homo sapiens (Human)	41461.6	4		*
P54578	UBP14_HUMAN Ubiquitin carboxyl-terminal hydrolase 14 - Homo sapiens (Hum	56033.1	4		*
P49720	PSB3_HUMAN Proteasome subunit beta type-3 - Homo sapiens (Human)	22933.5	4		*
P61254	RL26_HUMAN 60S ribosomal protein L26 - Homo sapiens (Human)	17247.5	4		*
Q7Z368	Q7Z368_HUMAN Putative uncharacterized protein DKFZp686P24273 - Homo sapi	29396.1	4		*
O43708	MAAI_HUMAN Maleylacetoacetate isomerase - Homo sapiens (Human)	24166.7	4		*
P45954	ACDSB_HUMAN Short/branched chain specific acyl-CoA dehydrogenase, mitoc	47455.3	4		*
O43583	DENR_HUMAN Density-regulated protein - Homo sapiens (Human)	22078.1	3	*
P52435	RPB11_HUMAN DNA-directed RNA polymerase II subunit RPB11-a - Homo sapie	13285	3	*
Q5SWX9	Q5SWX9_HUMAN Translocated promoter region - Homo sapiens (Human)	16485.3	3	*	*
Q9UN86	G3BP2_HUMAN Ras GTPase-activating protein-binding protein 2 - Homo sapie	54087.9	3	*
Q9Y6A9	SPCS1_HUMAN Signal peptidase complex subunit 1 - Homo sapiens (Human)	11797.1	3	*	*
Q99575	POP1_HUMAN Ribonucleases P/MRP protein subunit POP1 - Homo sapiens (Huma	114636	3	*
P52756	RBM5_HUMAN RNA-binding protein 5 - Homo sapiens (Human)	92097	3	*
Q92614	MY18A_HUMAN Myosin-XVIIIa - Homo sapiens (Human)	232970	3	*
Q9Y2Z4	SYYM_HUMAN Tyrosyl-tRNA synthetase, mitochondrial precursor - Homo sapi	53165.8	3	*
P62861	RS30_HUMAN 40S ribosomal protein S30 - Homo sapiens (Human)	6643.8	3	*	*
Q9H0E9	BRD8_HUMAN Bromodomain-containing protein 8 - Homo sapiens (Human)	135279	3	*
Q9BSC4	NOL10_HUMAN Nucleolar protein 10 - Homo sapiens (Human)	80251.4	3	*
Q9UGU5	HM2L1_HUMAN High mobility group protein 2-like 1 - Homo sapiens (Human)	65671.2	3	*
Q92785	REQU_HUMAN Zinc finger protein ubi-d4 - Homo sapiens (Human)	44127.2	3	*
Q8IWZ8	SF04_HUMAN Splicing factor 4 - Homo sapiens (Human)	72425.5	3	*
Q9C0J8	WDR33_HUMAN WD repeat-containing protein 33 - Homo sapiens (Human)	145829	3	*
Q5VZE5	MAK10_HUMAN Protein MAK10 homolog - Homo sapiens (Human)	83584.2	3	*
Q8WVM7	STAG1_HUMAN Cohesin subunit SA-1 - Homo sapiens (Human)	144354	3	*
Q9HBM6	TAF9B_HUMAN Transcription initiation factor TFIID subunit 9B - Homo sap	27604.4	3	*
Q15437	SC23B_HUMAN Protein transport protein Sec23B - Homo sapiens (Human)	86423.6	3	*	*
O60508	PRP17_HUMAN Pre-mRNA-processing factor 17 - Homo sapiens (Human)	65479.6	3	*
Q9Y5B6	GCFC_HUMAN GC-rich sequence DNA-binding factor homolog - Homo sapiens (H	104739	3	*
Q8WX92	NELFB_HUMAN Negative elongation factor B - Homo sapiens (Human)	65655.6	3	*
O75607	NPM3_HUMAN Nucleoplasmin-3 - Homo sapiens (Human)	19331.4	3	*
Q9NVM9	CL011_HUMAN Uncharacterized protein C12orf11 - Homo sapiens (Human)	80174.3	3	*
P19388	RPAB1_HUMAN DNA-directed RNA polymerases I, II, and III subunit RPABC1 -	24535.7	3	*
Q9UHV7	MED13_HUMAN Mediator of RNA polymerase II transcription subunit 13 - Ho	239163	3	*
P29144	TPP2_HUMAN Tripeptidyl-peptidase 2 - Homo sapiens (Human)	138263	3		*
O60313	OPA1_HUMAN Dynamin-like 120 kDa protein, mitochondrial precursor - Homo	111588	3		*
O43837	IDH3B_HUMAN Isocitrate dehydrogenase [NAD] subunit beta, mitochondrial p	42156.6	3		*
P00918	CAH2_HUMAN Carbonic anhydrase 2 - Homo sapiens (Human)	29227.9	3		*
O00165	HAX1_HUMAN HCLS1-associated protein X-1 - Homo sapiens (Human)	31601.1	3		*
O94972	TRI37_HUMAN Tripartite motif-containing protein 37 - Homo sapiens (Huma	107838	3	*	*
Q9UDI5	Q9UDI5_HUMAN Tryptophanyl-tRNA synthetase - Homo sapiens (Human)	12158.2	3		*
P23771	GATA3_HUMAN Trans-acting T-cell-specific transcription factor GATA-3 - H	47885.3	3	*
O75439	MPPB_HUMAN Mitochondrial-processing peptidase subunit beta, mitochondria	54331.6	3		*
Q8IYS2	K2013_HUMAN Uncharacterized protein KIAA2013 precursor - Homo sapiens (H	69113.6	3		*
P49736	MCM2_HUMAN DNA replication licensing factor MCM2 - Homo sapiens (Human)	101832	3		*
P49902	5NTC_HUMAN Cytosolic purine 5'-nucleotidase - Homo sapiens (Human)	64928.4	3		*
Q9ULR3	PPM1H_HUMAN Protein phosphatase 1H - Homo sapiens (Human)	56412.7	3		*
O15270	SPTC2_HUMAN Serine palmitoyltransferase 2 - Homo sapiens (Human)	62884	3		*
Q9NXR7	BRE_HUMAN Protein BRE - Homo sapiens (Human)	46944.5	3	*	*
Q9Y266	NUDC_HUMAN Nuclear migration protein nudC - Homo sapiens (Human)	38219.1	3		*
Q9UKB1	FBW1B_HUMAN F-box/WD repeat-containing protein 11 - Homo sapiens (Human)	62051.3	3	*	*
Q13573	SNW1_HUMAN SNW domain-containing protein 1 - Homo sapiens (Human)	61456.6	3	*
Q9P287	BCCIP_HUMAN BRCA2 and CDKN1A-interacting protein - Homo sapiens (Human)	35956.7	3		*
Q53H96	Q53H96_HUMAN Pyrroline-5-carboxylate reductase-like protein - Homo sapie	28867	3		*
Q9Y4I1	MYO5A_HUMAN Myosin-Va - Homo sapiens (Human)	215283	3	*
P42858	HD_HUMAN Huntingtin - Homo sapiens (Human)	347638	3		*
P60953	CDC42_HUMAN Cell division control protein 42 homolog precursor - Homo sa	21296.9	3		*
P13284	GILT_HUMAN Gamma-interferon-inducible lysosomal thiol reductase precurso	29129.6	3		*
Q8NFF5	FAD1_HUMAN FAD synthetase - Homo sapiens (Human)	65224.4	3		*
P24666	PPAC_HUMAN Low molecular weight phosphotyrosine protein phosphatase - H	18030.8	3		*
P28702	RXRB_HUMAN Retinoic acid receptor RXR-beta - Homo sapiens (Human)	56885.7	3	*
Q8NF37	PCAT1_HUMAN 1-acylglycerophosphocholine O-acyltransferase 1 - Homo sapie	59113.5	3		*
Q13045	FLII_HUMAN Protein flightless-1 homolog - Homo sapiens (Human)	144659	3		*
Q8WUD4	CCD12_HUMAN Coiled-coil domain-containing protein 12 - Homo sapiens (Hum	19169.2	3	*
P49366	DHYS_HUMAN Deoxyhypusine synthase - Homo sapiens (Human)	40944.6	3		*
O43324	MCA3_HUMAN Eukaryotic translation elongation factor 1 epsilon-1 - Homo s	19798.3	3		*
Q96C62	Q96C62_HUMAN Lipase maturation factor 2 - Homo sapiens (Human)	76866.1	3		*
Q9UL25	RAB21_HUMAN Ras-related protein Rab-21 - Homo sapiens (Human)	24332.3	3		*
Q16204	CCDC6_HUMAN Coiled-coil domain-containing protein 6 - Homo sapiens (Huma	65875.4	3		*
P04040	CATA_HUMAN Catalase - Homo sapiens (Human)	59718.9	3		*
P23511	NFYA_HUMAN Nuclear transcription factor Y subunit alpha - Homo sapiens (	36853.9	3	*
O76027	ANXA9_HUMAN Annexin A9 - Homo sapiens (Human)	38339.9	3	*	*
Q14847	LASP1_HUMAN LIM and SH3 domain protein 1 - Homo sapiens (Human)	29698.2	3	*
Q15386	UBE3C_HUMAN Ubiquitin-protein ligase E3C - Homo sapiens (Human)	123844	3		*
O60518	RNBP6_HUMAN Ran-binding protein 6 - Homo sapiens (Human)	124633	3		*
P34949	MANA_HUMAN Mannose-6-phosphate isomerase - Homo sapiens (Human)	46625.9	3		*
P18074	ERCC2_HUMAN TFIIH basal transcription factor complex helicase subunit -	86854.3	3		*
Q96CN9	GCC1_HUMAN GRIP and coiled-coil domain-containing protein 1 - Homo sapi	87757.4	3		*
Q96B58	Q96B58_HUMAN TIA1 protein - Homo sapiens (Human)	24046.8	3	*
Q6ZVM7	TM1L2_HUMAN TOM1-like protein 2 - Homo sapiens (Human)	55521.8	3		*
Q9Y2Z0	SUGT1_HUMAN Suppressor of G2 allele of SKP1 homolog - Homo sapiens (Huma	40998.5	3		*
Q96T76	MMS19_HUMAN MMS19 nucleotide excision repair protein homolog - Homo sap	113217	3		*
Q9UBS0	KS6B2_HUMAN Ribosomal protein S6 kinase beta-2 - Homo sapiens (Human)	53449.7	3	*
Q93009	UBP7_HUMAN Ubiquitin carboxyl-terminal hydrolase 7 - Homo sapiens (Human)	128190	3		*
Q96ES7	SGF29_HUMAN SAGA-associated factor 29 homolog - Homo sapiens (Human)	33217.2	3	*
Q9NVH1	DJC11_HUMAN DnaJ homolog subfamily C member 11 - Homo sapiens (Human)	63238.9	3	*
O75569	PRKRA_HUMAN Interferon-inducible double stranded RNA-dependent protein k	34382.6	3	*
O75239	O75239_HUMAN F23149_1 - Homo sapiens (Human)	57431.8	3	*
Q60FE7	Q60FE7_HUMAN Filamin B - Homo sapiens (Human)	276763	3	*
O00308	WWP2_HUMAN NEDD4-like E3 ubiquitin-protein ligase WWP2 - Homo sapiens (H	98850.1	3	*
Q92599	SEPT8_HUMAN Septin-8 - Homo sapiens (Human)	55721.1	3	*
O14561	ACPM_HUMAN Acyl carrier protein, mitochondrial precursor - Homo sapiens	17406	3	*
Q9NQX4	MYO5C_HUMAN Myosin-Vc - Homo sapiens (Human)	202665	3	*
Q9NYQ7	CELR3_HUMAN Cadherin EGF LAG seven-pass G-type receptor 3 precursor - H	358032	3	*
O43865	SAHH2_HUMAN Putative adenosylhomocysteinase 2 - Homo sapiens (Human)	58913.5	3		*
P20929	NEBU_HUMAN Nebulin - Homo sapiens (Human)	772743	3		*
Q8N806	CN130_HUMAN Uncharacterized protein C14orf130 - Homo sapiens (Human)	47967.7	3		*
Q9UK58	CCNL1_HUMAN Cyclin-L1 - Homo sapiens (Human)	59597.2	3	*
Q9H1E3	NUCKS_HUMAN Nuclear ubiquitous casein and cyclin-dependent kinases subs	27280.1	3		*
Q92896	GSLG1_HUMAN Golgi apparatus protein 1 precursor - Homo sapiens (Human)	134504	3		*
O60493	SNX3_HUMAN Sorting nexin-3 - Homo sapiens (Human)	18750.8	3		*
O43752	STX6_HUMAN Syntaxin-6 - Homo sapiens (Human)	29157.8	3		*
O00566	MPP10_HUMAN U3 small nucleolar ribonucleoprotein protein MPP10 - Homo s	78815.8	3	*
P36507	MP2K2_HUMAN Dual specificity mitogen-activated protein kinase kinase 2 -	44396.1	3		*
Q86WA6	BPHL_HUMAN Valacyclovir hydrolase precursor - Homo sapiens (Human)	32522	3		*
Q9UL26	RB22A_HUMAN Ras-related protein Rab-22A - Homo sapiens (Human)	21841.2	3		*
P13645	K1C10_HUMAN Keratin, type I cytoskeletal 10 - Homo sapiens (Human)	59474.8	3		*
Q12872	SFRS8_HUMAN Splicing factor, arginine/serine-rich 8 - Homo sapiens (Huma	104758	3	*
Q8WZ42	TITIN_HUMAN Titin - Homo sapiens (Human)	3812906	3	*
Q9BV38	WDR18_HUMAN WD repeat-containing protein 18 - Homo sapiens (Human)	47375.1	3	*
Q969X5	ERGI1_HUMAN Endoplasmic reticulum-Golgi intermediate compartment protein	32571.5	3		*
P07951	TPM2_HUMAN Tropomyosin beta chain - Homo sapiens (Human)	32830.6	3		*
A1L0T0	ILVBL_HUMAN Acetolactate synthase-like protein - Homo sapiens (Human)	67824.9	3		*
Q6PKH6	DR4L2_HUMAN Dehydrogenase/reductase SDR family member 4-like 2 precurso	24570.1	3		*
O00400	ACATN_HUMAN Acetyl-coenzyme A transporter 1 - Homo sapiens (Human)	60869.9	3		*
O00151	PDLI1_HUMAN PDZ and LIM domain protein 1 - Homo sapiens (Human)	36049.1	3		*
O60762	DPM1_HUMAN Dolichol-phosphate mannosyltransferase - Homo sapiens (Human)	29615.8	3		*
Q13641	TPBG_HUMAN Trophoblast glycoprotein precursor - Homo sapiens (Human)	46002.8	3		*
P12268	IMDH2_HUMAN Inosine-5'-monophosphate dehydrogenase 2 - Homo sapiens (Hum	55769.7	3		*
Q1ZYL5	Q1ZYL5_HUMAN Tropomyosin 1 alpha variant 6 - Homo sapiens (Human)	28491.6	2	*
Q86YP4	P66A_HUMAN Transcriptional repressor p66 alpha - Homo sapiens (Human)	68020.7	2	*
A2A3M4	A2A3M4_HUMAN Cingulin - Homo sapiens (Human)	17601.8	2	*
Q59GS4	Q59GS4_HUMAN Myosin head domain containing 1 variant - Homo sapiens (Hum	71940.4	2	*
Q5UIP0	RIF1_HUMAN Telomere-associated protein RIF1 - Homo sapiens (Human)	274293	2	*
Q8TB36	GDAP1_HUMAN Ganglioside-induced differentiation-associated protein 1 - H	41225.8	2	*
Q13423	NNTM_HUMAN NAD(P) transhydrogenase, mitochondrial precursor - Homo sapiens (Human)	113823	2	*
P42696	RBM34_HUMAN RNA-binding protein 34 - Homo sapiens (Human)	48535.2	2	*
Q92576	PHF3_HUMAN PHD finger protein 3 - Homo sapiens (Human)	229337	2	*
P07919	QCR6_HUMAN Cytochrome b-c1 complex subunit 6, mitochondrial precursor -	10731.9	2	*
Q5RKT7	Q5RKT7_HUMAN Ribosomal protein S27a - Homo sapiens (Human)	17893.4	2	*
Q9UBX3	DIC_HUMAN Mitochondrial dicarboxylate carrier - Homo sapiens (Human)	31262.3	2	*
Q13503	MED21_HUMAN Mediator of RNA polymerase II transcription subunit 21 - Hom	15554.7	2	*
Q07065	CKAP4_HUMAN Cytoskeleton-associated protein 4 - Homo sapiens (Human)	65982.9	2	*
Q16540	RM23_HUMAN Mitochondrial 39S ribosomal protein L23 - Homo sapiens (Human)	17770.1	2	*
P52298	NCBP2_HUMAN Nuclear cap-binding protein subunit 2 - Homo sapiens (Human)	17989.8	2	*
Q96EY4	Q96EY4_HUMAN Putative uncharacterized protein FLJ11184 - Homo sapiens (H	23806.4	2	*
Q92620	PRP16_HUMAN Pre-mRNA-splicing factor ATP-dependent RNA helicase PRP16 -	140415	2	*
Q9Y3A5	SBDS_HUMAN Shwachman-Bodian-Diamond syndrome protein - Homo sapiens (Hum	28745.3	2	*
Q6PD62	CTR9_HUMAN RNA polymerase-associated protein CTR9 homolog - Homo sapien	133420	2	*
Q93050	VPP1_HUMAN Vacuolar proton translocating ATPase 116 kDa subunit a isofor	96350.3	2	*
Q53F19	CQ085_HUMAN Uncharacterized protein C17orf85 - Homo sapiens (Human)	70549.4	2	*
Q9BYD3	RM04_HUMAN Mitochondrial 39S ribosomal protein L4 - Homo sapiens (Human)	34897.3	2	*
P24468	COT2_HUMAN COUP transcription factor 2 - Homo sapiens (Human)	45541.7	2	*
Q7Z7H8	RM10_HUMAN 39S ribosomal protein L10, mitochondrial precursor - Homo sap	29277.7	2	*
O43447	PPIH_HUMAN Peptidyl-prolyl cis-trans isomerase H - Homo sapiens (Human)	19195.6	2	*
Q9ULR0	ISY1_HUMAN Pre-mRNA-splicing factor ISY1 homolog - Homo sapiens (Human)	37543.2	2	*
Q86X83	COMD2_HUMAN COMM domain-containing protein 2 - Homo sapiens (Human)	22731.1	2	*	*
O76041	NEBL_HUMAN Nebulette - Homo sapiens (Human)	116380	2	*
O75190	DNJB6_HUMAN DnaJ homolog subfamily B member 6 - Homo sapiens (Human)	36064.9	2	*	*
Q96AX1	VP33A_HUMAN Vacuolar protein sorting-associated protein 33A - Homo sapi	67568.3	2	*
Q9NVH2	INT7_HUMAN Integrator complex subunit 7 - Homo sapiens (Human)	106766	2	*
Q9NPA0	CO024_HUMAN UPF0480 protein C15orf24 precursor - Homo sapiens (Human)	26453.5	2	*	*
Q9NQ66	PLCB1_HUMAN 1-phosphatidylinositol-4,5-bisphosphate phosphodiesterase b	138479	2	*
Q68CP9	ARID2_HUMAN AT-rich interactive domain-containing protein 2 - Homo sapi	197267	2	*
Q15003	CND2_HUMAN Condensin complex subunit 2 - Homo sapiens (Human)	82511.4	2	*
Q9P107	GMIP_HUMAN GEM-interacting protein - Homo sapiens (Human)	106667	2	*
Q06265	EXOS9_HUMAN Exosome complex exonuclease RRP45 - Homo sapiens (Human)	48918.2	2	*
Q6PJT7	Q6PJT7_HUMAN Zinc finger CCCH-type-containing protein 14 - Homo sapiens	82823.5	2	*
Q08AD3	Q08AD3_HUMAN Nucleoporin 160kDa - Homo sapiens (Human)	161986	2	*
Q9Y5J7	TIM9_HUMAN Mitochondrial import inner membrane translocase subunit Tim9	10371.1	2	*	*
P43307	SSRA_HUMAN Translocon-associated protein subunit alpha precursor - Homo	32215.4	2	*
Q6DKI1	RL7L_HUMAN Ribosomal protein L7-like 1 - Homo sapiens (Human)	28643.1	2	*
O75694	NU155_HUMAN Nuclear pore complex protein Nup155 - Homo sapiens (Human)	155100	2	*
Q99567	NUP88_HUMAN Nuclear pore complex protein Nup88 - Homo sapiens (Human)	83488.8	2	*
Q01970	PLCB3_HUMAN 1-phosphatidylinositol-4,5-bisphosphate phosphodiesterase be	138713	2	*
O15143	ARC1B_HUMAN Actin-related protein 2/3 complex subunit 1B - Homo sapiens	40923.4	2	*
Q9H4Z3	PCIF1_HUMAN Phosphorylated CTD-interacting factor 1 - Homo sapiens (Huma	80618.5	2	*
Q92793	CBP_HUMAN CREB-binding protein - Homo sapiens (Human)	265180	2	*
Q14331	FRG1_HUMAN Protein FRG1 - Homo sapiens (Human)	29154.1	2	*
P83876	TXN4A_HUMAN Thioredoxin-like protein 4A - Homo sapiens (Human)	16775.3	2	*
Q03701	CEBPZ_HUMAN CCAAT/enhancer-binding protein zeta - Homo sapiens (Human)	120912	2	*
Q9UIC8	LCMT1_HUMAN Leucine carboxyl methyltransferase 1 - Homo sapiens (Human)	38354	2		*
Q7Z4S6	KI21A_HUMAN Kinesin-like protein KIF21A - Homo sapiens (Human)	187062	2	*
O15127	SCAM2_HUMAN Secretory carrier-associated membrane protein 2 - Homo sapie	36625.3	2		*
Q9BV20	EI2BL_HUMAN Translation initiation factor eIF-2B subunit alpha/beta/delt	39125.4	2		*
P55036	PSMD4_HUMAN 26S proteasome non-ATPase regulatory subunit 4 - Homo sapien	40711.2	2		*
O43813	LANC1_HUMAN LanC-like protein 1 - Homo sapiens (Human)	45253.6	2		*
Q5SV20	Q5SV20_HUMAN SSU72 RNA polymerase II CTD phosphatase homolog - Homo sapi	18198	2	*
P05026	AT1B1_HUMAN Sodium/potassium-transporting ATPase subunit beta-1 - Homo	35038.9	2		*
Q6ZW49	PAXI1_HUMAN PAX-interacting protein 1 - Homo sapiens (Human)	117616	2	*
Q9NQ88	CL005_HUMAN Uncharacterized protein C12orf5 - Homo sapiens (Human)	30043.1	2		*
Q06124	PTN11_HUMAN Tyrosine-protein phosphatase non-receptor type 11 - Homo sa	68393.4	2		*
P33076	C2TA_HUMAN MHC class II transactivator - Homo sapiens (Human)	123379	2	*
Q8TCD5	NT5C_HUMAN 5'(3')-deoxyribonucleotidase, cytosolic type - Homo sapiens (Human)	23368.1	2		*
Q04446	GLGB_HUMAN 1,4-alpha-glucan-branching enzyme - Homo sapiens (Human)	80408.7	2		*
Q9HCS7	XAB2_HUMAN XPA-binding protein 2 - Homo sapiens (Human)	99946.5	2	*
P47985	UCRI_HUMAN Cytochrome b-c1 complex subunit Rieske, mitochondrial precur	29649.4	2	*	*
Q99805	TM9S2_HUMAN Transmembrane 9 superfamily member 2 precursor - Homo sapien	75725.7	2		*
Q6UX04	SDC10_HUMAN Peptidyl-prolyl cis-trans isomerase SDCCAG10 - Homo sapiens	53814.2	2	*
Q9UNL2	SSRG_HUMAN Translocon-associated protein subunit gamma - Homo sapiens (H	21067.2	2		*
Q14738	2A5D_HUMAN Serine/threonine-protein phosphatase 2A 56 kDa regulatory sub	69947.5	2		*
Q14653	IRF3_HUMAN Interferon regulatory factor 3 - Homo sapiens (Human)	47189.7	2		*
Q14802	FXYD3_HUMAN FXYD domain-containing ion transport regulator 3 precursor -	9256.7	2		*
Q16555	DPYL2_HUMAN Dihydropyrimidinase-related protein 2 - Homo sapiens (Human)	62254.7	2		*
Q9HC52	CBX8_HUMAN Chromobox protein homolog 8 - Homo sapiens (Human)	43369.5	2	*
A4D1V1	A4D1V1_HUMAN Similar to t-complex 1; T-complex locus TCP-1; t-complex 1	19812.7	2		*
Q8NCA5	FA98A_HUMAN Protein FAM98A - Homo sapiens (Human)	55366.2	2	*
P30626	SORCN_HUMAN Sorcin - Homo sapiens (Human)	21662.4	2		*
P82279	CRUM1_HUMAN Crumbs homolog 1 precursor - Homo sapiens (Human)	154080	2		*
P51116	FXR2_HUMAN Fragile X mental retardation syndrome-related protein 2 - Ho	74178.1	2	*
P30876	RPB2_HUMAN DNA-directed RNA polymerase II subunit RPB2 - Homo sapiens (H	133811	2	*
Q8N5K1	CISD2_HUMAN CDGSH iron sulfur domain-containing protein 2 - Homo sapiens	15268.5	2		*
Q15654	TRIP6_HUMAN Thyroid receptor-interacting protein 6 - Homo sapiens (Human)	50255.5	2		*
P10909	CLUS_HUMAN Clusterin precursor - Homo sapiens (Human)	52461.1	2		*
Q8IYD8	FANCM_HUMAN Fanconi anemia group M protein - Homo sapiens (Human)	232044	2		*
Q9HCE1	MOV10_HUMAN Putative helicase MOV-10 - Homo sapiens (Human)	113600	2	*
Q9H497	TOR3A_HUMAN Torsin-3A precursor - Homo sapiens (Human)	46169.4	2		*
Q9Y4E8	UBP15_HUMAN Ubiquitin carboxyl-terminal hydrolase 15 - Homo sapiens (Hum	112348	2		*
Q8IXH7	NELFD_HUMAN Negative elongation factor C/D - Homo sapiens (Human)	66204.5	2	*	*
O15126	SCAM1_HUMAN Secretory carrier-associated membrane protein 1 - Homo sapie	37895.8	2		*
O75822	EIF3J_HUMAN Eukaryotic translation initiation factor 3 subunit J - Homo	29044.6	2		*
Q9NVR2	INT10_HUMAN Integrator complex subunit 10 - Homo sapiens (Human)	82183	2	*
Q16539	MK14_HUMAN Mitogen-activated protein kinase 14 - Homo sapiens (Human)	41267.1	2		*
O60936	NOL3_HUMAN Nucleolar protein 3 - Homo sapiens (Human)	24312.6	2		*
P13807	GYS1_HUMAN Glycogen [starch] synthase, muscle - Homo sapiens (Human)	83732.5	2		*
Q9Y4C8	RBM19_HUMAN Probable RNA-binding protein 19 - Homo sapiens (Human)	107272	2	*
Q9Y496	KIF3A_HUMAN Kinesin-like protein KIF3A - Homo sapiens (Human)	80335.1	2		*
Q7RU04	Q7RU04_HUMAN Aminopeptidase B - Homo sapiens (Human)	73451.2	2		*
P78357	CNTP1_HUMAN Contactin-associated protein 1 precursor - Homo sapiens (Hu	156167	2	*
Q6PJ72	Q6PJ72_HUMAN LRP1 protein - Homo sapiens (Human)	48146	2		*
Q9UNH7	SNX6_HUMAN Sorting nexin-6 - Homo sapiens (Human)	46619.8	2	*	*
Q01650	LAT1_HUMAN Large neutral amino acids transporter small subunit 1 - Homo	54974.4	2		*
Q9BVG4	CX026_HUMAN UPF0368 protein Cxorf26 - Homo sapiens (Human)	26040.7	2		*
Q04206	TF65_HUMAN Transcription factor p65 - Homo sapiens (Human)	60181.6	2		*
Q9H9Y6	RPA2_HUMAN DNA-directed RNA polymerase I subunit RPA2 - Homo sapiens (Hu	128146	2	*	*
O60828	PQBP1_HUMAN Polyglutamine-binding protein 1 - Homo sapiens (Human)	30454	2	*
Q9NWY4	CD027_HUMAN Uncharacterized protein C4orf27 - Homo sapiens (Human)	39383.1	2	*
O95747	OXSR1_HUMAN Serine/threonine-protein kinase OSR1 - Homo sapiens (Human)	57986.2	2		*
Q86U06	RBM23_HUMAN Probable RNA-binding protein 23 - Homo sapiens (Human)	48700.8	2	*
P36405	ARL3_HUMAN ADP-ribosylation factor-like protein 3 - Homo sapiens (Human)	20442.8	2		*
Q16186	ADRM1_HUMAN Protein ADRM1 - Homo sapiens (Human)	42126.8	2		*
Q9P253	VPS18_HUMAN Vacuolar protein sorting-associated protein 18 homolog - Ho	110116	2		*
A6NDG6	PGP_HUMAN Phosphoglycolate phosphatase - Homo sapiens (Human)	33984.5	2		*
Q6IA86	ELP2_HUMAN Elongator complex protein 2 - Homo sapiens (Human)	92441	2		*
P61457	PHS_HUMAN Pterin-4-alpha-carbinolamine dehydratase - Homo sapiens (Human)	11992	2		*
Q9GZQ3	COMD5_HUMAN COMM domain-containing protein 5 - Homo sapiens (Human)	24654.9	2		*
Q9UBS4	DJB11_HUMAN DnaJ homolog subfamily B member 11 precursor - Homo sapiens	40488.7	2		*
Q9HC35	EMAL4_HUMAN Echinoderm microtubule-associated protein-like 4 - Homo sapi	108835	2	*
P16930	FAAA_HUMAN Fumarylacetoacetase - Homo sapiens (Human)	46344.2	2		*
P48147	PPCE_HUMAN Prolyl endopeptidase - Homo sapiens (Human)	80712.1	2		*
Q9BT78	CSN4_HUMAN COP9 signalosome complex subunit 4 - Homo sapiens (Human)	46239.7	2		*
Q6IAA8	CK059_HUMAN UPF0404 protein C11orf59 - Homo sapiens (Human)	17733.8	2		*
P18615	NELFE_HUMAN Negative elongation factor E - Homo sapiens (Human)	43213.8	2	*
P20671	H2A1D_HUMAN Histone H2A type 1-D - Homo sapiens (Human)	14098.9	2	*
Q9Y3F4	STRAP_HUMAN Serine-threonine kinase receptor-associated protein - Homo s	38414	2		*
P27144	KAD4_HUMAN Adenylate kinase isoenzyme 4, mitochondrial - Homo sapiens (H	25252.2	2		*
Q9H1C4	UN93B_HUMAN Protein unc-93 homolog B1 - Homo sapiens (Human)	66588.4	2		*
P42785	PCP_HUMAN Lysosomal Pro-X carboxypeptidase precursor - Homo sapiens (Hum	55764	2		*
O60287	NPA1P_HUMAN Nucleolar pre-ribosomal-associated protein 1 - Homo sapiens	254239	2	*
Q96JJ7	TXD10_HUMAN Protein disulfide-isomerase TXNDC10 precursor - Homo sapien	51839	2		*
Q12809	KCNH2_HUMAN Potassium voltage-gated channel subfamily H member 2 - Homo	126575	2		*
Q9Y3T9	NOC2L_HUMAN Nucleolar complex protein 2 homolog - Homo sapiens (Human)	84852.2	2	*
O15371	EIF3D_HUMAN Eukaryotic translation initiation factor 3 subunit D - Homo	63932.5	2		*
P48729	KC1A_HUMAN Casein kinase I isoform alpha - Homo sapiens (Human)	38889.9	2	*	*
P15313	VATB1_HUMAN Vacuolar ATP synthase subunit B, kidney isoform - Homo sapi	56944	2		*
P23468	PTPRD_HUMAN Receptor-type tyrosine-protein phosphatase delta precursor	214624	2		*
Q9P2B7	K1430_HUMAN UPF0501 protein KIAA1430 - Homo sapiens (Human)	59439	2		*
Q9H0B8	CRLD2_HUMAN Cysteine-rich secretory protein LCCL domain-containing 2 pre	55883.1	2		*
Q69YQ3	Q69YQ3_HUMAN Putative uncharacterized protein DKFZp762I052 - Homo sapie	42966	2		*
Q96K17	BT3L4_HUMAN Transcription factor BTF3 homolog 4 - Homo sapiens (Human)	17260	2		*
Q99867	TBB4Q_HUMAN Tubulin beta-4q chain - Homo sapiens (Human)	48403.5	2		*
O75351	VPS4B_HUMAN Vacuolar protein sorting-associating protein 4B - Homo sapi	49271.6	2		*
Q08380	LG3BP_HUMAN Galectin-3-binding protein precursor - Homo sapiens (Human)	65289.4	2		*
Q14197	ICT1_HUMAN Immature colon carcinoma transcript 1 protein precursor - Ho	23615.4	2		*
P08218	ELA2B_HUMAN Elastase-2B precursor - Homo sapiens (Human)	28917.2	2		*
Q8N6T3	ARFG1_HUMAN ADP-ribosylation factor GTPase-activating protein 1 - Homo s	44640.3	2		*
Q15067	ACOX1_HUMAN Acyl-coenzyme A oxidase 1, peroxisomal - Homo sapiens (Human)	74376.3	2		*
Q92947	GCDH_HUMAN Glutaryl-CoA dehydrogenase, mitochondrial precursor - Homo sa	48096.5	2		*
P20933	ASPG_HUMAN N(4)-(beta-N-acetylglucosaminyl)-L-asparaginase precursor - Homo sapiens (Human)	37170.3	2		*
P09496	CLCA_HUMAN Clathrin light chain A - Homo sapiens (Human)	27060	2		*
O15212	PFD6_HUMAN Prefoldin subunit 6 - Homo sapiens (Human)	14573.8	2		*
Q9P0U4	CXXC1_HUMAN CpG-binding protein - Homo sapiens (Human)	75663.3	2	*
P04424	ARLY_HUMAN Argininosuccinate lyase - Homo sapiens (Human)	51625.4	2		*
Q9Y5Q9	TF3C3_HUMAN General transcription factor 3C polypeptide 3 - Homo sapien	101208	2	*
Q9P289	MST4_HUMAN Serine/threonine-protein kinase MST4 - Homo sapiens (Human)	46499.6	2		*
A8MX12	A8MX12_HUMAN Uncharacterized protein MYOM1 - Homo sapiens (Human)	141104	2		*
P62807	H2B1C_HUMAN Histone H2B type 1-C/E/F/G/I - Homo sapiens (Human)	13810.5	2	*	*
O75151	PHF2_HUMAN PHD finger protein 2 - Homo sapiens (Human)	121157	2	*
P46977	STT3A_HUMAN Dolichyl-diphosphooligosaccharide--protein glycosyltransfera	80419	2		*
Q96DE0	NUD16_HUMAN Nucleoside diphosphate-linked moiety X motif 16 - Homo sapie	21260.1	2	*
Q8IXI1	MIRO2_HUMAN Mitochondrial Rho GTPase 2 - Homo sapiens (Human)	68074.8	2		*
Q8TCJ2	STT3B_HUMAN Dolichyl-diphosphooligosaccharide--protein glycosyltransfer	93613.8	2	*
P30566	PUR8_HUMAN Adenylosuccinate lyase - Homo sapiens (Human)	54854.1	2		*
Q9BXW7	CECR5_HUMAN Cat eye syndrome critical region protein 5 precursor - Homo	46291.8	2		*
Q96DG6	CMBL_HUMAN Carboxymethylenebutenolidase homolog - Homo sapiens (Human)	28030.2	2		*
Q6WCQ1	MRIP_HUMAN Myosin phosphatase Rho-interacting protein - Homo sapiens (Hu	116374	2	*
Q9H910	HN1L_HUMAN Hematological and neurological expressed 1-like protein - Hom	20051	2		*
O75665	OFD1_HUMAN Oral-facial-digital syndrome 1 protein - Homo sapiens (Human)	116599	2		*
P35251	RFC1_HUMAN Replication factor C subunit 1 - Homo sapiens (Human)	128175	2	*
Q8NDT2	RB15B_HUMAN Putative RNA-binding protein 15B - Homo sapiens (Human)	63117.3	2	*
P57088	TMM33_HUMAN Transmembrane protein 33 - Homo sapiens (Human)	27959.8	2		*
Q9NYV4	CD2L7_HUMAN Cell division cycle 2-related protein kinase 7 - Homo sapie	164053	2	*
Q9BRR6	ADPGK_HUMAN ADP-dependent glucokinase - Homo sapiens (Human)	54054.7	2		*
Q9Y2Q3	GSTK1_HUMAN Glutathione S-transferase kappa 1 - Homo sapiens (Human)	25480.3	2	*	*
P35269	T2FA_HUMAN Transcription initiation factor IIF subunit alpha - Homo sap	58205.1	2	*
Q9BZF9	UACA_HUMAN Uveal autoantigen with coiled-coil domains and ankyrin repea	162404	2	*
Q9BTZ2	DHRS4_HUMAN Dehydrogenase/reductase SDR family member 4 - Homo sapiens (	27554.3	2		*
P23919	DTYMK_HUMAN Thymidylate kinase - Homo sapiens (Human)	23804.5	2		*
Q00765	REEP5_HUMAN Receptor expression-enhancing protein 5 - Homo sapiens (Hum	21479.1	2		*
Q7Z2E3	APTX_HUMAN Aprataxin - Homo sapiens (Human)	40714.2	2	*
Q5SX86	Q5SX86_HUMAN GDP dissociation inhibitor 2 - Homo sapiens (Human)	17771.2	2		*
Q9NSE4	SYIM_HUMAN Isoleucyl-tRNA synthetase, mitochondrial precursor - Homo sap	113719	2		*
Q9UBJ2	ABCD2_HUMAN ATP-binding cassette sub-family D member 2 - Homo sapiens (H	83179.5	2	*
Q9UNP9	PPIE_HUMAN Peptidyl-prolyl cis-trans isomerase E - Homo sapiens (Human)	33409.6	2	*
Q9UHQ9	NB5R1_HUMAN NADH-cytochrome b5 reductase 1 - Homo sapiens (Human)	34073.2	2		*

## Sheet: DAVID functional clustering
David functional clustering (1991 SwissProt IDs; 1940 DAVID IDs matched)
Annotation Cluster 1	Enrichment Score: 89.38580671413136
Category	Term	Count	%	PValue	Genes	List Total	Pop Hits	Pop Total	Fold Enrichment	Bonferroni	Benjamini	FDR
GOTERM_MF_FAT	GO:0003723~RNA binding	308	15.8763	4.249e-98	O60812, P36578, O60306, P62750, O75494, Q96QC0, P23246, Q15717, O95777, Q96B58, P62269, Q96T37, O43390, Q8N684, P47914, Q8IUH3, Q00839, Q96J01, P23396, P62263, P62851, O60506, Q08J23, P26196, P49588, Q8NDT2, Q8WVV9, Q9P2N5, Q04637, P54577, Q06265, Q9UKF6, Q92667, Q01844, Q8IWX8, P20042, P46087, P62861, Q8N1G4, O75569, Q9NSD9, Q06787, Q12996, P49591, Q15459, Q8NC51, Q13595, Q8WWY3, P33240, Q9NX24,…	1628	718	12983	3.42095	5.5067e-95	5.5067e-95	6.935e-95
GOTERM_CC_FAT	GO:0030529~ribonucleoprotein complex	251	12.9381	1.25509e-94	O60812, Q71UM5, P36578, O60306, P62750, Q13573, P27635, P62753, O95777, Q14331, P11142, O43290, P62269, O43390, P62266, P62857, O60508, P47914, Q7Z7H8, Q00839, P63220, P62263, P23396, P62851, O60506, P26196, Q8WVV9, Q9BZZ5, Q92665, Q9BWJ5, P62861, Q9P2E9, Q06787, Q15459, Q8WWY3, Q9NX24, P62249, P84098, P62241, Q9UK45, Q6P2Q9, P62244, Q92900, O43395, Q8NE71, P83876, P26368, P51991, P42766, Q9BUQ8,…	1591	515	12782	3.91557	8.38397e-92	8.38397e-92	1.88089e-91
SP_PIR_KEYWORDS	rna-binding	231	11.9072	8.3917e-90	O60812, O60306, P62750, Q13769, O75494, Q96QC0, P23246, Q15717, O95777, Q96B58, P62269, Q8N684, O43390, Q96T37, Q8IUH3, Q00839, Q96J01, P23396, O60506, P26196, Q08J23, P49588, Q8NDT2, Q8WVV9, Q9P2N5, Q04637, Q86W42, P54577, Q9UKF6, Q06265, Q92667, Q01844, O75569, Q06787, Q8NC51, Q13595, Q8WWY3, P33240, Q9NX24, Q96FV9, Q92804, O95758, Q9UK45, Q6P2Q9, Q9NVM6, Q86U06, P26368, P51991, Q96EP5, Q13838,…	1939	540	19235	4.24358	5.47139e-87	1.8238e-87	1.25348e-86
GOTERM_BP_FAT	GO:0006396~RNA processing	238	12.268	6.39681e-78	O60306, P13984, Q13573, O75494, P62753, P23246, O95777, Q14331, O43290, Q8N684, O43390, P62857, O60508, Q00839, Q96J01, P62263, O60506, Q96SB3, Q08J23, P52435, P49588, Q8NDT2, Q8WVV9, Q9UKF6, Q06265, Q8IWX8, P19388, Q9BWJ5, P46087, O75569, P67775, Q12996, P49591, Q15459, Q13595, Q8WWY3, P33240, Q9NX24, O60936, Q96FV9, P62249, O95758, Q9UK45, Q6P2Q9, Q86U06, O43395, P83876, P26368, P51991, Q8IY81,…	1659	547	13528	3.54794	2.24848e-74	1.12424e-74	1.17218e-74
Annotation Cluster 2	Enrichment Score: 67.2153904931174
Category	Term	Count	%	PValue	Genes	List Total	Pop Hits	Pop Total	Fold Enrichment	Bonferroni	Benjamini	FDR
GOTERM_BP_FAT	GO:0008380~RNA splicing	169	8.71134	3.99262e-81	Q15287, P52597, O60306, Q13573, P13984, O75494, Q9UQ35, P23246, Q01081, Q9HCG8, Q96PK6, O95777, Q14331, O43290, Q16629, Q8N684, O43390, O00148, O60508, Q00839, P61978, Q9BUJ2, Q96J01, O60506, Q96SB3, P08579, Q13151, P52435, Q9Y3F4, Q8NDT2, P22626, Q8IYB3, Q9UKF6, P17844, O00566, Q9BWJ5, P19388, P55795, P11940, Q9UKM9, P67809, Q14683, P67775, Q15007, Q12996, Q53GS9, Q8IX12, Q15459, P38159, Q13595,…	1659	284	13528	4.85239	1.40341e-77	1.40341e-77	7.31623e-78
SP_PIR_KEYWORDS	mrna processing	149	7.68041	2.00679e-79	Q15287, P52597, O60306, Q13769, Q13573, O75494, Q9UQ35, P23246, Q16630, Q01081, Q9HCG8, Q96PK6, O95777, Q14331, O43290, Q16629, Q8N684, O43390, O00148, O60508, P61978, Q00839, Q96J01, O60506, P08579, Q9Y3F4, Q8NDT2, P22626, Q8IYB3, Q86W42, Q9UKF6, P17844, Q9BWJ5, P11940, Q9UKM9, P67809, Q15007, Q12996, Q53GS9, Q15459, P38159, Q13595, Q8WWY3, Q05DF2, Q5JZ12, P33240, Q92797, Q9Y2W2, P62306, O60936,…	1939	260	19235	5.68496	1.30843e-76	3.27108e-77	2.99759e-76
SP_PIR_KEYWORDS	mrna splicing	133	6.85567	6.4146e-79	Q15287, P52597, O60306, Q13769, Q13573, O75494, Q9UQ35, P23246, Q01081, Q9HCG8, Q96PK6, O95777, Q14331, O43290, Q16629, O43390, O00148, O60508, P61978, Q00839, Q96J01, O60506, P08579, Q9Y3F4, Q8NDT2, P22626, Q8IYB3, Q86W42, P17844, Q9BWJ5, P11940, Q9UKM9, P67809, Q15007, Q53GS9, Q15459, P38159, Q13595, Q05DF2, Q5JZ12, Q8WWY3, Q9Y2W2, P62306, P62308, O60936, Q96FV9, P62304, Q9UK45, Q6P2Q9, O43395,…	1939	209	19235	6.31277	4.18232e-76	8.36464e-77	9.58161e-76
GOTERM_BP_FAT	GO:0006396~RNA processing	238	12.268	6.39681e-78	O60306, P13984, Q13573, O75494, P62753, P23246, O95777, Q14331, O43290, Q8N684, O43390, P62857, O60508, Q00839, Q96J01, P62263, O60506, Q96SB3, Q08J23, P52435, P49588, Q8NDT2, Q8WVV9, Q9UKF6, Q06265, Q8IWX8, P19388, Q9BWJ5, P46087, O75569, P67775, Q12996, P49591, Q15459, Q13595, Q8WWY3, P33240, Q9NX24, O60936, Q96FV9, P62249, O95758, Q9UK45, Q6P2Q9, Q86U06, O43395, P83876, P26368, P51991, Q8IY81,…	1659	547	13528	3.54794	2.24848e-74	1.12424e-74	1.17218e-74
GOTERM_BP_FAT	GO:0006397~mRNA processing	173	8.91753	8.36237e-74	Q15287, Q9UPN6, P52597, O60306, Q13573, P13984, O75494, Q9UQ35, Q16630, P23246, Q01081, Q9HCG8, Q96PK6, O95777, Q14331, O43290, Q16629, Q8N684, O43390, O00148, O60508, Q00839, P61978, Q9BUJ2, Q96J01, O60506, P08579, Q13151, P52435, Q9Y3F4, Q8NDT2, Q8WVV9, P22626, Q8IYB3, Q9UKF6, P17844, Q9BWJ5, P19388, P55795, P11940, Q9UKM9, P67809, Q14683, Q15007, Q12996, Q53GS9, Q8IX12, Q15459, P38159, Q13595,…	1659	321	13528	4.39469	2.93937e-70	9.7979e-71	1.53235e-70
GOTERM_BP_FAT	GO:0016071~mRNA metabolic process	183	9.43299	2.92703e-70	Q15287, Q9UPN6, P52597, O60306, Q13573, P13984, O75494, Q9UQ35, Q16630, P23246, Q01081, Q9HCG8, Q15717, Q96PK6, O95777, Q14331, O43290, P05455, Q16629, Q8N684, O00148, O43390, O60508, Q00839, P61978, Q9BUJ2, Q96J01, O60506, P08579, Q13151, P52435, Q9Y3F4, Q8NDT2, Q8WVV9, P22626, Q8IYB3, P17844, Q9UKF6, Q9BWJ5, P19388, P55795, P11940, Q9UKM9, P67809, Q14683, Q15007, Q12996, Q53GS9, Q8IX12, Q15459,…	1659	370	13528	4.03308	1.02885e-66	2.57212e-67	5.36359e-67
GOTERM_BP_FAT	GO:0000377~RNA splicing, via transesterification reactions with bulged adenosine as nucleophile	109	5.61856	7.59123e-64	Q15287, P52597, P13984, Q13573, O75494, Q01081, O95777, Q16629, O43390, O00148, Q8N684, O60508, P61978, Q00839, Q9BUJ2, P08579, Q13151, P52435, P22626, Q8IYB3, Q9UKF6, P19388, Q9BWJ5, P55795, P67809, Q14683, Q12996, Q53GS9, Q15459, Q8IX12, P38159, Q13595, Q05DF2, Q8WWY3, P33240, P62306, P62308, P62304, P30876, Q9UK45, Q6P2Q9, Q9P2I0, O43395, P83876, P26368, P51991, Q9BUQ8, Q13838, Q8IWZ8, P52756,…	1659	153	13528	5.80928	2.66832e-60	5.33664e-61	1.39105e-60
GOTERM_BP_FAT	GO:0000375~RNA splicing, via transesterification reactions	109	5.61856	7.59123e-64	Q15287, P52597, P13984, Q13573, O75494, Q01081, O95777, Q16629, O43390, O00148, Q8N684, O60508, P61978, Q00839, Q9BUJ2, P08579, Q13151, P52435, P22626, Q8IYB3, Q9UKF6, P19388, Q9BWJ5, P55795, P67809, Q14683, Q12996, Q53GS9, Q15459, Q8IX12, P38159, Q13595, Q05DF2, Q8WWY3, P33240, P62306, P62308, P62304, P30876, Q9UK45, Q6P2Q9, Q9P2I0, O43395, P83876, P26368, P51991, Q9BUQ8, Q13838, Q8IWZ8, P52756,…	1659	153	13528	5.80928	2.66832e-60	5.33664e-61	1.39105e-60
GOTERM_BP_FAT	GO:0000398~nuclear mRNA splicing, via spliceosome	109	5.61856	7.59123e-64	Q15287, P52597, P13984, Q13573, O75494, Q01081, O95777, Q16629, O43390, O00148, Q8N684, O60508, P61978, Q00839, Q9BUJ2, P08579, Q13151, P52435, P22626, Q8IYB3, Q9UKF6, P19388, Q9BWJ5, P55795, P67809, Q14683, Q12996, Q53GS9, Q15459, Q8IX12, P38159, Q13595, Q05DF2, Q8WWY3, P33240, P62306, P62308, P62304, P30876, Q9UK45, Q6P2Q9, Q9P2I0, O43395, P83876, P26368, P51991, Q9BUQ8, Q13838, Q8IWZ8, P52756,…	1659	153	13528	5.80928	2.66832e-60	5.33664e-61	1.39105e-60
KEGG_PATHWAY	hsa03040:Spliceosome	105	5.41237	1.05036e-61	O60306, Q13573, O75494, Q01081, P11142, O95777, O43290, Q16629, O60508, P61978, Q00839, Q96J01, P08579, Q8WYA6, P17844, Q8IWX8, Q9BWJ5, Q9UKV3, Q53GS9, Q15459, P38159, Q13595, P34931, Q05DF2, Q5JZ12, Q8WWY3, Q9Y2W2, P62306, P41223, P62308, Q96FV9, P62304, Q9UK45, Q6P2Q9, O43395, P83876, P26368, P51991, Q9BUQ8, Q13838, Q08170, O75400, Q5VTL8, Q96A72, O43447, Q01130, Q09161, Q12874, Q15029, Q8WUD4,…	841	126	5085	5.03864	1.84864e-59	1.84864e-59	1.28893e-58
SP_PIR_KEYWORDS	Spliceosome	83	4.27835	2.1562e-53	P52597, O60306, Q12874, Q9UBB9, Q13573, Q15029, Q9UQ35, P31943, Q01081, Q9HCG8, P14678, Q15427, Q99459, Q92620, Q14331, Q13523, O43290, O43390, Q9H307, O60508, Q00839, P61978, P09651, Q9ULR0, O60506, O43660, P08579, Q9HCS7, Q9Y3F4, O94906, P22626, Q8IYB3, P17844, Q9BWJ5, Q07955, Q9UNP9, P11940, Q96DI7, P62314, P62316, Q9UKM9, P62318, Q9Y5S9, Q15393, Q5T6W5, Q9NW13, Q15459, P09661, P38159, P62310,…	1939	120	19235	6.86138	1.40584e-50	1.40584e-51	3.22076e-50
GOTERM_CC_FAT	GO:0005681~spliceosome	88	4.53608	3.26361e-47	P52597, O60306, Q12874, Q9UBB9, Q13573, Q8N8D1, Q15029, Q9UQ35, P31943, Q01081, Q9HCG8, P14678, Q15427, Q99459, Q92620, Q14331, Q13523, O43290, O43390, Q9H307, O60508, Q00839, P61978, P09651, Q9ULR0, O60506, O43660, P08579, Q9HCS7, Q9Y3F4, O94906, P22626, Q9BZZ5, Q8IYB3, P17844, Q9BWJ5, Q07955, Q9UNP9, P11940, Q96DI7, P62314, P62316, Q9UKM9, O43143, P62318, Q9Y5S9, Q15393, Q5T6W5, Q9NW13, Q15459,…	1591	132	12782	5.35596	2.18009e-44	2.72511e-45	4.89089e-44
Annotation Cluster 3	Enrichment Score: 66.56189720429329
Category	Term	Count	%	PValue	Genes	List Total	Pop Hits	Pop Total	Fold Enrichment	Bonferroni	Benjamini	FDR
GOTERM_CC_FAT	GO:0070013~intracellular organelle lumen	508	26.1856	1.03117e-88	P46940, Q13573, P13984, O75494, Q92922, Q8IXH7, Q9Y4A5, Q96SB3, Q01105, P52435, Q8NDT2, Q8NBS9, Q9NSE4, Q9UKF6, O95983, P22570, P19388, P27144, Q04837, Q06787, P07237, Q16836, Q9NXF1, P33240, Q9BQ67, Q8N163, Q96FV9, Q9UBW7, P13667, P14625, P63208, Q6P2Q9, P55072, Q9H4L4, Q86U06, Q8TAQ2, P51991, Q13330, P27361, P52756, P06576, Q7Z2E3, Q08170, P13674, P26583, P55084, P07954, O75390, P40763, Q01130,…	1591	1779	12782	2.29412	6.88823e-86	3.44412e-86	1.54533e-85
GOTERM_CC_FAT	GO:0031974~membrane-enclosed lumen	520	26.8041	8.94975e-88	P46940, Q13573, P13984, O75494, Q92922, Q8IXH7, Q9Y4A5, Q96SB3, Q01105, P52435, Q8NDT2, Q8NBS9, Q9NSE4, Q9UKF6, O95983, P22570, P19388, P27144, Q04837, Q06787, P07237, Q16836, Q9NXF1, P33240, Q9BQ67, Q8N163, Q96FV9, Q9UBW7, P13667, P14625, P63208, Q6P2Q9, P55072, Q9H4L4, Q86U06, Q8TAQ2, P51991, Q13330, P27361, P52756, P06576, Q7Z2E3, Q08170, P13674, P26583, P55084, P07954, O75390, P40763, Q01130,…	1591	1856	12782	2.25089	5.97843e-85	1.99281e-85	1.34122e-84
GOTERM_CC_FAT	GO:0043233~organelle lumen	509	26.2371	3.22165e-85	P46940, Q13573, P13984, O75494, Q92922, Q8IXH7, Q9Y4A5, Q96SB3, Q01105, P52435, Q8NDT2, Q8NBS9, Q9NSE4, Q9UKF6, O95983, P22570, P19388, P27144, Q04837, Q06787, P07237, Q16836, Q9NXF1, P33240, Q9BQ67, Q8N163, Q96FV9, Q9UBW7, P13667, P14625, P63208, Q6P2Q9, P55072, Q9H4L4, Q86U06, Q8TAQ2, P51991, Q13330, P27361, P52756, P06576, Q7Z2E3, Q08170, P13674, P26583, P55084, P07954, O75390, P40763, Q01130,…	1591	1820	12782	2.24685	2.15206e-82	5.38015e-83	4.82801e-82
GOTERM_CC_FAT	GO:0031981~nuclear lumen	405	20.8763	5.28522e-65	P46940, Q13573, P13984, O75494, Q92922, Q8IXH7, Q9Y4A5, Q96SB3, Q01105, P52435, Q8NDT2, Q9UKF6, O95983, P19388, Q06787, Q9NXF1, P33240, Q9BQ67, Q96FV9, Q9UBW7, P63208, Q6P2Q9, P55072, Q9H4L4, Q86U06, Q8TAQ2, P51991, P27361, Q13330, P52756, Q7Z2E3, Q08170, P26583, Q01130, P40763, P60228, O75151, P60709, P31946, P31943, Q01780, Q13428, Q9Y3A5, P15880, P18583, Q10570, Q9Y5B9, Q07955, Q52M21, Q96HW7,…	1591	1450	12782	2.24396	3.53053e-62	5.88421e-63	7.9205e-62
GOTERM_CC_FAT	GO:0005654~nucleoplasm	255	13.1443	5.27753e-42	P23193, Q9UK58, P13984, O75494, Q01831, Q14331, Q09028, O43390, Q92922, Q8IXH7, Q9Y4A5, O60506, Q96SB3, Q9H9Y6, Q01105, P52435, Q8NDT2, Q9P2N5, Q9UKF6, O95983, P19388, Q06787, Q04206, Q8WWY3, Q92797, Q9NX24, Q92793, Q96FV9, P09874, Q9UBW7, Q12789, P63208, Q6P2Q9, Q9H4L4, O43395, Q8TAQ2, Q8WX92, Q14839, P27361, Q13330, O95232, Q9HBM6, Q13838, Q9BXP5, Q08170, Q7Z2E3, P26583, Q969G3, P62841, Q86YP4,…	1591	882	12782	2.32274	3.52539e-39	3.9171e-40	7.90899e-39
GOTERM_CC_FAT	GO:0005730~nucleolus	206	10.6186	5.12746e-35	P46940, Q9H0A0, Q13573, Q99986, P62753, Q14331, P62263, P62851, O00401, Q9H9Y6, Q9NX58, Q08J23, Q8NDT2, Q06265, P46087, Q9UKV3, Q06787, Q15459, P33240, Q9NXF1, Q9BQ67, Q9NX24, O60936, P09874, Q9BQG0, P55072, Q9H4L4, Q86U06, Q8TAQ2, P51991, P42766, Q9NZM5, Q8IY81, Q13330, P27361, Q96EP5, Q8IWZ8, P52756, Q7Z2E3, P26583, Q969G3, Q86YP4, Q06587, P40763, Q9Y3T9, O75151, P31943, P38432, Q15424, Q01780,…	1591	698	12782	2.37105	3.42514e-32	2.44653e-33	7.68408e-32
Annotation Cluster 4	Enrichment Score: 36.414894937357836
Category	Term	Count	%	PValue	Genes	List Total	Pop Hits	Pop Total	Fold Enrichment	Bonferroni	Benjamini	FDR
SP_PIR_KEYWORDS	protein biosynthesis	123	6.34021	5.11309e-75	Q12904, P29692, P62753, P27635, P08865, P62269, P61247, P62266, P62857, P47914, P63220, P62263, P23396, P62851, Q05639, P68104, P49411, P49588, O75822, P39019, P50579, P41252, Q9NSE4, Q04637, P41250, P54577, P55010, P20042, P60842, Q13347, O43776, P62861, P61254, Q9NSD9, O43324, Q02878, P49591, P63241, P56537, P39023, P54136, P30050, O43432, P62249, P84098, P62241, P62244, P15170, Q9UDI5, P62701,…	1939	188	19235	6.49025	3.33374e-72	5.55623e-73	7.63752e-72
SP_PIR_KEYWORDS	ribonucleoprotein	146	7.52577	1.3198e-70	O60812, Q71UM5, P36578, P52597, P62750, P62753, P27635, P08865, O95777, P05455, P62269, P61247, O43390, P62266, P62857, Q7Z7H8, P47914, P61313, P63220, P61978, Q00839, Q9BUJ2, P62263, P23396, P62851, O60506, P08579, Q13151, Q16540, Q8WVV9, P22626, P39019, Q9UKF6, Q92665, O00566, Q9BX40, Q99729, P55795, P62861, Q8N5N7, Q9UKM9, P61254, Q02878, P39023, P38159, Q8WWY3, Q9NX24, P62306, P62308, P30050,…	1939	279	19235	5.19114	8.60511e-68	1.07564e-68	1.97141e-67
GOTERM_BP_FAT	GO:0006412~translation	156	8.04124	4.65586e-56	Q71UM5, Q13765, P36578, P62750, Q12904, P29692, P62753, P27635, P08865, P62269, P61247, P62266, P62857, Q7Z7H8, P47914, P61313, P63220, P62263, P23396, P62851, O43583, Q05639, P68104, Q9UHN1, Q16540, P49411, P49588, O75822, P39019, P41252, Q9NSE4, Q04637, P54577, P41250, P55010, P20042, P60842, Q13347, P55795, O43776, P62861, Q9P2E9, Q8N1G4, P61254, Q9NSD9, O43324, Q02878, P49591, P63241, P56537,…	1659	331	13528	3.84312	1.63653e-52	2.72756e-53	8.53157e-53
GOTERM_BP_FAT	GO:0006414~translational elongation	78	4.02062	6.82112e-50	P36578, P62750, P29692, Q07020, P62277, P27635, P62753, P61353, P08865, P32969, P62280, P62899, P18621, P62424, P62269, P62857, P62266, P61247, P62829, P47914, P61313, P63220, P62263, P23396, P62851, Q05639, P68104, P15880, Q02543, P49411, P39019, P62913, P55795, P62861, P61254, P62917, Q02878, P24534, P39023, P18124, P46776, P46777, P35268, P46778, P30050, P63173, P62249, P84098, Q5RKT7, P62906,…	1659	101	13528	6.29739	2.39763e-46	3.42518e-47	1.24993e-46
SP_PIR_KEYWORDS	ribosome	62	3.19588	3.57522e-49	P36578, Q07020, P62277, P27635, P62753, P61353, P08865, P32969, P62280, P62899, P18621, P62424, P62269, P62857, P62266, P61247, P62829, P47914, P63220, P62263, P23396, P62851, P15880, Q02543, P39019, P62913, P62861, P61254, P62917, Q02878, P39023, P18124, P46777, P35268, P46778, P30050, P62249, P84098, Q5RKT7, P62241, P62244, P46782, P62701, P46781, P60866, P46783, P05387, P05386, P05388, P62081,…	1939	73	19235	8.42526	2.33104e-46	2.11913e-47	5.34036e-46
GOTERM_CC_FAT	GO:0022626~cytosolic ribosome	63	3.24742	3.48308e-40	P36578, P62750, Q07020, P62277, P27635, P62753, P08865, P62280, P62899, P62424, P62269, P62857, P62266, P61247, P47914, P63220, P62263, P23396, P62851, P15880, Q02543, P69905, P39019, P62913, P62861, P61254, P62917, Q02878, P51116, P39023, P18124, P46776, P46777, P35268, P46778, P63173, P62249, P84098, Q5RKT7, P62241, P62244, P46782, P62701, P46781, P60866, P46783, P05387, P05386, P42766, P05388,…	1591	81	12782	6.24862	2.32669e-37	2.32669e-38	5.21979e-37
GOTERM_CC_FAT	GO:0044445~cytosolic part	87	4.48454	4.30457e-39	Q6QNY1, P36578, P62750, P06733, Q07020, P62277, O14908, P27635, Q9ULZ3, P62753, O15212, P08865, Q2KHP4, P17858, P62280, Q9UHV9, P62899, P62424, P62269, P62857, P61247, P62266, P47914, P63220, P23396, P62263, P62851, P15880, P69905, Q02543, P78371, P17987, P39019, P62913, P14735, P62861, P08237, P61254, P62917, Q02878, P51116, Q9NQP4, P39023, P40227, P18124, Q01813, P46776, P46777, P35268, P46778,…	1591	152	12782	4.59837	2.87545e-36	2.61405e-37	6.45089e-36
KEGG_PATHWAY	hsa03010:Ribosome	70	3.60825	9.38171e-39	P36578, Q71UM5, P62750, Q07020, P62277, P27635, P62753, P61353, P08865, P32969, P62280, P62899, P18621, P62424, P62269, P62857, P62266, P61247, P62829, P47914, P61313, P63220, P23396, P62851, P15880, Q02543, P39019, P62913, P55795, P62861, P61254, P62917, Q02878, P39023, P18124, P46776, P46777, P35268, P46778, P30050, P63173, P62249, P84098, Q5RKT7, P62906, P62241, P62244, P46782, P46781, P62701,…	841	87	5085	4.8649	1.65118e-36	8.25591e-37	1.15125e-35
SP_PIR_KEYWORDS	ribosomal protein	84	4.3299	5.19648e-34	P36578, Q71UM5, P62750, P82909, Q07020, P62277, P27635, P62753, P61353, P08865, P32969, P62280, P62899, P18621, P62424, P62269, P62857, P61247, P62266, P62829, P52815, P47914, Q7Z7H8, Q9Y399, P61313, P63220, P23396, P62263, P62851, P15880, Q02543, Q16540, P39019, P62913, Q92665, P55795, P62861, Q8N5N7, P61254, P62917, Q02878, Q9UBS0, P39023, P18124, P46776, P23443, P46777, P35268, P46778, Q9BYD3,…	1939	188	19235	4.43237	3.38811e-31	2.42008e-32	7.76208e-31
GOTERM_CC_FAT	GO:0005840~ribosome	95	4.89691	8.66156e-31	P36578, Q71UM5, P62750, P82909, Q07020, P62277, P27635, P62753, P61353, P08865, P32969, P62280, P62899, P18621, P62424, P62269, P62857, P61247, P62266, P62829, P52815, P47914, Q7Z7H8, Q9Y399, P61313, P63220, P23396, P62263, P62851, P15880, P69905, Q02543, Q16540, P39019, P62913, Q92665, P06748, P55795, P62861, Q9P2E9, Q8N5N7, P61254, P62917, Q06787, Q02878, P51116, Q9UBS0, P39023, P18124, P46776,…	1591	215	12782	3.54988	5.78592e-28	3.40348e-29	1.29803e-27
GOTERM_CC_FAT	GO:0033279~ribosomal subunit	71	3.65979	9.32724e-31	P36578, P62750, P82909, Q07020, P62277, P27635, P62753, P08865, P62280, P62899, P18621, P62424, P62269, P62857, P62266, P61247, P52815, P47914, Q7Z7H8, Q9Y399, P63220, P62263, P23396, P62851, P15880, Q02543, P69905, Q16540, P39019, P62913, P06748, P62861, P61254, P62917, Q02878, P51116, P39023, P18124, P46776, P46777, P35268, P46778, P63173, P62249, P84098, Q5RKT7, P62241, P62244, Q6DKI1, P46782,…	1591	128	12782	4.45633	6.2306e-28	3.46144e-29	1.39779e-27
GOTERM_MF_FAT	GO:0003735~structural constituent of ribosome	79	4.07216	1.23335e-27	P36578, Q71UM5, P62750, P82909, Q07020, P62277, P27635, P62753, P61353, P08865, P32969, P62280, P62899, P18621, P62424, P62269, P62857, P61247, P62266, P62829, P52815, P47914, Q7Z7H8, Q9Y399, P61313, P63220, P23396, P62263, P15880, Q02543, Q16540, P39019, P62913, P55795, P62861, P61254, P62917, Q02878, P39023, P18124, P46776, P46777, P35268, P46778, Q9BYD3, P30050, P63173, P62249, Q5RKT7, P84098,…	1628	168	12983	3.75006	1.59842e-24	5.32808e-25	2.01301e-24
GOTERM_CC_FAT	GO:0022627~cytosolic small ribosomal subunit	32	1.64948	5.67139e-21	P62277, P62753, P08865, P62280, P62249, P62269, Q5RKT7, P61247, P62266, P62857, P62241, P62244, P63220, P23396, P62263, P62851, P46782, P46781, P62701, P60866, P15880, P46783, P69905, P39019, P62081, P25398, P08708, P62861, P62841, P42677, P62847	1591	40	12782	6.42715	3.78849e-18	1.51539e-19	8.49922e-18
GOTERM_CC_FAT	GO:0022625~cytosolic large ribosomal subunit	30	1.54639	2.25475e-19	P36578, P18124, P46776, P46777, P62750, P46778, P35268, Q07020, P27635, P63173, P62899, P62424, P84098, P47914, Q02543, P05387, P05386, P42766, P05388, Q96L21, P83731, P62913, P62888, P61254, P62917, Q02878, P51116, P50914, Q9Y3U8, P39023	1591	38	12782	6.34258	1.50617e-16	5.79296e-18	3.37899e-16
GOTERM_MF_FAT	GO:0005198~structural molecule activity	156	8.04124	1.37593e-17	P07437, Q01082, Q71UM5, P36578, Q71U36, P62750, Q2NKY5, P27816, P62753, P27635, P08865, P53621, P13645, P02533, O75694, P13646, P62269, P61247, P62266, P62857, Q7Z7H8, P47914, P02538, P61313, P63220, P62263, P23396, P14649, Q16540, Q9Y490, P39019, O15020, O15511, O15513, Q03252, P09493, P55795, Q15149, P02545, P62861, Q9UBF2, P61254, Q02878, P67936, Q9H4B7, P39023, P09496, Q99867, P18206, Q04695,…	1628	634	12983	1.96226	1.7832e-14	2.54743e-15	2.24571e-14
GOTERM_CC_FAT	GO:0015934~large ribosomal subunit	37	1.90722	3.84173e-16	P36578, P18124, P46776, P46777, P62750, P46778, P35268, Q07020, P27635, P63173, P62899, P18621, P62424, P84098, P52815, P47914, Q7Z7H8, Q6DKI1, Q02543, P05387, Q16540, P05386, P42766, P05388, Q96L21, P83731, P62913, P06748, P62888, P61254, P62917, Q02878, P51116, P50914, P40429, Q9Y3U8, P39023	1591	67	12782	4.43665	2.22489e-13	7.43849e-15	4.996e-13
GOTERM_CC_FAT	GO:0015935~small ribosomal subunit	35	1.80412	2.34535e-15	P82909, P62277, P62753, P08865, P62280, P62249, P62269, Q5RKT7, P62857, P61247, P62266, P62241, Q9Y399, P62244, P63220, P23396, P62263, P62851, P46782, P62701, P46781, P60866, P15880, P46783, P69905, P39019, P62081, P25398, P06748, P08708, P62861, P62841, P42677, P62847	1591	63	12782	4.4633	1.55742e-12	5.02931e-14	3.4972e-12
Annotation Cluster 5	Enrichment Score: 36.34850275329542
Category	Term	Count	%	PValue	Genes	List Total	Pop Hits	Pop Total	Fold Enrichment	Bonferroni	Benjamini	FDR
SMART	SM00360:RRM	111	5.72165	1.17495e-57	Q15287, O60812, Q01085, Q9UPN6, P52597, O75494, P23246, Q16630, Q01081, Q15717, Q96PK6, P05455, Q13283, Q96B58, Q16629, Q96T37, O43390, Q8N684, Q8IUH3, O60506, Q99829, P08579, Q13151, Q8NDT2, Q8WVV9, P22626, Q9P2N5, Q01844, A0AV96, Q99729, P11940, P55795, Q9UKV3, Q71RC2, Q9UKM9, P38159, Q13595, Q9NWH9, P33240, Q92804, A8MYB5, O95758, Q86U06, P26368, Q14966, P51991, Q9H6T0, Q14151, Q96EP5, Q9UN86,…	865	211	9079	5.52157	3.50135e-55	3.50135e-55	1.56849e-54
INTERPRO	IPR000504:RNA recognition motif, RNP-1	111	5.72165	2.73189e-49	Q15287, O60812, Q01085, Q9UPN6, P52597, O75494, P23246, Q16630, Q01081, Q15717, Q96PK6, P05455, Q13283, Q96B58, Q16629, Q96T37, O43390, Q8N684, Q8IUH3, O60506, Q99829, P08579, Q13151, Q8NDT2, Q8WVV9, P22626, Q9P2N5, Q01844, A0AV96, Q99729, P11940, P55795, Q9UKV3, Q71RC2, Q9UKM9, P38159, Q13595, Q9NWH9, P33240, Q92804, A8MYB5, O95758, Q86U06, P26368, Q14966, P51991, Q9H6T0, Q14151, Q96EP5, Q9UN86,…	1869	211	16659	4.689	6.82152e-46	6.82152e-46	4.81867e-46
INTERPRO	IPR012677:Nucleotide-binding, alpha-beta plait	111	5.72165	9.36602e-49	Q15287, O60812, Q01085, Q9UPN6, P52597, P62750, O75494, P23246, Q16630, Q01081, Q15717, Q96PK6, P05455, Q13283, Q96B58, Q16629, Q96T37, O43390, Q8N684, Q8IUH3, O60506, Q99829, P08579, Q13151, Q16540, Q8NDT2, Q8WVV9, P22626, Q9P2N5, Q01844, Q99729, P11940, P55795, Q9UKV3, Q9UKM9, P38159, Q13595, Q9NWH9, P33240, Q92804, A8MYB5, O95758, Q86U06, P26368, P51991, Q9H6T0, Q14151, Q96EP5, Q9UN86, P52756,…	1869	213	16659	4.64497	2.33869e-45	1.16935e-45	1.65204e-45
UP_SEQ_FEATURE	domain:RRM 2	61	3.14433	4.79655e-34	Q8IXT5, Q01085, P52597, P31943, P23246, P31942, Q96PK6, Q15717, Q15233, Q96DH6, Q15427, Q9BWF3, P31483, Q9P2K5, Q96B58, Q13243, O43390, Q96T37, Q9BQ04, Q8IUH3, Q13242, P09651, O60506, Q99829, P08579, Q13151, Q13310, Q8NDT2, Q8WVV9, P22626, Q13247, Q5JRR2, A0AV96, Q8IY67, Q99729, Q07955, P11940, P55795, P42696, P26599, Q9NW13, P19338, Q6NXG1, A8MYB5, Q14498, Q9UHX1, O95758, P09012, Q9Y4C8, Q86U06,…	1939	101	19113	5.95332	2.33112e-30	2.33112e-30	9.10082e-31
UP_SEQ_FEATURE	domain:RRM 1	61	3.14433	4.79655e-34	Q8IXT5, Q01085, P52597, P31943, P23246, P31942, Q96PK6, Q15717, Q15233, Q96DH6, Q15427, Q9BWF3, P31483, Q9P2K5, Q96B58, Q13243, O43390, Q96T37, Q9BQ04, Q8IUH3, Q13242, P09651, O60506, Q99829, P08579, Q13151, Q13310, Q8NDT2, Q8WVV9, P22626, Q13247, Q5JRR2, A0AV96, Q8IY67, Q99729, Q07955, P11940, P55795, P42696, P26599, Q9NW13, P19338, Q6NXG1, A8MYB5, Q14498, Q9UHX1, O95758, P09012, Q9Y4C8, Q86U06,…	1939	101	19113	5.95332	2.33112e-30	2.33112e-30	9.10082e-31
UP_SEQ_FEATURE	domain:RRM	50	2.57732	5.77604e-19	O60812, Q15287, Q9UPN6, O75494, Q16630, Q01081, Q9GZT3, P18615, Q15424, Q13283, P05455, Q16629, Q8N684, P62995, P52298, P49756, Q9P2N5, O75526, Q01844, Q9UNP9, Q71RC2, P35637, Q9UKM9, Q9Y5S9, Q9Y3B4, P38159, P84103, Q9NWH9, Q13595, P33240, Q92804, P23588, Q9BTD8, Q15056, Q86V81, P98179, Q9NVM6, Q86U42, Q96I25, Q14151, P55884, Q9UN86, Q14011, P07910, Q9HCJ0, Q8WXA9, O15042, Q05519, P08621, Q01130	1939	119	19113	4.14166	2.80716e-15	5.61431e-16	1.09593e-15
UP_SEQ_FEATURE	domain:RRM 3	30	1.54639	9.0982e-17	Q8IXT5, Q01085, P52597, P31943, A8MYB5, Q15717, Q14498, P31483, Q9P2K5, Q96B58, O95758, O43390, Q96T37, Q8IUH3, Q9Y4C8, O60506, Q99829, P52272, P26368, Q8NDT2, Q13310, Q8WVV9, Q9H6T0, A0AV96, Q8IY67, P55795, P11940, P26599, A6ND69, Q9NW13, P19338, Q6NXG1	1939	50	19113	5.91429	5.39568e-13	8.99281e-14	2.10942e-13
Annotation Cluster 6	Enrichment Score: 26.56972457506907
Category	Term	Count	%	PValue	Genes	List Total	Pop Hits	Pop Total	Fold Enrichment	Bonferroni	Benjamini	FDR
SP_PIR_KEYWORDS	mitochondrion	209	10.7732	3.68815e-37	P00367, Q96TC7, Q8IXI1, P27635, Q9UDW1, A8MXV4, O43181, Q16822, Q7Z7H8, P22695, Q5T440, Q9UHN1, P13995, Q9NSE4, Q92667, O00217, P23434, Q92665, P22570, Q8NCF7, Q7Z434, P13073, Q04837, P27144, P55957, O60313, Q16836, Q9NS69, P09669, Q7Z3U7, O43464, P11310, Q9BSH4, Q9UJS0, O75489, P14927, P42765, Q9UBX3, P19367, Q13084, P06576, P55084, Q16718, P07954, Q99798, O75390, P03891, P49748, Q07021, Q07973,…	1939	832	19235	2.49194	2.40467e-34	1.84975e-35	5.50906e-34
GOTERM_CC_FAT	GO:0005739~mitochondrion	278	14.3299	2.6643e-35	P00367, Q96TC7, Q8IXI1, Q9H7Z7, Q7Z789, P00167, Q9UDW1, A8MXV4, O43181, P38606, O43488, P00568, Q16822, Q7Z7H8, P22695, Q5T440, Q9UHN1, P13995, Q9NSE4, P41250, Q92667, O00217, P23434, Q92665, P22570, Q8NCF7, Q7Z434, P13073, P27144, Q04837, P62258, P67775, O60313, P55957, Q16836, Q15067, P43686, Q9NS69, Q86WA6, P09669, Q7Z3U7, O60936, Q8N163, P04040, P11766, O43464, P11310, Q9BSH4, Q9UJS0, P63104,…	1591	1087	12782	2.05468	1.77975e-32	1.48313e-33	3.99276e-32
GOTERM_CC_FAT	GO:0044429~mitochondrial part	179	9.2268	1.79677e-31	P24752, P00367, Q8IXI1, P42126, P53597, Q99714, P00167, O00483, P12074, Q9UDW1, O43181, Q6P587, P54819, P80404, P18859, Q7Z7H8, Q9H4A6, P22695, P19404, P47985, P08574, Q9UHN1, Q16540, P49411, Q9NSE4, Q92667, P41250, O43837, O00217, P22570, Q8NCF7, P04181, Q7Z434, P13073, P27144, Q04837, P42704, P55957, O60313, Q16836, P53007, Q9NS69, P56134, P45880, P09669, Q7Z3U7, Q8N163, P04040, P09622, Q969P6,…	1591	595	12782	2.41693	1.20024e-28	7.5015e-30	2.69266e-28
SP_PIR_KEYWORDS	transit peptide	129	6.64948	3.27715e-26	P24752, P00367, P42126, P53597, Q02252, P12074, A8MXV4, Q9H845, O43181, Q96EY7, P80404, P18859, Q16822, Q7Z7H8, P22695, P47985, P19404, Q5T440, P08574, Q9UHN1, P49411, P13995, Q9NSE4, Q13011, Q92667, O43837, O00217, P23434, Q92665, P22570, Q8NCF7, P04181, P13073, Q04837, P42704, Q96CM8, O60313, Q16836, Q9H2U2, P53007, P09622, Q969P6, O43464, P31040, P30042, Q02338, P11310, P30044, P30048, P30049,…	1939	476	19235	2.68842	2.1367e-23	1.25688e-24	4.89514e-23
UP_SEQ_FEATURE	transit peptide:Mitochondrion	125	6.4433	1.19087e-24	P24752, P00367, P42126, P53597, Q02252, P12074, A8MXV4, Q9H845, O43181, Q96EY7, P80404, Q16822, P18859, Q7Z7H8, P22695, P47985, P19404, Q5T440, P08574, Q9UHN1, P49411, P13995, Q9NSE4, Q13011, Q92667, O43837, O00217, P23434, Q92665, P22570, Q8NCF7, P13073, Q04837, P42704, Q96CM8, O60313, Q16836, Q9H2U2, P53007, P09622, Q969P6, O43464, P31040, Q02338, P30042, P11310, P30044, P30048, P30049, Q16795,…	1939	467	19113	2.63842	5.78764e-21	2.89382e-21	2.25952e-21
GOTERM_CC_FAT	GO:0005759~mitochondrial matrix	79	4.07216	3.86226e-18	P24752, P49748, O14561, P00367, P82909, P42126, P47897, P53597, Q07021, P26440, P21796, P45954, P61604, Q9HCC0, P80404, P13804, P52815, Q7Z7H8, P36957, P36542, P11498, P40926, Q16540, Q9UHN1, P49411, Q9NSE4, P11182, O43837, P41250, Q02218, P22570, P04181, P38646, Q6PI48, P24539, P11177, P27144, Q04837, O95299, P38117, P42704, P10809, Q52M21, Q16836, Q9UIJ7, P00441, P45880, P00505, P36776, O75439,…	1591	227	12782	2.79595	2.57999e-15	8.89651e-17	5.78803e-15
GOTERM_CC_FAT	GO:0031980~mitochondrial lumen	79	4.07216	3.86226e-18	P24752, P49748, O14561, P00367, P82909, P42126, P47897, P53597, Q07021, P26440, P21796, P45954, P61604, Q9HCC0, P80404, P13804, P52815, Q7Z7H8, P36957, P36542, P11498, P40926, Q16540, Q9UHN1, P49411, Q9NSE4, P11182, O43837, P41250, Q02218, P22570, P04181, P38646, Q6PI48, P24539, P11177, P27144, Q04837, O95299, P38117, P42704, P10809, Q52M21, Q16836, Q9UIJ7, P00441, P45880, P00505, P36776, O75439,…	1591	227	12782	2.79595	2.57999e-15	8.89651e-17	5.78803e-15
Annotation Cluster 7	Enrichment Score: 22.371859631851756
Category	Term	Count	%	PValue	Genes	List Total	Pop Hits	Pop Total	Fold Enrichment	Bonferroni	Benjamini	FDR
GOTERM_MF_FAT	GO:0000166~nucleotide binding	518	26.701	7.74959e-54	P07437, O75351, Q8IXI1, P13984, O75494, P07741, Q96B58, Q16822, Q8IUH3, Q00839, Q8NBU5, Q9NTI5, Q8NDT2, Q9NSE4, Q92526, P54577, Q562R1, P27144, Q13459, P61586, Q9NSD9, Q9Y6G9, P40227, Q13595, P33240, P11766, P13861, Q92804, P20585, Q8TBX8, Q05193, P14625, O95758, P40616, Q59GS4, P07947, P55072, Q92900, Q9UDI5, Q86U06, Q8NE71, P51991, P27361, P19367, P52756, P06576, P07814, Q08170, O75874, P55084,…	1628	2245	12983	1.84007	1.00435e-50	5.02173e-51	1.26485e-50
SP_PIR_KEYWORDS	nucleotide-binding	346	17.8351	2.70678e-41	P07437, P00367, Q9H0A0, O75351, Q8IXI1, Q99986, P13984, P41240, Q9Y5Y2, Q8NFF5, P11142, P38606, O14983, P00568, Q16822, Q00839, Q8NBU5, P29992, P68104, Q9NQX4, P26196, P49588, Q9NSE4, P41252, P54577, P41250, Q92526, Q562R1, P27144, O43776, Q14344, P23921, Q13459, P00558, Q9NSD9, P61586, O60313, P49591, P35998, Q99867, P43686, Q9Y6G9, P40227, Q01813, P13861, P20585, Q8TBX8, Q9UBJ2, P10644, Q05193,…	1939	1686	19235	2.03579	1.76482e-38	1.47068e-39	4.04316e-38
SP_PIR_KEYWORDS	atp-binding	266	13.7113	1.21164e-29	P00367, Q9H0A0, O75351, Q99986, P13984, P41240, Q9Y5Y2, Q8NFF5, P11142, P38606, O14983, P00568, Q00839, Q8NBU5, Q9NQX4, P26196, P49588, Q9NSE4, P41252, P54577, P41250, Q92526, Q562R1, P27144, O43776, P23921, Q13459, P00558, Q9NSD9, P49591, P35998, P43686, Q9Y6G9, P40227, Q01813, P20585, Q8TBX8, Q9UBJ2, Q58FF8, P14625, Q59GS4, Q9UHJ6, P07947, Q92900, P55072, Q9UDI5, Q8NE71, Q14839, Q9BUQ8, P61088,…	1939	1326	19235	1.99	7.89986e-27	5.26658e-28	1.80984e-26
GOTERM_MF_FAT	GO:0017076~purine nucleotide binding	371	19.1237	1.18969e-20	P07437, P00367, Q9H0A0, O75351, Q8IXI1, Q99986, P13984, P07741, P41240, Q9Y5Y2, Q8NFF5, P11142, P38606, O14983, P00568, Q16822, Q00839, Q8NBU5, P29992, P68104, Q9NQX4, P26196, Q9NTI5, Q9UHN1, P49588, P41252, Q9NSE4, P54577, P41250, Q92526, Q562R1, P27144, O43776, Q14344, P23921, Q13459, P00558, Q9NSD9, P61586, O60313, P49591, Q15067, P35998, Q99867, P43686, Q9Y6G9, P40227, Q01813, P13861, P20585,…	1628	1918	12983	1.54257	1.54184e-17	3.8546e-18	1.94175e-17
GOTERM_MF_FAT	GO:0032555~purine ribonucleotide binding	356	18.3505	6.27372e-20	P07437, P00367, Q9H0A0, O75351, Q8IXI1, Q99986, P13984, P07741, P41240, Q9Y5Y2, Q8NFF5, P11142, P38606, O14983, P00568, Q16822, Q00839, Q8NBU5, P29992, P68104, Q9NQX4, P26196, Q9NTI5, Q9UHN1, P49588, P41252, Q9NSE4, P54577, P41250, Q92526, Q562R1, P27144, O43776, Q14344, P23921, Q13459, P00558, Q9NSD9, P61586, O60313, P49591, P35998, Q99867, P43686, Q9Y6G9, P40227, Q01813, P13861, P20585, Q8TBX8,…	1628	1836	12983	1.54632	8.13073e-17	1.62615e-17	1.02396e-16
GOTERM_MF_FAT	GO:0032553~ribonucleotide binding	356	18.3505	6.27372e-20	P07437, P00367, Q9H0A0, O75351, Q8IXI1, Q99986, P13984, P07741, P41240, Q9Y5Y2, Q8NFF5, P11142, P38606, O14983, P00568, Q16822, Q00839, Q8NBU5, P29992, P68104, Q9NQX4, P26196, Q9NTI5, Q9UHN1, P49588, P41252, Q9NSE4, P54577, P41250, Q92526, Q562R1, P27144, O43776, Q14344, P23921, Q13459, P00558, Q9NSD9, P61586, O60313, P49591, P35998, Q99867, P43686, Q9Y6G9, P40227, Q01813, P13861, P20585, Q8TBX8,…	1628	1836	12983	1.54632	8.13073e-17	1.62615e-17	1.02396e-16
GOTERM_MF_FAT	GO:0001882~nucleoside binding	309	15.9278	4.13932e-16	P00367, Q9H0A0, O75351, Q99986, P13984, P07741, P41240, Q9Y5Y2, Q8NFF5, P11142, P38606, O14983, P00568, Q00839, Q8NBU5, Q9NQX4, Q9H9Y6, P26196, Q9NTI5, Q9UHN1, P49588, Q9NSE4, P41252, P54577, P41250, Q92526, Q562R1, P27144, O43776, P23921, Q13459, P00558, Q9NSD9, P49591, Q15067, P35998, P43686, Q9Y6G9, P40227, Q01813, P13861, P20585, Q8TBX8, Q9UBJ2, P10644, Q58FF8, P11310, P00491, P14625, Q59GS4,…	1628	1612	12983	1.52867	5.7554e-13	6.39488e-14	7.21645e-13
GOTERM_MF_FAT	GO:0001883~purine nucleoside binding	305	15.7216	1.64256e-15	P00367, Q9H0A0, O75351, Q99986, P13984, P07741, P41240, Q9Y5Y2, Q8NFF5, P11142, P38606, O14983, P00568, Q00839, Q8NBU5, Q9NQX4, P26196, Q9NTI5, Q9UHN1, P49588, Q9NSE4, P41252, P54577, P41250, Q92526, Q562R1, P27144, O43776, P23921, Q13459, P00558, Q9NSD9, P49591, Q15067, P35998, P43686, Q9Y6G9, P40227, Q01813, P13861, P20585, Q8TBX8, Q9UBJ2, P10644, Q58FF8, P11310, P14625, Q59GS4, Q9UHJ6, P07947,…	1628	1601	12983	1.51925	2.15827e-12	2.15827e-13	2.72005e-12
GOTERM_MF_FAT	GO:0030554~adenyl nucleotide binding	301	15.5155	2.05688e-15	P00367, Q9H0A0, O75351, Q99986, P13984, P07741, P41240, Q9Y5Y2, Q8NFF5, P11142, P38606, O14983, P00568, Q00839, Q8NBU5, Q9NQX4, P26196, Q9NTI5, Q9UHN1, P49588, Q9NSE4, P41252, P54577, P41250, Q92526, Q562R1, P27144, O43776, P23921, Q13459, P00558, Q9NSD9, P49591, Q15067, P35998, P43686, Q9Y6G9, P40227, Q01813, P13861, P20585, Q8TBX8, Q9UBJ2, P10644, Q58FF8, P11310, P14625, Q59GS4, Q9UHJ6, P07947,…	1628	1577	12983	1.52214	2.73381e-12	2.48579e-13	3.44169e-12
UP_SEQ_FEATURE	nucleotide phosphate-binding region:ATP	176	9.07216	4.88705e-15	P51531, Q9ULV0, Q14527, Q9H0A0, P52701, O75351, Q99986, P31153, P13984, O00571, P41240, Q9Y5Y2, Q9Y230, P49915, P35249, P51532, P17858, Q9Y4I1, P54819, P35251, P38606, Q9UJ70, P00568, O00148, P53396, Q9UQE7, P36507, Q00839, Q9Y496, Q8NBU5, P26196, Q02880, Q13153, Q92878, P46459, Q8TDD1, P49903, P41250, P17844, P60842, P27144, Q13459, O00764, P00558, P08237, Q14683, Q96CM8, O00159, Q16539, P49591,…	1939	962	19113	1.80339	2.3741e-11	3.39162e-12	9.27036e-12
GOTERM_MF_FAT	GO:0032559~adenyl ribonucleotide binding	287	14.7938	6.47584e-15	P00367, Q9H0A0, O75351, Q99986, P13984, P07741, P41240, Q9Y5Y2, Q8NFF5, P11142, P38606, O14983, P00568, Q00839, Q8NBU5, Q9NQX4, P26196, Q9NTI5, Q9UHN1, P49588, Q9NSE4, P41252, P54577, P41250, Q92526, Q562R1, P27144, O43776, P23921, Q13459, P00558, Q9NSD9, P49591, P35998, P43686, Q9Y6G9, P40227, Q01813, P13861, P20585, Q8TBX8, Q9UBJ2, P10644, Q58FF8, P14625, Q59GS4, Q9UHJ6, P07947, P55072, Q92900,…	1628	1497	12983	1.52891	8.34532e-12	6.95444e-13	1.05138e-11
GOTERM_MF_FAT	GO:0005524~ATP binding	284	14.6392	6.54783e-15	P00367, Q9H0A0, O75351, Q99986, P13984, P41240, Q9Y5Y2, Q8NFF5, P11142, P38606, O14983, P00568, Q00839, Q8NBU5, Q9NQX4, P26196, Q9NTI5, Q9UHN1, P49588, Q9NSE4, P41252, P54577, P41250, Q92526, Q562R1, P27144, O43776, P23921, Q13459, P00558, Q9NSD9, P49591, P35998, P43686, Q9Y6G9, P40227, Q01813, P20585, Q8TBX8, Q9UBJ2, Q58FF8, P14625, Q59GS4, Q9UHJ6, P07947, Q92900, P55072, Q9UDI5, Q8NE71, Q14839,…	1628	1477	12983	1.53341	8.48921e-12	6.53033e-13	1.06914e-11
Annotation Cluster 8	Enrichment Score: 20.294798941726437
Category	Term	Count	%	PValue	Genes	List Total	Pop Hits	Pop Total	Fold Enrichment	Bonferroni	Benjamini	FDR
SP_PIR_KEYWORDS	isopeptide bond	99	5.10309	5.3076e-25	P35520, P07437, P52597, O60610, P53597, P27635, Q01650, P07737, Q09028, P49792, P47914, O43707, P61978, P23396, Q8NBU5, Q99497, O60506, Q01105, Q9P2N5, Q9UKF6, O15513, Q13347, P09493, Q9UKV3, P16403, P67809, P61960, Q8IX12, Q14974, P11387, Q92793, P16615, Q86UP2, P22392, P30049, P61956, P51858, P50990, P63279, Q14258, Q5JWF2, Q8NE71, P29144, P61088, P55265, P12235, P61086, Q6FI13, Q99798, Q1ZYL5,…	1939	319	19235	3.07864	3.46056e-22	1.82135e-23	7.92806e-22
UP_SEQ_FEATURE	cross-link:Glycyl lysine isopeptide (Lys-Gly) (interchain with G-Cter in ubiquitin)	71	3.65979	8.80756e-22	P49748, P07437, P04908, Q71UI9, O14949, O60610, P53597, P27635, Q16576, Q01650, P07737, Q09028, Q13616, P47914, P62826, O43707, P61978, P23396, P04844, Q8NBU5, P51571, O60506, Q01105, P33778, P49756, Q9P2N5, P68363, Q02218, O15513, Q03164, Q13347, P09493, Q16186, Q12955, Q9UKV3, P16403, P67809, P54725, Q5T6W5, P51665, P60900, P62191, Q8IX12, Q14974, P25786, Q8WZ42, P06493, P16615, Q86UP2, P62158,…	1939	199	19113	3.51687	4.28047e-18	1.42682e-18	1.67112e-18
SP_PIR_KEYWORDS	ubl conjugation	126	6.49485	2.79157e-16	Q16531, P35520, P07437, P52597, O60610, P53597, P27635, Q01650, Q96AE4, P07737, Q09028, O43290, Q92466, P49792, P47914, O43707, P61978, P23396, Q8NBU5, Q99497, O60506, Q16543, Q01105, Q99426, Q9P2N5, Q9UKF6, O15513, Q93009, Q13347, P09493, Q9UKV3, P16403, Q08945, P67809, Q04206, Q8IX12, Q14974, P26358, Q14160, P11387, Q92793, P16615, Q86UP2, P84243, P22392, O94972, P42858, P30049, P61956, P51858,…	1939	588	19235	2.12573	2.1716e-13	7.77156e-15	4.996e-13
Annotation Cluster 9	Enrichment Score: 16.784029467850562
Category	Term	Count	%	PValue	Genes	List Total	Pop Hits	Pop Total	Fold Enrichment	Bonferroni	Benjamini	FDR
SP_PIR_KEYWORDS	Chaperone	62	3.19588	1.1317e-21	Q15185, Q15813, P31689, Q16576, O15212, P61604, Q9UHV9, P11142, P50502, Q99497, Q16543, Q9NVH1, P17987, P78371, Q99426, O60884, Q92526, P38646, P06748, Q8TAT6, P08238, P10809, Q9Y5J7, P07237, Q9UBS4, Q9NQP4, P40227, O75937, Q14696, P27797, P25685, P25686, Q99832, P61221, P07900, Q58FF8, P08107, P14625, O95817, P48643, Q86V81, P50990, O95433, P50991, Q9H3U1, Q9NVM6, Q8WXX5, O75347, P27824, Q9BTW9,…	1939	158	19235	3.89268	7.37866e-19	3.51365e-20	1.69044e-18
GOTERM_MF_FAT	GO:0051082~unfolded protein binding	51	2.62887	9.9425e-17	Q15185, P31689, O75494, Q9Y230, O15212, Q2KHP4, P68371, P53621, P61604, Q9UHV9, P11142, Q16543, P17987, P78371, P49257, P30533, O60884, Q92526, P38646, P06748, P08238, Q99733, P10809, Q9UBS4, Q9NQP4, O00170, P40227, P27797, P25685, P25686, Q99832, O43464, P07900, Q58FF8, P08107, P14625, P48643, P50990, P50991, Q9NVM6, O75347, P27824, Q99543, P54652, P50454, Q6IBH5, Q12931, P62937, P49368, Q9NYU2,…	1628	115	12983	3.53666	1.43885e-13	1.79856e-14	1.77636e-13
GOTERM_BP_FAT	GO:0006457~protein folding	61	3.14433	3.95081e-14	Q15813, P31689, Q9Y230, O15212, Q6UX04, P53621, P61604, Q9UHV9, P11142, Q7Z349, P49792, P50502, P49588, P17987, P78371, P49257, P30533, Q92526, O60884, P38646, Q9UNP9, P08238, P10809, Q52M21, Q9UBS4, Q9NQP4, O00170, P40227, Q02790, P27797, P62942, P25685, P25686, Q99832, Q00688, P07900, Q58FF8, P14625, O95817, P48643, P50990, O95433, P50991, P26885, Q9NVM6, O75347, P27824, Q9BTW9, Q99543, Q6IBH5,…	1659	177	13528	2.81024	1.38927e-10	3.85902e-12	7.24198e-11
Annotation Cluster 10	Enrichment Score: 16.732377061054358
Category	Term	Count	%	PValue	Genes	List Total	Pop Hits	Pop Total	Fold Enrichment	Bonferroni	Benjamini	FDR
GOTERM_BP_FAT	GO:0034621~cellular macromolecular complex subunit organization	117	6.03093	1.51598e-24	P07437, Q71U36, O60610, Q2NKY5, O75494, O14787, O15212, P49321, O43181, P59998, P62263, O00401, Q01105, P17987, Q8TEX9, Q92526, O00217, Q92522, P16403, P55209, P56270, P16401, Q53GS9, Q15459, Q9H4B7, P56537, Q99867, P34932, Q14974, Q9NS69, Q05DF2, Q8WWY3, Q02539, P62306, P62308, Q2NL82, P62304, Q5SWC6, P84243, P49736, O43920, Q13509, Q5SSJ6, P83876, Q9BUQ8, P83731, Q14152, O60264, P52756, Q92499,…	1659	357	13528	2.67242	5.32866e-21	4.84424e-22	2.77794e-21
GOTERM_BP_FAT	GO:0034622~cellular macromolecular complex assembly	103	5.30928	3.00599e-21	P07437, O60610, Q71U36, Q2NKY5, O75494, O14787, O15212, O43181, P59998, P62263, Q01105, P17987, Q8TEX9, Q92526, O00217, Q92522, P55209, P16403, P16401, Q53GS9, Q15459, Q9H4B7, P56537, Q99867, P34932, Q14974, Q05DF2, Q8WWY3, Q9NS69, Q02539, P62306, P62308, Q2NL82, Q5SWC6, P62304, P84243, P49736, O43920, Q13509, Q5SSJ6, P83876, Q9BUQ8, P83731, Q14152, O60264, P52756, Q92499, Q6FI13, P06396, P26583,…	1659	318	13528	2.64118	1.05661e-17	8.80506e-19	5.5083e-18
GOTERM_BP_FAT	GO:0043933~macromolecular complex subunit organization	176	9.07216	3.96855e-21	P07437, Q9UHD8, Q71U36, O60610, P13984, Q2NKY5, O75494, O14787, Q99714, O15212, P17858, O43181, Q9UHV7, P49321, P61457, P59998, P08758, P62263, O00401, P52435, Q01105, P17987, Q8TEX9, Q92526, O00217, Q92522, P19388, O60888, P23921, P16403, P55209, P08237, P56270, P16401, Q53GS9, Q15459, P56537, Q9H4B7, Q99867, P34932, Q14974, Q01813, Q9NS69, Q8WWY3, Q05DF2, Q02539, P62306, O60271, Q92793, P62308,…	1659	710	13528	2.02135	1.39495e-17	1.07304e-18	7.27213e-18
GOTERM_BP_FAT	GO:0065003~macromolecular complex assembly	165	8.50515	7.17071e-20	P07437, Q9UHD8, Q71U36, O60610, P13984, Q2NKY5, O75494, O14787, Q99714, O15212, P17858, O43181, Q9UHV7, P61457, P59998, P08758, P62263, O00401, P52435, Q01105, P17987, Q8TEX9, Q92526, O00217, Q92522, P19388, O60888, P23921, P16403, P55209, P08237, P56270, P16401, Q53GS9, Q15459, P56537, Q9H4B7, Q99867, P34932, Q14974, Q01813, Q9NS69, Q8WWY3, Q05DF2, Q02539, P62306, O60271, Q92793, P62308, P04040,…	1659	665	13528	2.02325	2.5205e-16	1.80036e-17	1.31399e-16
GOTERM_BP_FAT	GO:0070271~protein complex biogenesis	108	5.56701	5.57739e-09	P07437, O60610, Q71U36, Q9UHD8, P13984, Q2NKY5, Q99714, O14787, O15212, P17858, Q9UHV7, O43181, P61457, P59998, P08758, O00401, P52435, P17987, Q8TEX9, Q92526, O00217, P19388, O60888, P23921, P08237, P56270, Q9H4B7, Q99867, P34932, Q01813, Q14974, Q9NS69, O60271, Q92793, P04040, P30566, Q9Y2W1, P30876, P52907, Q9UKN8, P00492, P55072, O43920, Q13509, P14923, O60264, Q9HBM6, P07814, P06396, O43447,…	1659	505	13528	1.74389	1.96043e-05	2.80065e-07	1.02202e-05
GOTERM_BP_FAT	GO:0006461~protein complex assembly	108	5.56701	5.57739e-09	P07437, O60610, Q71U36, Q9UHD8, P13984, Q2NKY5, Q99714, O14787, O15212, P17858, Q9UHV7, O43181, P61457, P59998, P08758, O00401, P52435, P17987, Q8TEX9, Q92526, O00217, P19388, O60888, P23921, P08237, P56270, Q9H4B7, Q99867, P34932, Q01813, Q14974, Q9NS69, O60271, Q92793, P04040, P30566, Q9Y2W1, P30876, P52907, Q9UKN8, P00492, P55072, O43920, Q13509, P14923, O60264, Q9HBM6, P07814, P06396, O43447,…	1659	505	13528	1.74389	1.96043e-05	2.80065e-07	1.02202e-05
Annotation Cluster 11	Enrichment Score: 15.821664837785148
Category	Term	Count	%	PValue	Genes	List Total	Pop Hits	Pop Total	Fold Enrichment	Bonferroni	Benjamini	FDR
SP_PIR_KEYWORDS	mitochondrion	209	10.7732	3.68815e-37	P00367, Q96TC7, Q8IXI1, P27635, Q9UDW1, A8MXV4, O43181, Q16822, Q7Z7H8, P22695, Q5T440, Q9UHN1, P13995, Q9NSE4, Q92667, O00217, P23434, Q92665, P22570, Q8NCF7, Q7Z434, P13073, Q04837, P27144, P55957, O60313, Q16836, Q9NS69, P09669, Q7Z3U7, O43464, P11310, Q9BSH4, Q9UJS0, O75489, P14927, P42765, Q9UBX3, P19367, Q13084, P06576, P55084, Q16718, P07954, Q99798, O75390, P03891, P49748, Q07021, Q07973,…	1939	832	19235	2.49194	2.40467e-34	1.84975e-35	5.50906e-34
GOTERM_CC_FAT	GO:0005739~mitochondrion	278	14.3299	2.6643e-35	P00367, Q96TC7, Q8IXI1, Q9H7Z7, Q7Z789, P00167, Q9UDW1, A8MXV4, O43181, P38606, O43488, P00568, Q16822, Q7Z7H8, P22695, Q5T440, Q9UHN1, P13995, Q9NSE4, P41250, Q92667, O00217, P23434, Q92665, P22570, Q8NCF7, Q7Z434, P13073, P27144, Q04837, P62258, P67775, O60313, P55957, Q16836, Q15067, P43686, Q9NS69, Q86WA6, P09669, Q7Z3U7, O60936, Q8N163, P04040, P11766, O43464, P11310, Q9BSH4, Q9UJS0, P63104,…	1591	1087	12782	2.05468	1.77975e-32	1.48313e-33	3.99276e-32
GOTERM_CC_FAT	GO:0031967~organelle envelope	191	9.84536	3.664e-35	Q8IXI1, O14787, Q7Z789, P00167, P37802, Q9UDW1, O43181, P49792, Q8WXH0, O75694, P22695, Q99567, Q92667, O00217, Q8NCF7, P22570, Q7Z434, Q03252, P13073, O60313, P55957, Q16836, Q9NS69, P09669, Q7Z3U7, P04040, P09874, O43464, Q9UJS0, O75489, P14927, P42765, Q9UBX3, Q9NZM1, P19367, Q9BZF9, P06576, P55084, Q16718, P03891, P49748, Q9BPW8, Q07973, O95831, Q7Z349, P42166, P42167, Q13423, P52294, P40926,…	1591	620	12782	2.47497	2.44755e-32	1.88273e-33	5.49092e-32
GOTERM_CC_FAT	GO:0031975~envelope	191	9.84536	5.95179e-35	Q8IXI1, O14787, Q7Z789, P00167, P37802, Q9UDW1, O43181, P49792, Q8WXH0, O75694, P22695, Q99567, Q92667, O00217, Q8NCF7, P22570, Q7Z434, Q03252, P13073, O60313, P55957, Q16836, Q9NS69, P09669, Q7Z3U7, P04040, P09874, O43464, Q9UJS0, O75489, P14927, P42765, Q9UBX3, Q9NZM1, P19367, Q9BZF9, P06576, P55084, Q16718, P03891, P49748, Q9BPW8, Q07973, O95831, Q7Z349, P42166, P42167, Q13423, P52294, P40926,…	1591	622	12782	2.46701	3.97579e-32	2.65053e-33	8.91944e-32
GOTERM_CC_FAT	GO:0044429~mitochondrial part	179	9.2268	1.79677e-31	P24752, P00367, Q8IXI1, P42126, P53597, Q99714, P00167, O00483, P12074, Q9UDW1, O43181, Q6P587, P54819, P80404, P18859, Q7Z7H8, Q9H4A6, P22695, P19404, P47985, P08574, Q9UHN1, Q16540, P49411, Q9NSE4, Q92667, P41250, O43837, O00217, P22570, Q8NCF7, P04181, Q7Z434, P13073, P27144, Q04837, P42704, P55957, O60313, Q16836, P53007, Q9NS69, P56134, P45880, P09669, Q7Z3U7, Q8N163, P04040, P09622, Q969P6,…	1591	595	12782	2.41693	1.20024e-28	7.5015e-30	2.69266e-28
GOTERM_CC_FAT	GO:0019866~organelle inner membrane	115	5.92784	2.58174e-26	P24752, P42126, P53597, Q99714, O00483, P12074, Q9UDW1, O43181, Q6P587, P54819, P18859, P22695, P47985, P19404, P08574, O00217, P22570, Q8NCF7, Q03252, P13073, P02545, P42704, O60313, Q16836, P56537, P53007, Q9NS69, P56134, P09669, Q7Z3U7, P31040, Q02338, P35232, P30049, P00403, Q16795, Q3BDU5, O43920, Q9UJS0, P51648, O75489, P14927, P42765, P12236, Q9UBX3, P12235, P06576, P31930, P12532, P40939,…	1591	329	12782	2.80822	1.7246e-23	8.62301e-25	3.86903e-23
GOTERM_BP_FAT	GO:0006091~generation of precursor metabolites and energy	110	5.6701	6.6665e-26	P04406, P53597, P00167, O00483, P12074, Q9UDW1, P17858, O43181, P38606, P18859, Q16821, Q9BRR6, P22695, P47985, P19404, P08574, P18669, Q13011, O43837, O00217, P22570, Q8NCF7, P13073, P08237, P00558, P10599, Q15067, Q01813, P09669, P04075, Q7Z3U7, P04040, P09622, P31040, P30049, P09104, P11216, P00403, Q16795, O43920, Q9UJS0, Q5JWF2, P60174, O75489, P14927, P00338, P19367, P12235, P99999, P06576,…	1659	313	13528	2.86573	2.34327e-22	2.34327e-23	1.22159e-22
GOTERM_CC_FAT	GO:0005740~mitochondrial envelope	132	6.80412	2.92178e-25	P24752, Q8IXI1, P42126, P53597, Q99714, P00167, O00483, P12074, Q9UDW1, O43181, Q6P587, P54819, P18859, Q9H4A6, P22695, P47985, P19404, P08574, Q92667, O00217, P22570, Q8NCF7, Q7Z434, P13073, P55957, O60313, Q16836, P53007, Q9NS69, P56134, P09669, P45880, Q7Z3U7, P04040, O43464, P31040, Q02338, P35232, P30049, P00403, Q16795, O43920, Q9UJS0, P51648, O94826, O75489, P14927, P42765, P12236, Q9UBX3,…	1591	419	12782	2.53098	1.95175e-22	9.29405e-24	4.37863e-22
GOTERM_CC_FAT	GO:0005743~mitochondrial inner membrane	107	5.51546	1.58349e-24	P24752, P42126, P53597, Q99714, O00483, P12074, Q9UDW1, O43181, Q6P587, P54819, P18859, P22695, P47985, P19404, P08574, O00217, P22570, Q8NCF7, P13073, O60313, Q16836, P53007, Q9NS69, P56134, P09669, Q7Z3U7, P31040, Q02338, P35232, P30049, P00403, Q16795, O43920, Q9UJS0, P51648, O75489, P14927, P42765, P12236, Q9UBX3, P12235, P06576, P31930, P12532, P40939, P55084, Q16718, P03891, O75306, P49748,…	1591	306	12782	2.80925	1.05777e-21	4.59901e-23	2.37304e-21
GOTERM_CC_FAT	GO:0031966~mitochondrial membrane	124	6.39175	1.04205e-23	P24752, Q8IXI1, P42126, P53597, Q99714, P00167, O00483, P12074, Q9UDW1, O43181, Q6P587, P54819, P18859, P22695, P47985, P19404, P08574, Q92667, O00217, P22570, Q8NCF7, Q7Z434, P13073, P55957, O60313, Q16836, P53007, Q9NS69, P56134, P09669, P45880, Q7Z3U7, P31040, Q02338, P35232, P30049, P00403, Q16795, O43920, Q9UJS0, P51648, O94826, O75489, P14927, P42765, P12236, Q9UBX3, P19367, P12235, P06576,…	1591	394	12782	2.52845	6.96087e-21	2.90036e-22	1.56163e-20
SP_PIR_KEYWORDS	respiratory chain	39	2.01031	5.73769e-20	O14561, O14949, O96000, P09669, P03905, O75439, O00483, P12074, Q9UDW1, O43181, O95168, O95169, P00403, Q16795, P22695, O43920, P47985, P19404, P14406, P49821, O75489, P08574, O14957, P14927, Q9P0J0, P51970, P20674, O00217, P56556, P99999, P13073, P10606, O95299, P31930, P28331, P07919, Q16718, P03891, O75306	1939	71	19235	5.44905	3.74097e-17	1.55874e-18	8.57049e-17
GOTERM_CC_FAT	GO:0031090~organelle membrane	236	12.1649	6.38809e-19	O75351, Q8IXI1, P37802, P00167, Q9UDW1, O43181, P53621, Q8WXH0, O14983, O00400, P22695, O00401, Q9BYC5, Q92667, P39880, O00217, P22570, Q8NCF7, Q7Z434, P13073, Q03252, Q9UBF2, Q9P2E9, O95782, O60313, P55957, Q16836, Q15067, P09496, Q9NS69, P13473, P09669, Q7Z3U7, P35606, P04040, Q86UP2, Q9UBJ2, O43464, P14625, Q9Y678, Q9UJS0, Q8TCJ2, O75489, P14927, P42765, Q9UBX3, P19367, P06576, P55084, Q16718,…	1591	1096	12782	1.72994	4.26724e-16	1.58046e-17	9.57328e-16
SP_PIR_KEYWORDS	mitochondrion inner membrane	63	3.24742	2.22493e-17	P49748, O14949, O00483, P12074, Q9UDW1, O43181, O95168, O95169, P18859, P36542, P22695, Q13423, P47985, P19404, P08574, O14957, Q9P0J0, Q8NCF7, Q6NUK1, P24539, P13073, P10606, Q9Y5J7, Q00325, P28331, O60313, P17540, P53007, P56134, O96000, Q9Y6C9, P09669, P31040, P05141, P35232, P30049, P00403, O43920, Q9UJS0, Q16891, Q99623, P14406, P49821, O75489, O60220, P14927, P21912, P12236, P20674, Q9UBX3,…	1939	193	19235	3.23815	1.45066e-14	5.80263e-16	3.32342e-14
GOTERM_BP_FAT	GO:0015980~energy derivation by oxidation of organic compounds	58	2.98969	4.7892e-17	P49748, Q06210, O14561, P53597, P17174, P48735, O00483, P62136, Q9UDW1, O43181, O95168, O95169, P10253, Q16821, P36957, P13807, P22695, Q13423, P19404, P40925, P40926, O14957, P62140, P51970, Q04446, O43837, O00217, P11177, O95299, P28331, O96000, P03905, P04040, P09622, P31040, P11216, P00403, Q16795, O43920, Q9UJS0, Q5JWF2, P49821, O75489, P14927, P21912, P35558, P56556, P99999, P31930, O75874,…	1659	144	13528	3.28437	1.6834e-13	1.12227e-14	8.7759e-14
GOTERM_BP_FAT	GO:0045333~cellular respiration	46	2.37113	7.26671e-17	O14561, O96000, P53597, P03905, P48735, P04040, O00483, P09622, Q9UDW1, O43181, P31040, O95168, O95169, P00403, P36957, Q16795, P22695, O43920, Q13423, Q9UJS0, P19404, P40925, P49821, P40926, O75489, O14957, P14927, P21912, P51970, O43837, O00217, P56556, P99999, P11177, O95299, P31930, O75874, P28331, P07919, Q16718, P50213, P07954, Q99798, O75390, P03891, O75306	1659	97	13528	3.86699	3.90243e-13	2.44249e-14	1.9984e-13
SP_PIR_KEYWORDS	electron transport	41	2.1134	2.91486e-15	O14561, O14949, O96000, P03905, P00167, O00483, Q9UDW1, O43181, P31040, O95168, O95169, Q9H3N1, P13804, P00403, Q16795, P22695, O43920, P47985, P19404, P49821, O75489, P08574, O14957, P14927, P21912, Q9P0J0, P51970, O00217, P56556, P22570, P99999, O95299, P31930, P38117, P10599, O43169, P28331, P07919, Q16718, P03891, O75306	1939	100	19235	4.06723	1.88205e-12	6.07292e-14	4.30767e-12
GOTERM_CC_FAT	GO:0044455~mitochondrial membrane part	51	2.62887	5.35942e-15	O14561, Q8IXI1, O00483, P12074, O43181, O95168, O95169, P18859, P36542, P22695, Q13423, P19404, P47985, Q9P0J0, P51970, O00217, P24539, O95299, Q9Y5J7, P28331, O60313, Q9NS69, O96000, P56134, Q7Z3U7, P03905, O96008, P31040, P30049, Q16795, O43920, Q16891, P14406, P49821, O94826, O75489, P14927, P12236, P56556, Q9Y5L4, P06576, P31930, P48047, P07919, Q16718, P25705, O75947, Q9P0U1, P03891, O75306,…	1591	125	12782	3.27785	3.55982e-12	1.11244e-13	7.9825e-12
GOTERM_BP_FAT	GO:0006119~oxidative phosphorylation	42	2.16495	1.5636e-13	O14561, O96000, Q7Z3U7, P03905, O00483, P09622, Q9UDW1, Q93050, O43181, O95168, O95169, P38606, P30049, P18859, P00403, P36542, Q16795, P36543, P22695, O43920, P19404, P49821, O75489, O14957, P14927, P51970, O00217, P56556, P15313, P24539, P06576, O95299, P31930, P48047, P28331, P07919, Q16718, P25705, O75947, P43246, P03891, O75306	1659	98	13528	3.4947	5.49463e-10	1.34015e-11	2.86449e-10
KEGG_PATHWAY	hsa05012:Parkinson's disease	57	2.93814	1.77036e-13	O14561, O14949, O00483, P12074, P21796, Q9UDW1, O43181, O95168, O95169, P18859, P36542, P22695, Q99497, P47985, P19404, P68036, P08574, O14957, P22314, P51970, O00217, P13073, P24539, P10606, O95299, P28331, Q9Y277, O96000, P45880, P09669, P03905, O43464, P31040, P05141, P30049, P00403, Q16795, O43920, P14406, P49821, O75489, P14927, P21912, P12236, P20674, P56556, P12235, P99999, P06576, P31930,…	841	128	5085	2.69253	3.11662e-11	7.79155e-12	2.17304e-10
GOTERM_CC_FAT	GO:0070469~respiratory chain	36	1.85567	2.83012e-13	O14561, O14949, O96000, P03905, O00483, P12074, Q9UDW1, O43181, P31040, O95168, O95169, P00403, Q16795, P22695, O43920, Q13423, P19404, P47985, P14406, P49821, O75489, O14957, P08574, P14927, Q9P0J0, P51970, O00217, P56556, P99999, O95299, P31930, P28331, P07919, Q16718, P03891, O75306	1591	75	12782	3.85629	1.89041e-10	5.25113e-12	4.24105e-10
KEGG_PATHWAY	hsa05016:Huntington's disease	70	3.60825	6.70146e-13	O14561, O14949, Q92769, Q01970, O00483, P63010, P12074, Q9UDW1, P21796, O43181, O95168, O95169, P18859, P36542, Q9UKL0, P22695, P47985, P19404, P52435, O14957, P08574, Q96ST3, P51970, O00217, P19388, P24928, P24539, P13073, P10606, O95299, P28331, O95782, Q96CW1, Q9Y277, P09496, O96000, P00441, Q9NQ66, P09669, P45880, Q92793, P30876, Q13547, P31040, P05141, P42858, P30049, Q00610, P37231, P00403,…	841	180	5085	2.35137	1.17943e-10	2.35886e-11	8.22331e-10
GOTERM_BP_FAT	GO:0022900~electron transport chain	43	2.21649	1.23346e-11	O14561, O14949, O96000, P03905, P00167, O00483, P09622, Q9UDW1, O43181, P31040, O95168, O95169, Q9H3N1, P13804, P00403, Q16795, P22695, O43920, Q9UJS0, P47985, P19404, P49821, O75489, P08574, O14957, P14927, P21912, Q9P0J0, P51970, O00217, P56556, P22570, P99999, O95299, P31930, P38117, P10599, O43169, P28331, P07919, Q16718, P03891, O75306	1659	114	13528	3.07575	4.3356e-08	8.3377e-10	2.26023e-08
GOTERM_BP_FAT	GO:0022904~respiratory electron transport chain	30	1.54639	5.35279e-11	O14561, O96000, P03905, O00483, P09622, Q9UDW1, O43181, P31040, O95168, O95169, P00403, Q16795, O43920, Q9UJS0, P19404, P49821, O75489, O14957, P14927, P21912, P51970, O00217, P56556, P31930, O95299, P28331, P07919, Q16718, P03891, O75306	1659	64	13528	3.82233	1.8815e-07	3.35983e-09	9.80865e-08
GOTERM_CC_FAT	GO:0005746~mitochondrial respiratory chain	30	1.54639	7.63778e-11	O14561, O96000, P03905, O00483, P12074, O43181, P31040, O95168, O95169, Q16795, P22695, O43920, Q13423, P19404, P47985, P14406, P49821, O75489, P14927, Q9P0J0, P51970, O00217, P56556, P31930, O95299, P28331, P07919, Q16718, P03891, O75306	1591	64	12782	3.76591	5.10204e-08	1.27551e-09	1.14461e-07
KEGG_PATHWAY	hsa00190:Oxidative phosphorylation	53	2.73196	8.35516e-11	O14561, O14949, O00483, Q15181, P12074, Q9UDW1, O43181, O95168, O95169, P38606, P18859, P36542, P36543, P22695, P19404, P47985, P08574, O14957, P51970, O00217, P15313, P13073, P24539, P10606, O95299, P28331, Q9H2U2, O96000, P56134, P09669, P03905, Q93050, P31040, P30049, P00403, Q16795, O43920, P14406, P49821, O75489, P14927, P21912, P20674, P56556, P06576, P31930, P48047, P07919, Q16718, P25705,…	841	130	5085	2.46506	1.47051e-08	2.45085e-09	1.02528e-07
GOTERM_BP_FAT	GO:0042775~mitochondrial ATP synthesis coupled electron transport	27	1.39175	2.72577e-10	O14561, O96000, P03905, O00483, P09622, Q9UDW1, O43181, O95168, O95169, P00403, Q16795, O43920, P19404, P49821, O14957, O75489, P14927, P51970, O00217, P56556, P31930, O95299, P28331, P07919, Q16718, P03891, O75306	1659	56	13528	3.93154	9.58108e-07	1.59685e-08	4.99481e-07
GOTERM_BP_FAT	GO:0042773~ATP synthesis coupled electron transport	27	1.39175	2.72577e-10	O14561, O96000, P03905, O00483, P09622, Q9UDW1, O43181, O95168, O95169, P00403, Q16795, O43920, P19404, P49821, O14957, O75489, P14927, P51970, O00217, P56556, P31930, O95299, P28331, P07919, Q16718, P03891, O75306	1659	56	13528	3.93154	9.58108e-07	1.59685e-08	4.99481e-07
KEGG_PATHWAY	hsa05010:Alzheimer's disease	59	3.04124	1.52588e-09	O14561, P04406, O14949, Q99714, Q01970, O00483, P12074, Q9UDW1, O43181, O95168, O95169, O14983, P18859, P36542, P22695, P47985, P19404, P08574, O14957, P51970, O00217, P14735, P13073, P24539, P10606, O95299, P28331, P55957, O96000, Q9NQ66, P09669, P16615, P62158, P31040, Q13158, P28482, P30049, P00403, Q16795, O43920, P14406, P49821, O75489, P14927, P21912, P20674, P27361, P07384, P56556, Q93084,…	841	163	5085	2.18856	2.68556e-07	3.83651e-08	1.87245e-06
GOTERM_BP_FAT	GO:0006120~mitochondrial electron transport, NADH to ubiquinone	21	1.08247	1.83955e-08	P19404, O14561, P49821, O75489, O96000, P51970, P03905, O00483, O00217, P09622, P56556, O43181, O95168, O95299, O95169, P28331, Q16718, P03891, Q16795, O75306, O43920	1659	42	13528	4.07715	6.4658e-05	8.62134e-07	3.37086e-05
GOTERM_MF_FAT	GO:0016655~oxidoreductase activity, acting on NADH or NADPH, quinone or similar compound as acceptor	23	1.18557	2.11017e-08	P19404, O14561, P49821, O75489, O96000, Q9P0J0, P78417, P51970, P03905, O00483, O00217, P56556, O43181, O95168, O95299, O95169, P28331, Q16718, P15559, P03891, Q16795, O75306, O43920	1628	49	12983	3.74328	2.73475e-05	1.01288e-06	3.44411e-05
GOTERM_CC_FAT	GO:0045271~respiratory chain complex I	21	1.08247	2.36495e-08	P19404, O14561, P49821, O75489, O96000, Q9P0J0, P51970, P03905, O00483, O00217, P56556, O43181, O95168, O95299, O95169, P28331, Q16718, P03891, Q16795, O75306, O43920	1591	42	12782	4.01697	1.57977e-05	3.36124e-07	3.54414e-05
GOTERM_CC_FAT	GO:0030964~NADH dehydrogenase complex	21	1.08247	2.36495e-08	P19404, O14561, P49821, O75489, O96000, Q9P0J0, P51970, P03905, O00483, O00217, P56556, O43181, O95168, O95299, O95169, P28331, Q16718, P03891, Q16795, O75306, O43920	1591	42	12782	4.01697	1.57977e-05	3.36124e-07	3.54414e-05
GOTERM_CC_FAT	GO:0005747~mitochondrial respiratory chain complex I	21	1.08247	2.36495e-08	P19404, O14561, P49821, O75489, O96000, Q9P0J0, P51970, P03905, O00483, O00217, P56556, O43181, O95168, O95299, O95169, P28331, Q16718, P03891, Q16795, O75306, O43920	1591	42	12782	4.01697	1.57977e-05	3.36124e-07	3.54414e-05
GOTERM_MF_FAT	GO:0003954~NADH dehydrogenase activity	21	1.08247	4.43651e-08	P19404, O14561, P49821, O75489, O96000, Q9P0J0, P51970, P03905, O00483, O00217, P56556, O43181, O95168, O95299, O95169, P28331, Q16718, P03891, Q16795, O75306, O43920	1628	43	12983	3.89468	5.74956e-05	1.98266e-06	7.24105e-05
GOTERM_MF_FAT	GO:0050136~NADH dehydrogenase (quinone) activity	21	1.08247	4.43651e-08	P19404, O14561, P49821, O75489, O96000, Q9P0J0, P51970, P03905, O00483, O00217, P56556, O43181, O95168, O95299, O95169, P28331, Q16718, P03891, Q16795, O75306, O43920	1628	43	12983	3.89468	5.74956e-05	1.98266e-06	7.24105e-05
GOTERM_MF_FAT	GO:0008137~NADH dehydrogenase (ubiquinone) activity	21	1.08247	4.43651e-08	P19404, O14561, P49821, O75489, O96000, Q9P0J0, P51970, P03905, O00483, O00217, P56556, O43181, O95168, O95299, O95169, P28331, Q16718, P03891, Q16795, O75306, O43920	1628	43	12983	3.89468	5.74956e-05	1.98266e-06	7.24105e-05
GOTERM_MF_FAT	GO:0016651~oxidoreductase activity, acting on NADH or NADPH	30	1.54639	1.15853e-07	O14561, O96000, P78417, P03905, O00483, P09622, P16435, O43181, O95168, O95169, P30048, P15559, Q16795, O43920, Q13423, P19404, P49821, O75489, Q9BRA2, Q9P0J0, P51970, O00217, P56556, Q9UHQ9, O95299, P28331, Q16718, P03891, O75306, P00387	1628	83	12983	2.88246	0.000150134	4.69204e-06	0.000189089
SP_PIR_KEYWORDS	ubiquinone	15	0.773196	3.24126e-07	P19404, P49821, O75489, O96000, P51970, P03905, O00217, O95168, O95169, O95299, P28331, P03891, Q16795, O75306, O43920	1939	30	19235	4.96003	0.000211308	3.58186e-06	0.000484151
Annotation Cluster 12	Enrichment Score: 14.326051067998277
Category	Term	Count	%	PValue	Genes	List Total	Pop Hits	Pop Total	Fold Enrichment	Bonferroni	Benjamini	FDR
SP_PIR_KEYWORDS	P-loop	52	2.68041	2.52608e-21	P62820, P36405, Q15286, P31153, P61006, P18085, Q08211, P54819, P35251, P00568, Q00839, P84077, P29992, P26196, P49411, P46459, P50570, P17844, P28288, P61019, P60842, P63000, P27144, Q13459, P23919, Q9NVP1, P84085, Q16181, Q9UM54, P60953, Q86XP3, P36776, Q92841, Q9UBJ2, P61221, Q05193, P33176, O00429, P38919, Q5JWF2, Q9NR30, P35558, Q12840, P46063, P51149, P51148, P06576, P13639, Q14204, P25705,…	1939	116	19235	4.44692	1.647e-18	7.48638e-20	3.77325e-18
SP_PIR_KEYWORDS	nucleotide binding	45	2.31959	2.95315e-17	Q9UM54, P62820, P60953, Q86XP3, P36405, Q15286, P61006, P36776, Q92841, Q9UBJ2, P61221, Q05193, P33176, P18085, P35251, P38919, Q00839, P84077, P29992, Q5JWF2, P26196, Q9NR30, P49411, P46459, P50570, P17844, P28288, Q12840, P46063, P51149, P61019, P60842, P51148, P63000, P06576, Q13459, P13639, Q14204, P23919, P25705, Q9NVP1, P84085, O43795, P41091, Q16181	1939	107	19235	4.17199	1.92546e-14	7.4056e-16	4.41118e-14
SP_PIR_KEYWORDS	GTP binding	22	1.13402	1.40966e-06	Q5JWF2, P68104, P62820, P60953, P49411, Q15286, P50570, P35558, P61006, P51149, P61019, P51148, P63000, Q05193, P18085, P62873, P13639, O00429, Q13885, P29992, P41091, Q16181	1939	67	19235	3.25733	0.000918675	1.41399e-05	0.00210561
Annotation Cluster 13	Enrichment Score: 12.94619389434008
Category	Term	Count	%	PValue	Genes	List Total	Pop Hits	Pop Total	Fold Enrichment	Bonferroni	Benjamini	FDR
GOTERM_BP_FAT	GO:0022613~ribonucleoprotein complex biogenesis	81	4.17526	2.31535e-27	Q09161, Q12874, Q12872, Q9NPE3, O75494, P62753, Q9BZE4, P14678, Q14331, Q14137, P62424, P62857, Q01780, Q8NI36, Q13243, Q9UQ80, Q13242, Q9Y3A5, P62263, O94906, P52298, Q9NY12, Q9Y2X3, P39019, Q13247, Q06265, P62913, O00567, O00566, P06748, P22087, Q07955, P46087, P62314, P62316, Q9BY44, P61254, Q52M21, P62318, Q53GS9, Q15459, P56537, P18124, Q05DF2, Q8WWY3, P46777, Q9NX24, Q14978, Q9Y2W2, P62306,…	1659	180	13528	3.66944	8.13844e-24	9.04271e-25	4.24273e-24
GOTERM_BP_FAT	GO:0042254~ribosome biogenesis	51	2.62887	9.6934e-16	Q9NPE3, P62753, Q9BZE4, Q14331, Q14137, P62424, Q8NI36, Q01780, P62857, Q9UQ80, Q9Y3A5, P62263, Q9NY12, P39019, Q9Y2X3, P62913, Q06265, O00567, O00566, P06748, P22087, P46087, Q9BY44, P61254, Q52M21, P56537, P18124, P46777, Q9NX24, Q14978, Q9Y2W2, Q14692, Q14690, Q2NL82, P62249, O60832, P55769, Q15050, P38919, Q8TDN6, P05388, Q8IY81, P62081, P83731, Q9NPD3, P08708, O75607, P62841, P50914, P18077,…	1659	122	13528	3.40877	3.51219e-12	1.5965e-13	1.83187e-12
GOTERM_BP_FAT	GO:0034660~ncRNA metabolic process	75	3.86598	1.06501e-15	Q12904, P47897, Q9NPE3, Q99714, P62753, Q14331, P05455, Q14137, P62857, Q01780, Q8NI36, Q9UQ80, Q9Y3A5, P62263, Q9NVH2, Q9Y285, Q08J23, Q9UHN1, Q9NY12, P49588, Q9Y2X3, P39019, P41252, Q9NSE4, P41250, P62913, P54577, Q06265, O00567, O00566, P22087, Q6PI48, O43776, P46087, Q9H0H0, P61254, Q9P2J5, Q52M21, Q9NSD9, Q96HW7, P49591, Q8N201, P18124, P56192, P14868, P46777, Q9NX24, Q14978, Q9Y2W2, P54136,…	1659	230	13528	2.65901	3.90243e-12	1.62648e-13	2.03171e-12
GOTERM_BP_FAT	GO:0006364~rRNA processing	39	2.01031	1.9548e-12	P18124, P46777, Q9NX24, Q14978, Q9NPE3, Q9Y2W2, P62753, Q14690, P62249, O60832, Q14331, Q14137, Q8NI36, Q01780, P62857, Q9UQ80, Q9Y3A5, P38919, P62263, Q9NY12, Q9Y2X3, P39019, Q8IY81, P62081, Q06265, P62913, O00567, O00566, Q9NPD3, P22087, P08708, P46087, O75607, P61254, Q52M21, P62841, P50914, P18077, P62847	1659	92	13528	3.45672	6.87102e-09	1.46192e-10	3.58199e-09
GOTERM_BP_FAT	GO:0016072~rRNA metabolic process	39	2.01031	9.31356e-12	P18124, P46777, Q9NX24, Q14978, Q9NPE3, Q9Y2W2, P62753, Q14690, P62249, O60832, Q14331, Q14137, Q8NI36, Q01780, P62857, Q9UQ80, Q9Y3A5, P38919, P62263, Q9NY12, Q9Y2X3, P39019, Q8IY81, P62081, Q06265, P62913, O00567, O00566, Q9NPD3, P22087, P08708, P46087, O75607, P61254, Q52M21, P62841, P50914, P18077, P62847	1659	96	13528	3.31269	3.27371e-08	6.41904e-10	1.70665e-08
GOTERM_BP_FAT	GO:0034470~ncRNA processing	53	2.73196	6.44688e-09	Q9NPE3, Q99714, P62753, Q14331, P05455, Q14137, Q8NI36, Q01780, P62857, Q9UQ80, Q9Y3A5, P62263, Q9NVH2, Q08J23, Q9NY12, P49588, P39019, Q9Y2X3, P62913, Q06265, O00567, O00566, P22087, P46087, Q9H0H0, P61254, Q52M21, Q96HW7, P49591, Q8N201, P18124, P46777, Q9NX24, Q14978, Q9Y2W2, Q14690, P62249, O60832, P38919, Q99575, Q8IY81, Q9NV88, P62081, Q68E01, Q9NPD3, P08708, Q9BXP5, O75607, P62841, P50914,…	1659	187	13528	2.31111	2.26605e-05	3.19166e-07	1.18135e-05
SP_PIR_KEYWORDS	rrna processing	16	0.824742	0.000848457	Q9NY12, Q9NX24, Q9Y2W2, Q8IY81, Q9NPE3, Q06265, O00566, Q14690, Q9NPD3, P22087, O60832, Q14331, Q14137, Q01780, Q9UQ80, P38919	1939	61	19235	2.60198	0.425025	0.0057483	1.25989
Annotation Cluster 14	Enrichment Score: 12.804568026212833
Category	Term	Count	%	PValue	Genes	List Total	Pop Hits	Pop Total	Fold Enrichment	Bonferroni	Benjamini	FDR
GOTERM_CC_FAT	GO:0042470~melanosome	56	2.8866	3.95821e-28	P07355, Q15286, P31946, Q92820, Q4W4Y1, P23526, Q2KHP4, P08133, P11142, Q15758, P04843, P62826, P57088, P05023, Q06830, O75955, P02786, Q8WUM6, P49755, Q6TV07, P61019, P63000, Q14344, P08238, P62258, P55209, P07237, P27105, P30086, Q93050, P13667, P07900, Q7KZF4, P14625, P08195, P50995, Q00610, P50991, P35749, P63104, P30101, P27824, O14773, P07858, P49327, P54709, Q6IBH5, P30040, P51149, Q16563,…	1591	89	12782	5.05506	2.64408e-25	1.39162e-26	5.93183e-25
GOTERM_CC_FAT	GO:0048770~pigment granule	56	2.8866	3.95821e-28	P07355, Q15286, P31946, Q92820, Q4W4Y1, P23526, Q2KHP4, P08133, P11142, Q15758, P04843, P62826, P57088, P05023, Q06830, O75955, P02786, Q8WUM6, P49755, Q6TV07, P61019, P63000, Q14344, P08238, P62258, P55209, P07237, P27105, P30086, Q93050, P13667, P07900, Q7KZF4, P14625, P08195, P50995, Q00610, P50991, P35749, P63104, P30101, P27824, O14773, P07858, P49327, P54709, Q6IBH5, P30040, P51149, Q16563,…	1591	89	12782	5.05506	2.64408e-25	1.39162e-26	5.93183e-25
GOTERM_CC_FAT	GO:0016023~cytoplasmic membrane-bounded vesicle	109	5.61856	6.15025e-07	Q12904, Q15286, O14908, Q4W4Y1, P23526, Q2KHP4, P53621, P11142, P61106, Q969N2, Q9UHL4, O43707, O15126, O75955, P31146, Q14677, P41250, Q6TV07, Q14344, P08238, Q9UBF2, P55209, P62258, P07237, O95782, P09496, Q9UM54, P13473, Q9P0I2, P35606, O60271, P09622, O94979, P12814, P30041, P13667, Q7KZF4, Q9Y678, P14625, P42858, P50995, P53992, Q00610, P50991, P63104, P30101, P27824, P49327, Q6IBH5, P30040,…	1591	550	12782	1.59218	0.000410752	7.60806e-06	0.000921681
GOTERM_CC_FAT	GO:0031988~membrane-bounded vesicle	111	5.72165	9.6906e-07	Q12904, Q15286, O14908, Q4W4Y1, P23526, Q2KHP4, P53621, P11142, P61106, Q969N2, Q9UHL4, O43707, O15126, O75955, P31146, Q14677, P41250, Q6TV07, Q14344, P08238, Q9UBF2, P55209, P62258, P07237, O95782, P09496, Q9UM54, P13473, Q9P0I2, P04075, P35606, O60271, P09622, O94979, P12814, P30041, P13667, Q7KZF4, Q9Y678, P14625, P42858, P50995, P53992, Q00610, P50991, P63104, P30101, P27824, P49327, Q6IBH5,…	1591	568	12782	1.57001	0.000647123	1.15594e-05	0.00145224
GOTERM_CC_FAT	GO:0031982~vesicle	123	6.34021	6.30293e-06	Q12904, Q15286, O14908, Q4W4Y1, P23526, Q2KHP4, P53621, O15498, P11142, P61106, Q969N2, Q9UHL4, O43707, O15126, O75955, P31146, P30533, Q14677, P41250, Q6TV07, Q14344, P08238, Q9UBF2, P55209, P62258, P07237, O95782, P09496, Q9UM54, P13473, Q9P0I2, P04075, P35606, O60271, P09622, O94979, P12814, P30041, P13667, Q7KZF4, Q9Y678, P14625, P42858, P50995, P53992, Q00610, P50991, P63104, Q5JWF2, P30101,…	1591	670	12782	1.47489	0.00420152	6.79068e-05	0.00944524
GOTERM_CC_FAT	GO:0031410~cytoplasmic vesicle	116	5.97938	2.52819e-05	Q12904, Q15286, O14908, Q4W4Y1, P23526, Q2KHP4, P53621, O15498, P11142, P61106, Q969N2, Q9UHL4, O43707, O15126, O75955, P31146, Q14677, P41250, Q6TV07, Q14344, P08238, Q9UBF2, P55209, P62258, P07237, O95782, P09496, Q9UM54, P13473, Q9P0I2, P35606, O60271, P09622, O94979, P12814, P30041, P13667, Q7KZF4, Q9Y678, P14625, P42858, P50995, P53992, Q00610, P50991, P63104, P30101, P27824, P49327, Q6IBH5,…	1591	642	12782	1.45162	0.0167467	0.000248329	0.0378811
Annotation Cluster 15	Enrichment Score: 12.633394936404693
Category	Term	Count	%	PValue	Genes	List Total	Pop Hits	Pop Total	Fold Enrichment	Bonferroni	Benjamini	FDR
SP_PIR_KEYWORDS	oxidoreductase	121	6.23711	8.16797e-16	P04406, P00367, P12268, Q99714, Q02252, Q7Z789, Q9BTZ2, O43175, P12074, Q9H845, P56545, O43488, P15559, P22695, P49419, P47985, P19404, P08574, P13995, O60701, O43837, O00217, P22570, P13073, P23921, Q7Z4W1, Q16836, Q15067, P51659, Q99536, P09669, P04040, P53004, P11766, P09622, P16152, P30041, P31040, Q02338, P30043, P11310, P30044, P30048, P00403, Q16795, P51648, O75489, P00338, P49327, Q13630,…	1939	562	19235	2.13581	5.06706e-13	1.68754e-14	1.16573e-12
SP_PIR_KEYWORDS	nad	57	2.93814	4.9113e-14	O14561, Q8N335, P00367, P04406, P49366, P12268, Q02252, Q99714, Q8NBX0, O43175, P23526, P56545, O95168, O95169, P15559, P49419, Q13423, P19404, P40925, P40926, P13995, O60701, O43837, O00217, Q9UHQ9, O95299, P28331, Q16836, Q9Y277, P51659, O96000, P45880, P03905, P11766, P09622, P09874, P53004, O43865, Q02338, Q15738, Q13363, Q16795, Q6NXT5, P51648, P49821, O75489, P00338, P49327, P56556, Q49A26,…	1939	189	19235	2.99176	3.19949e-11	9.69558e-13	7.32969e-11
GOTERM_MF_FAT	GO:0050662~coenzyme binding	62	3.19588	8.8004e-14	P49748, P04406, Q8N335, P00367, P26440, Q99714, Q02252, P48735, O43175, P16435, O95831, P45954, Q9H845, P56545, P13804, P15559, P36957, Q13423, P19404, O75521, P40925, O60701, P11182, O43837, Q02218, P23434, O60341, Q15392, P52209, P11413, Q16836, O00154, Q15067, Q16698, P04040, P09622, P11766, P09874, P31040, P30043, P11310, Q13363, Q92947, P35270, Q16795, P08397, Q9H3P7, P49821, Q13630, Q49A26,…	1628	181	12983	2.7317	1.14101e-10	7.60669e-12	1.43696e-10
GOTERM_MF_FAT	GO:0048037~cofactor binding	76	3.91753	1.03542e-13	P49748, O14561, P35520, P04406, Q8N335, P00367, P17174, P26440, Q99714, Q02252, P48735, O43175, P16435, Q9H845, O95831, P45954, P56545, P80404, P13804, P15559, P36957, Q13423, P19404, O75521, P40925, O60701, P11182, O43837, Q02218, P23434, O60341, P04181, O00764, Q15392, P11413, P52209, O15270, Q16836, O00154, Q15067, Q16698, Q6P996, P00505, P04040, P09622, P11766, P09874, P31040, P30043, P11310,…	1628	249	12983	2.43408	1.34245e-10	8.39029e-12	1.69065e-10
GOTERM_BP_FAT	GO:0055114~oxidation reduction	131	6.75258	1.8625e-09	P04406, P00367, P12268, Q99714, Q02252, P00167, Q7Z789, Q9BTZ2, O00483, O43175, Q9UDW1, Q9H845, O43181, P56545, O43488, P15559, P22695, P49419, P47985, P19404, P08574, P13995, O60701, O43837, O00217, P22570, P23921, P10599, Q7Z4W1, Q16836, Q15067, P51659, Q99536, P04040, P53004, P11766, P09622, P16152, P30041, P31040, Q02338, P30043, P11310, P30044, P30048, P00403, Q16795, O43920, Q9UJS0, P51648,…	1659	639	13528	1.6717	6.54667e-06	9.91923e-08	3.41292e-06
Annotation Cluster 16	Enrichment Score: 10.122285409734832
Category	Term	Count	%	PValue	Genes	List Total	Pop Hits	Pop Total	Fold Enrichment	Bonferroni	Benjamini	FDR
GOTERM_BP_FAT	GO:0046907~intracellular transport	183	9.43299	2.53534e-28	Q96QK1, Q01082, O60502, O75351, Q08AD3, Q8IXI1, Q13769, Q15286, O75494, O14908, O14787, Q96QC0, Q9Y4I1, P53621, O15498, P61106, P11142, P61970, P49792, O75694, O00148, Q9HAV4, Q96J01, O15127, P14649, O15126, Q16543, Q01105, Q8NDT2, Q8NBS9, P50570, Q8TEX9, Q14677, Q86W42, P39880, O15513, Q6TV07, P09493, Q13459, P42704, Q9UBF2, P62258, O95782, P55957, O60313, P63241, O60784, P09496, O00170, Q9UM54,…	1659	657	13528	2.27129	8.91171e-25	1.11396e-25	4.64585e-25
SP_PIR_KEYWORDS	protein transport	119	6.13402	2.2324e-20	Q96QK1, Q13765, Q9ULV0, Q12907, O75351, Q08AD3, Q15286, O14787, Q8N6H7, Q4W4Y1, P49321, P53621, O60493, P61106, O15498, P61970, P49792, O75694, Q9HAV4, O43707, O15127, O15126, Q99567, P46459, Q8TEX9, Q9P2E9, Q9UBF2, O00159, O95782, O60518, P63241, O60784, Q9UM54, Q13596, Q14974, Q9NS69, Q9UNH7, P61026, Q7Z3U7, P35606, O94979, Q9Y678, P53992, Q9H082, Q9UBQ0, Q6ZVM7, Q14764, Q8N6T3, Q13228, P53618,…	1939	485	19235	2.43399	1.45553e-17	6.32838e-19	3.33458e-17
GOTERM_BP_FAT	GO:0045184~establishment of protein localization	172	8.86598	9.8708e-16	Q96QK1, Q01082, O60502, Q9ULV0, Q13765, Q12907, O75351, Q08AD3, Q15286, O14908, O14787, Q8N6H7, Q96QC0, Q4W4Y1, P49321, P53621, O60493, O15498, P61106, P61970, P49792, O75694, Q9HAV4, O43707, O15127, O15126, Q16543, P46459, Q99567, Q8TEX9, Q6TV07, Q9P2E9, Q9UBF2, P62258, O95782, O00159, P31150, P55957, O60518, P63241, O60784, P09496, O00170, Q9UM54, Q13596, Q14974, Q9NS69, Q9UNH7, P61026, Q7Z3U7,…	1659	769	13528	1.82385	3.51219e-12	1.52656e-13	1.83187e-12
GOTERM_BP_FAT	GO:0015031~protein transport	170	8.76289	1.93642e-15	Q96QK1, Q01082, O60502, Q9ULV0, Q13765, Q12907, O75351, Q08AD3, Q15286, O14908, O14787, Q8N6H7, Q96QC0, Q4W4Y1, P49321, P53621, O60493, O15498, P61106, P61970, P49792, O75694, Q9HAV4, O43707, O15127, O15126, Q16543, P46459, Q99567, Q8TEX9, Q6TV07, Q9P2E9, Q9UBF2, P62258, O95782, O00159, P31150, P55957, O60518, P63241, O60784, P09496, O00170, Q9UM54, Q13596, Q14974, Q9NS69, Q9UNH7, P61026, Q7Z3U7,…	1659	762	13528	1.8192	6.63414e-12	2.55129e-13	3.4639e-12
GOTERM_BP_FAT	GO:0006886~intracellular protein transport	102	5.25773	3.7003e-15	O60502, Q01082, O14787, O14908, Q96QC0, P53621, P61970, P49792, Q9HAV4, Q16543, Q8TEX9, Q6TV07, Q9UBF2, P62258, O95782, P55957, O60784, P63241, P09496, Q9UM54, O00170, Q13596, Q14974, Q9NS69, Q9UNH7, P35606, P27348, Q9Y678, P42858, P28482, P53992, Q00610, P55072, P63104, P30101, O94826, P30040, Q6ZVM7, Q04917, P53367, O43447, P53618, Q9BUN8, P55060, P05783, P31946, P63010, P49458, Q92621, Q9NRW7,…	1659	374	13528	2.2239	1.2878e-11	4.59965e-13	6.71685e-12
GOTERM_BP_FAT	GO:0070727~cellular macromolecule localization	107	5.51546	3.56419e-14	Q01082, O60502, O14787, O14908, Q9NYB0, Q96QC0, P53621, P61970, P49792, Q9HAV4, Q16543, Q8TEX9, Q6TV07, Q9UBF2, P62258, O95782, P55957, O60784, P63241, P09496, O00170, Q9UM54, Q13596, Q14974, P60953, Q9NS69, Q9UNH7, P35606, P27348, Q9Y678, P42858, P28482, P53992, Q00610, P55072, P63104, P30101, O94826, P30040, Q6ZVM7, Q04917, P53367, O43447, P53618, Q9BUN8, P55060, P05783, P31946, P63010, P49458,…	1659	414	13528	2.10751	1.25268e-10	3.68439e-12	6.53033e-11
GOTERM_BP_FAT	GO:0034613~cellular protein localization	106	5.46392	5.61543e-14	Q01082, O60502, O14787, O14908, Q9NYB0, Q96QC0, P53621, P61970, P49792, Q9HAV4, Q16543, Q8TEX9, Q6TV07, Q9UBF2, P62258, O95782, P55957, O60784, P63241, P09496, Q9UM54, O00170, Q13596, Q14974, P60953, Q9NS69, Q9UNH7, P35606, P27348, Q9Y678, P42858, P28482, P53992, Q00610, P55072, P63104, P30101, O94826, P30040, Q6ZVM7, Q04917, P53367, O43447, P53618, Q9BUN8, P55060, P05783, P31946, P63010, P49458,…	1659	411	13528	2.10306	1.97463e-10	5.33684e-12	1.0294e-10
GOTERM_BP_FAT	GO:0006913~nucleocytoplasmic transport	56	2.8866	7.11006e-14	Q09161, Q01082, P55060, Q08AD3, Q13769, O75494, O14787, Q96QC0, Q92621, P61970, P49792, O75694, O00148, P62829, P62826, Q9HAV4, Q96J01, P09651, O00629, Q12769, P52294, Q01105, Q8WUM0, Q92973, P52298, Q8NDT2, Q9P0J0, Q9Y2X3, Q8TEX9, Q86W42, Q96P70, P38646, P06748, Q9UI26, Q8NI27, P63241, Q14974, Q5JZ12, P39687, P27797, Q96FV9, O95373, P42858, Q86V81, P52292, P28482, Q9BQG0, Q92900, Q86U42, P30101,…	1659	156	13528	2.92719	2.49756e-10	6.57252e-12	1.30207e-10
GOTERM_BP_FAT	GO:0051169~nuclear transport	56	2.8866	1.30892e-13	Q09161, Q01082, P55060, Q08AD3, Q13769, O75494, O14787, Q96QC0, Q92621, P61970, P49792, O75694, O00148, P62829, P62826, Q9HAV4, Q96J01, P09651, O00629, Q12769, P52294, Q01105, Q8WUM0, Q92973, P52298, Q8NDT2, Q9P0J0, Q9Y2X3, Q8TEX9, Q86W42, Q96P70, P38646, P06748, Q9UI26, Q8NI27, P63241, Q14974, Q5JZ12, P39687, P27797, Q96FV9, O95373, P42858, Q86V81, P52292, P28482, Q9BQG0, Q92900, Q86U42, P30101,…	1659	158	13528	2.89014	4.60097e-10	1.15025e-11	2.39853e-10
GOTERM_BP_FAT	GO:0008104~protein localization	183	9.43299	1.96641e-13	Q96QK1, Q01082, O60502, Q9ULV0, Q13765, Q12907, O75351, Q08AD3, Q15286, O14908, O14787, Q9NYB0, Q8N6H7, Q96QC0, Q4W4Y1, P49321, O60493, P53621, O15498, P61106, P61970, P49792, O75694, Q9HAV4, O43707, O15127, O15126, Q16543, Q9Y490, P46459, Q99567, Q8TEX9, Q6TV07, O75369, O60888, Q9UBF2, Q9P2E9, P62258, O95782, O00159, P31150, P55957, O60518, P63241, O60784, P09496, O00170, Q9UM54, Q13596, Q14974,…	1659	882	13528	1.69188	6.91121e-10	1.64553e-11	3.6029e-10
GOTERM_BP_FAT	GO:0006403~RNA localization	41	2.1134	1.77755e-12	Q09161, Q5JZ12, Q08AD3, Q13769, O75494, Q96FV9, Q92621, P49792, O75694, Q86V81, O00148, Q92945, P62826, P38919, Q96J01, P09651, Q92900, Q86U42, Q12769, Q8WUM0, O95793, P52298, P22626, Q99567, P78406, Q4LE56, Q86W42, Q14008, P06748, Q9UN86, Q13838, P37198, P42704, Q9Y5S9, O14980, Q8NI27, Q06787, O00159, Q14764, Q9NPA8, P35658, Q96A72, Q5SWY0, P63241	1659	100	13528	3.34327	6.24819e-09	1.3583e-10	3.25731e-09
GOTERM_BP_FAT	GO:0050658~RNA transport	40	2.06186	2.7761e-12	Q09161, Q5JZ12, Q08AD3, Q13769, O75494, Q96FV9, Q92621, P49792, O75694, Q86V81, O00148, Q92945, P62826, P38919, Q96J01, P09651, Q92900, Q86U42, Q12769, Q8WUM0, P52298, P22626, Q99567, P78406, Q4LE56, Q86W42, Q14008, Q9UN86, P06748, Q13838, P37198, P42704, Q9Y5S9, O14980, Q8NI27, Q06787, O00159, Q14764, Q9NPA8, P35658, Q96A72, Q5SWY0, P63241	1659	97	13528	3.3626	9.75804e-09	1.95161e-10	5.08705e-09
GOTERM_BP_FAT	GO:0050657~nucleic acid transport	40	2.06186	2.7761e-12	Q09161, Q5JZ12, Q08AD3, Q13769, O75494, Q96FV9, Q92621, P49792, O75694, Q86V81, O00148, Q92945, P62826, P38919, Q96J01, P09651, Q92900, Q86U42, Q12769, Q8WUM0, P52298, P22626, Q99567, P78406, Q4LE56, Q86W42, Q14008, Q9UN86, P06748, Q13838, P37198, P42704, Q9Y5S9, O14980, Q8NI27, Q06787, O00159, Q14764, Q9NPA8, P35658, Q96A72, Q5SWY0, P63241	1659	97	13528	3.3626	9.75804e-09	1.95161e-10	5.08705e-09
GOTERM_BP_FAT	GO:0051236~establishment of RNA localization	40	2.06186	2.7761e-12	Q09161, Q5JZ12, Q08AD3, Q13769, O75494, Q96FV9, Q92621, P49792, O75694, Q86V81, O00148, Q92945, P62826, P38919, Q96J01, P09651, Q92900, Q86U42, Q12769, Q8WUM0, P52298, P22626, Q99567, P78406, Q4LE56, Q86W42, Q14008, Q9UN86, P06748, Q13838, P37198, P42704, Q9Y5S9, O14980, Q8NI27, Q06787, O00159, Q14764, Q9NPA8, P35658, Q96A72, Q5SWY0, P63241	1659	97	13528	3.3626	9.75804e-09	1.95161e-10	5.08705e-09
SP_PIR_KEYWORDS	mRNA transport	31	1.59794	5.65554e-12	Q09161, Q5JZ12, Q13769, Q08AD3, Q96FV9, Q92621, P49792, O75694, Q86V81, Q92945, P38919, P09651, Q96J01, Q12769, Q8WUM0, P52298, Q99567, Q4LE56, Q86W42, Q9UN86, Q13838, P37198, P42704, O14980, Q9Y5S9, Q8NI27, Q06787, O00159, Q14764, Q9NPA8, Q96A72, P35658, P63241, Q5SWY0	1939	74	19235	4.1557	3.68744e-09	9.96606e-11	8.44785e-09
GOTERM_BP_FAT	GO:0051028~mRNA transport	36	1.85567	3.5659e-11	Q09161, Q5JZ12, Q08AD3, Q13769, O75494, Q96FV9, Q92621, P49792, O75694, Q86V81, O00148, Q92945, P38919, Q96J01, Q92900, P09651, Q86U42, Q12769, Q8WUM0, P52298, Q99567, P78406, Q4LE56, Q86W42, Q9UN86, Q13838, P37198, P42704, O14980, Q9Y5S9, Q8NI27, Q06787, O00159, Q14764, Q9NPA8, P35658, Q96A72, Q5SWY0, P63241	1659	87	13528	3.3742	1.25341e-07	2.36493e-09	6.53427e-08
GOTERM_BP_FAT	GO:0015931~nucleobase, nucleoside, nucleotide and nucleic acid transport	42	2.16495	3.79676e-11	Q09161, Q5JZ12, Q08AD3, Q13769, O75494, Q96FV9, Q92621, P49792, O75694, Q86V81, O00148, Q92945, P62826, P38919, Q96J01, P09651, Q92900, Q86U42, Q12769, Q8WUM0, P52298, P22626, Q99567, P78406, Q4LE56, Q86W42, Q14008, P06748, Q9UN86, Q13838, P12235, P37198, P42704, Q9Y5S9, O14980, Q8NI27, Q06787, O00159, Q14764, Q9NPA8, P35658, Q96A72, Q5SWY0, P63241, Q9Y277	1659	113	13528	3.03081	1.33456e-07	2.42648e-09	6.95733e-08
GOTERM_BP_FAT	GO:0006605~protein targeting	60	3.09278	1.09068e-09	O60502, Q01082, P55060, O14787, O14908, Q96QC0, P31946, P49458, Q92621, P61970, P49792, P62829, Q9HAV4, P62826, O00629, Q16543, P52294, Q92973, P61011, Q9P0J0, Q9Y2X3, Q8TEX9, Q96P70, P62913, P38646, P61619, O76094, Q9UI26, P62258, Q9Y5J7, P55957, P63241, Q9UM54, O00170, O75431, Q14974, Q9NS69, P27797, P61981, O96008, O95373, P27348, P42858, P52292, P28482, Q9UNL2, P63104, P30101, O94826, O60220,…	1659	215	13528	2.27562	3.83374e-06	6.18346e-08	1.99861e-06
GOTERM_BP_FAT	GO:0051168~nuclear export	26	1.34021	9.56407e-09	Q09161, Q5JZ12, Q08AD3, Q13769, P27797, O75494, Q96FV9, Q86V81, O00148, Q9HAV4, P62826, Q92900, P09651, Q96J01, Q86U42, Q12769, Q8WUM0, P52298, P78406, Q86W42, P06748, P38646, Q13838, O14980, Q8NI27, P62841, P35658, P63241	1659	60	13528	3.53353	3.36171e-05	4.66912e-07	1.75256e-05
SP_PIR_KEYWORDS	transport	236	12.1649	3.50985e-08	Q13765, Q14802, O75351, Q13769, O14787, P00167, Q8N6H7, Q4W4Y1, Q9UDW1, O43181, P53621, O15498, P38606, P49792, O14983, O75694, O00400, Q96J01, P22695, Q99567, Q86W42, P39880, O00217, P22570, Q8NCF7, Q9UBF2, Q9P2E9, Q06787, O95782, O60518, Q13596, Q9NS69, Q7Z3U7, P35606, Q96FV9, Q9UBJ2, Q9Y678, P55072, Q9UJS0, Q969X5, O75489, P14927, Q9UBX3, P07108, Q13838, P06576, Q6ZVM7, Q16718, P03891, P53618,…	1939	1670	19235	1.40188	2.2884e-05	4.31777e-07	5.24272e-05
GOTERM_CC_FAT	GO:0046930~pore complex	33	1.70103	5.86193e-08	Q14974, P55060, Q08AD3, P45880, O14787, O96008, P21796, O95373, Q92621, P61970, P49792, O75694, P52292, P62826, Q12769, O00629, P52294, Q8WUM0, Q92973, Q99567, P78406, P46060, Q8TEX9, Q4LE56, Q96P70, O00505, Q9UI26, P37198, O14980, O00159, Q14764, P35658, P63241, Q5SWY0, Q9Y277	1591	95	12782	2.79074	3.91569e-05	7.99137e-07	8.78477e-05
GOTERM_BP_FAT	GO:0033365~protein localization in organelle	43	2.21649	6.36773e-08	O00170, O75431, Q01082, Q14974, Q9NS69, P55060, O14787, Q96QC0, O96008, O95373, P49458, Q92621, P61970, P42858, P49792, P52292, P28482, P62829, P62826, P63104, O00629, P30101, P52294, O94826, Q92973, O60220, P61011, Q9P0J0, Q9Y2X3, Q8TEX9, Q96P70, Q9Y5L4, O00505, P61619, O76094, Q9UI26, Q9Y5J7, O14980, P37108, P55957, Q9P0U1, Q5SWY0, O43447	1659	146	13528	2.40161	0.000223801	2.76328e-06	0.000116685
GOTERM_BP_FAT	GO:0006405~RNA export from nucleus	20	1.03093	7.26801e-08	Q12769, Q09161, Q8WUM0, Q5JZ12, P52298, Q13769, Q08AD3, P78406, O75494, Q86W42, Q96FV9, P06748, Q13838, Q86V81, Q8NI27, O00148, P62826, Q96J01, P09651, Q92900, P63241, Q86U42	1659	41	13528	3.97771	0.000255438	3.11549e-06	0.000133182
GOTERM_CC_FAT	GO:0005643~nuclear pore	29	1.49485	1.15103e-07	Q14974, P55060, Q08AD3, O14787, O95373, Q92621, P61970, P49792, O75694, P52292, P62826, Q12769, O00629, P52294, Q8WUM0, Q92973, Q99567, P78406, P46060, Q8TEX9, Q96P70, Q4LE56, O00505, Q9UI26, P37198, O14980, O00159, Q14764, P35658, P63241, Q5SWY0	1591	79	12782	2.94917	7.6886e-05	1.53778e-06	0.000172495
GOTERM_BP_FAT	GO:0017038~protein import	38	1.95876	6.29864e-07	O00170, O75431, Q01082, Q14974, Q9NS69, P55060, O14787, Q96QC0, O96008, O95373, Q92621, P61970, P42858, P49792, P52292, P28482, P62829, P62826, P63104, O00629, P30101, P52294, O94826, Q92973, O60220, Q9P0J0, Q9Y2X3, Q8TEX9, Q96P70, Q9Y5L4, O00505, Q9UI26, Q9Y5J7, O14980, P55957, Q9P0U1, Q5SWY0, O43447	1659	131	13528	2.36537	0.00221152	2.28242e-05	0.00115418
GOTERM_MF_FAT	GO:0008565~protein transporter activity	29	1.49485	1.29941e-06	Q13596, Q14974, Q9NS69, P55060, O14787, P63010, O75436, O96008, O95373, P61970, P52292, Q99598, Q9HAV4, O43747, O00629, P52294, O94826, Q92973, Q8TEX9, Q92526, Q96P70, O00505, P61619, Q9UI26, Q14746, O14980, Q10567, O95782, Q9P0U1	1628	87	12983	2.65827	0.00168262	4.43159e-05	0.00212081
GOTERM_BP_FAT	GO:0006406~mRNA export from nucleus	16	0.824742	2.37067e-06	Q12769, Q09161, Q8WUM0, Q5JZ12, Q13769, Q08AD3, P78406, O75494, Q86W42, Q96FV9, Q13838, Q86V81, Q8NI27, O00148, Q92900, Q96J01, P63241, Q86U42	1659	33	13528	3.9536	0.00829828	8.01208e-05	0.00434401
GOTERM_BP_FAT	GO:0051170~nuclear import	28	1.4433	3.65481e-06	Q01082, Q14974, P55060, O14787, Q96QC0, O95373, Q92621, P61970, P49792, P42858, P52292, P28482, P62829, P62826, P09651, O00629, P30101, P52294, Q92973, Q9P0J0, Q9Y2X3, Q8TEX9, Q96P70, O00505, Q9UI26, O14980, Q5SWY0, O43447	1659	88	13528	2.59455	0.0127645	0.000117853	0.006697
GOTERM_BP_FAT	GO:0006606~protein import into nucleus	27	1.39175	7.4306e-06	Q01082, Q14974, P55060, O14787, Q96QC0, O95373, Q92621, P61970, P49792, P42858, P52292, P28482, P62829, P62826, O00629, P30101, P52294, Q92973, Q9P0J0, Q9Y2X3, Q8TEX9, Q96P70, O00505, Q9UI26, O14980, Q5SWY0, O43447	1659	86	13528	2.56007	0.0257805	0.000227093	0.0136152
UP_SEQ_FEATURE	domain:Importin N-terminal	9	0.463918	1.88677e-05	Q9UI26, O95373, Q14974, Q92973, P55060, O14980, Q8TEX9, O14787, Q96P70	1939	14	19113	6.33673	0.0876194	0.00254393	0.035793
GOTERM_BP_FAT	GO:0034504~protein localization in nucleus	27	1.39175	4.20775e-05	Q01082, Q14974, P55060, O14787, Q96QC0, O95373, Q92621, P61970, P49792, P42858, P52292, P28482, P62829, P62826, O00629, P30101, P52294, Q92973, Q9P0J0, Q9Y2X3, Q8TEX9, Q96P70, O00505, Q9UI26, O14980, Q5SWY0, O43447	1659	94	13528	2.3422	0.137488	0.00110316	0.0770764
GOTERM_BP_FAT	GO:0000059~protein import into nucleus, docking	10	0.515464	5.89488e-05	Q9UI26, O95373, Q14974, Q92621, Q92973, P55060, O14980, Q8TEX9, O14787, Q96P70	1659	17	13528	4.79665	0.187152	0.0015004	0.107965
INTERPRO	IPR001494:Importin-beta, N-terminal	9	0.463918	7.65667e-05	Q9UI26, O95373, Q14974, Q92973, P55060, O14980, Q8TEX9, O14787, Q96P70	1869	15	16659	5.34799	0.174028	0.00595701	0.134967
Annotation Cluster 17	Enrichment Score: 9.496430432185932
Category	Term	Count	%	PValue	Genes	List Total	Pop Hits	Pop Total	Fold Enrichment	Bonferroni	Benjamini	FDR
SP_PIR_KEYWORDS	proteasome	40	2.06186	1.57971e-26	P35998, P43686, Q5VYK3, O43242, P25788, Q13200, P25789, P25786, P25787, Q9UMX0, Q9Y6E3, Q14669, Q99436, O00487, P62195, P20618, P61289, P17980, P55036, Q15386, P28066, Q16401, Q53FT5, Q06323, P54727, P28074, Q16186, P28072, Q9UNM7, P28070, O14818, Q8TAA3, Q15008, P62333, P51665, P60900, P49721, P49720, P62191, O00233, O00232	1939	56	19235	7.08576	1.02997e-23	6.43731e-25	2.35964e-23
GOTERM_CC_FAT	GO:0000502~proteasome complex	43	2.21649	1.50148e-24	P35998, P43686, Q5VYK3, O43242, P25788, Q13200, P25789, P25786, P25787, Q9UMX0, Q9Y6E3, Q14669, Q99436, O00487, P62195, P20618, Q04323, P61289, P17980, P55036, Q15386, P28066, Q16401, Q53FT5, Q06323, P14735, P54727, P28074, Q16186, P28072, Q9UNM7, P28070, O14818, Q8TAA3, Q15008, P62333, P51665, P60900, P49721, P49720, P04792, P62191, O00233, O00232	1591	61	12782	5.66327	1.00299e-21	4.55904e-23	2.25014e-21
GOTERM_BP_FAT	GO:0051443~positive regulation of ubiquitin-protein ligase activity	38	1.95876	1.89982e-16	P35998, P43686, O43242, P25788, Q13200, P25789, P25786, P25787, Q9Y6E3, P06493, Q99436, O00487, P62195, P20618, P61289, P63208, Q5RKT7, Q13616, P17980, P55036, P28066, Q16401, Q53FT5, Q06323, P61088, P28074, P28072, Q9UNM7, P28070, O14818, Q15008, P62333, P51665, P60900, P49721, P49720, P62191, O00233, O00232	1659	70	13528	4.42663	7.80487e-13	4.34097e-14	4.10783e-13
GOTERM_BP_FAT	GO:0051439~regulation of ubiquitin-protein ligase activity during mitotic cell cycle	38	1.95876	3.48942e-16	P35998, P43686, O43242, P25788, Q13200, P25789, P25786, P25787, Q9Y6E3, P06493, Q99436, O00487, P62195, P20618, P61289, P63208, Q5RKT7, Q13616, P17980, P55036, P28066, Q16401, Q53FT5, O43684, Q06323, P28074, P28072, Q9UNM7, P28070, O14818, Q15008, P62333, P51665, P60900, P49721, P49720, P62191, O00233, O00232	1659	71	13528	4.36428	1.17073e-12	6.16174e-14	6.10623e-13
GOTERM_BP_FAT	GO:0051437~positive regulation of ubiquitin-protein ligase activity during mitotic cell cycle	37	1.90722	5.64139e-16	P35998, P43686, O43242, P25788, Q13200, P25789, P25786, P25787, Q9Y6E3, P06493, Q99436, O00487, P62195, P20618, P61289, P63208, Q5RKT7, Q13616, P17980, P55036, P28066, Q16401, Q53FT5, Q06323, P28074, P28072, Q9UNM7, P28070, O14818, Q15008, P62333, P51665, P60900, P49721, P49720, P62191, O00233, O00232	1659	68	13528	4.4369	1.95122e-12	9.75886e-14	1.02141e-12
GOTERM_BP_FAT	GO:0031145~anaphase-promoting complex-dependent proteasomal ubiquitin-dependent protein catabolic process	36	1.85567	6.88108e-16	P35998, P43686, O43242, Q13200, P25788, P25789, P25786, P25787, Q9Y6E3, P06493, Q99436, O00487, P62195, P20618, P61289, Q5RKT7, P17980, P55036, P28066, Q16401, Q53FT5, O43684, Q06323, P28074, P28072, Q9UNM7, P28070, O14818, Q15008, P62333, P51665, P60900, P49721, P49720, P62191, O00233, O00232	1659	65	13528	4.51623	2.34146e-12	1.11466e-13	1.22125e-12
GOTERM_BP_FAT	GO:0051351~positive regulation of ligase activity	38	1.95876	1.23705e-15	P35998, P43686, O43242, P25788, Q13200, P25789, P25786, P25787, Q9Y6E3, P06493, Q99436, O00487, P62195, P20618, P61289, P63208, Q5RKT7, Q13616, P17980, P55036, P28066, Q16401, Q53FT5, Q06323, P61088, P28074, P28072, Q9UNM7, P28070, O14818, Q15008, P62333, P51665, P60900, P49721, P49720, P62191, O00233, O00232	1659	73	13528	4.24471	4.29268e-12	1.71752e-13	2.24265e-12
GOTERM_BP_FAT	GO:0051438~regulation of ubiquitin-protein ligase activity	39	2.01031	2.91206e-15	P35998, P43686, O43242, P25788, Q13200, P25789, P25786, P25787, Q9Y6E3, P06493, Q99436, O00487, P62195, P20618, P61289, P63208, Q5RKT7, Q13616, P17980, P55036, P28066, Q16401, Q53FT5, O43684, Q06323, P61088, P28074, P28072, Q9UNM7, P28070, O14818, Q15008, P62333, P51665, P60900, P49721, P49720, P62191, O00233, O00232	1659	78	13528	4.07715	1.01463e-11	3.7581e-13	5.28466e-12
GOTERM_BP_FAT	GO:0010498~proteasomal protein catabolic process	45	2.31959	5.21731e-15	Q9BUN8, P35998, P43686, Q5VYK3, O43242, P25788, Q13200, P25789, P25786, P25787, Q9Y6E3, P06493, Q99436, O00487, P62195, P20618, Q04323, P61289, P14625, Q5RKT7, P17980, P55036, P55072, P28066, Q16401, Q53FT5, O43684, Q06323, P54727, P28074, P28072, Q8TAT6, Q9UNM7, P28070, O14818, P54725, Q15008, P62333, P51665, P60900, P49721, P49720, P62191, O00233, Q9UNE7, O00232	1659	102	13528	3.59749	1.83414e-11	6.32494e-13	9.55902e-12
GOTERM_BP_FAT	GO:0043161~proteasomal ubiquitin-dependent protein catabolic process	45	2.31959	5.21731e-15	Q9BUN8, P35998, P43686, Q5VYK3, O43242, P25788, Q13200, P25789, P25786, P25787, Q9Y6E3, P06493, Q99436, O00487, P62195, P20618, Q04323, P61289, P14625, Q5RKT7, P17980, P55036, P55072, P28066, Q16401, Q53FT5, O43684, Q06323, P54727, P28074, P28072, Q8TAT6, Q9UNM7, P28070, O14818, P54725, Q15008, P62333, P51665, P60900, P49721, P49720, P62191, O00233, Q9UNE7, O00232	1659	102	13528	3.59749	1.83414e-11	6.32494e-13	9.55902e-12
GOTERM_BP_FAT	GO:0051436~negative regulation of ubiquitin-protein ligase activity during mitotic cell cycle	35	1.80412	5.41634e-15	P35998, P43686, O43242, Q13200, P25788, P25789, P25786, P25787, Q9Y6E3, Q99436, O00487, P62195, P20618, P61289, Q5RKT7, P17980, P55036, P28066, Q16401, Q53FT5, O43684, Q06323, P28074, P28072, Q9UNM7, P28070, O14818, Q15008, P62333, P51665, P60900, P49721, P49720, P62191, O00233, O00232	1659	65	13528	4.39078	1.91219e-11	6.37379e-13	9.9698e-12
GOTERM_BP_FAT	GO:0031398~positive regulation of protein ubiquitination	40	2.06186	9.4546e-15	P35998, P43686, O43242, P25788, Q13200, P25789, P25786, P25787, P62942, Q9Y6E3, P06493, Q99436, O00487, P62195, P20618, P61289, P63208, Q5RKT7, Q13616, P17980, P55036, P28066, Q16401, Q53FT5, Q06323, P61088, P28074, P28072, Q9UNM7, P28070, O14818, Q15008, P62333, P51665, P60900, P49721, P49720, P62191, O00233, Q9UNE7, O00232	1659	84	13528	3.883	3.31707e-11	1.07003e-12	1.72973e-11
GOTERM_BP_FAT	GO:0051340~regulation of ligase activity	39	2.01031	1.36079e-14	P35998, P43686, O43242, P25788, Q13200, P25789, P25786, P25787, Q9Y6E3, P06493, Q99436, O00487, P62195, P20618, P61289, P63208, Q5RKT7, Q13616, P17980, P55036, P28066, Q16401, Q53FT5, O43684, Q06323, P61088, P28074, P28072, Q9UNM7, P28070, O14818, Q15008, P62333, P51665, P60900, P49721, P49720, P62191, O00233, O00232	1659	81	13528	3.92615	4.79999e-11	1.50002e-12	2.50244e-11
GOTERM_BP_FAT	GO:0051444~negative regulation of ubiquitin-protein ligase activity	35	1.80412	1.76023e-14	P35998, P43686, O43242, Q13200, P25788, P25789, P25786, P25787, Q9Y6E3, Q99436, O00487, P62195, P20618, P61289, Q5RKT7, P17980, P55036, P28066, Q16401, Q53FT5, O43684, Q06323, P28074, P28072, Q9UNM7, P28070, O14818, Q15008, P62333, P51665, P60900, P49721, P49720, P62191, O00233, O00232	1659	67	13528	4.25971	6.20487e-11	1.88027e-12	3.23519e-11
GOTERM_BP_FAT	GO:0051352~negative regulation of ligase activity	35	1.80412	1.76023e-14	P35998, P43686, O43242, Q13200, P25788, P25789, P25786, P25787, Q9Y6E3, Q99436, O00487, P62195, P20618, P61289, Q5RKT7, P17980, P55036, P28066, Q16401, Q53FT5, O43684, Q06323, P28074, P28072, Q9UNM7, P28070, O14818, Q15008, P62333, P51665, P60900, P49721, P49720, P62191, O00233, O00232	1659	67	13528	4.25971	6.20487e-11	1.88027e-12	3.23519e-11
GOTERM_BP_FAT	GO:0031400~negative regulation of protein modification process	48	2.47423	3.59816e-14	Q13200, O60502, O43242, P30153, P31946, Q9Y6E3, Q9BZE4, O00487, P61289, P28066, Q53FT5, Q01105, Q06323, P28074, P28072, P28070, O14818, P62258, P67775, P11413, Q15008, P51665, O00255, P60900, P62191, P43686, P35998, P27105, P25788, P25789, P25786, P26358, P25787, P62942, P30086, P62195, Q99436, P20618, Q15257, Q5RKT7, P17980, P55036, Q16401, O43684, Q9UNM7, P62333, P49721, P49720, O00233, O00232	1659	119	13528	3.28913	1.26439e-10	3.61255e-12	6.59139e-11
KEGG_PATHWAY	hsa03050:Proteasome	32	1.64948	3.63262e-14	P43686, P35998, Q13200, P25788, O43242, P25789, P25786, P25787, Q9Y6E3, Q99436, O00487, P62195, P20618, P61289, P17980, P55036, P28066, Q53FT5, Q06323, P28074, P28072, Q9UNM7, P28070, O14818, Q8TAA3, Q15008, P62333, P51665, P60900, P49721, P49720, P62191, O00232	841	47	5085	4.11668	6.38956e-12	2.12985e-12	4.45532e-11
GOTERM_BP_FAT	GO:0031397~negative regulation of protein ubiquitination	36	1.85567	1.11002e-13	P35998, P43686, O43242, Q13200, P25788, P25789, P25786, P25787, Q9Y6E3, Q9BZE4, Q99436, O00487, P62195, P20618, P61289, Q5RKT7, P17980, P55036, P28066, Q16401, Q53FT5, O43684, Q06323, P28074, P28072, Q9UNM7, P28070, O14818, Q15008, P62333, P51665, P60900, P49721, P49720, P62191, O00233, O00232	1659	74	13528	3.96696	3.90243e-10	1.00062e-11	2.03437e-10
GOTERM_BP_FAT	GO:0031396~regulation of protein ubiquitination	42	2.16495	3.52788e-13	P35998, P43686, O43242, P25788, Q13200, P25789, P25786, P25787, P62942, Q9Y6E3, P06493, Q9BZE4, Q99436, O00487, P62195, P20618, P61289, P63208, Q5RKT7, P17980, Q13616, P55036, P28066, Q16401, Q53FT5, O43684, Q06323, P61088, P28074, P28072, Q9UNM7, P28070, O14818, Q15008, P62333, P51665, P60900, P49721, P49720, P62191, O00233, Q9UNE7, O00232	1659	100	13528	3.42481	1.24019e-09	2.88417e-11	6.46538e-10
GOTERM_BP_FAT	GO:0051248~negative regulation of protein metabolic process	61	3.14433	6.13617e-13	P60228, O43242, O60502, Q13200, O14908, P30153, Q9Y6E3, P31946, Q9BZE4, O00487, P49458, P61289, P31483, Q96B58, P28066, Q53FT5, Q01105, Q9P0J0, Q06323, P21333, P14735, P28074, P28072, P28070, P08238, P62258, O14818, P11413, P67775, Q15008, Q04206, P51665, O00255, P60900, P62191, P35998, P27105, P43686, P25788, P25789, P26358, P25786, P25787, P27797, P62942, P30086, Q99436, P62195, P20618, Q15257,…	1659	187	13528	2.65996	2.15688e-09	4.90199e-11	1.12442e-09
GOTERM_BP_FAT	GO:0032269~negative regulation of cellular protein metabolic process	59	3.04124	1.2205e-12	P60228, O43242, O60502, Q13200, O14908, P30153, Q9Y6E3, P31946, Q9BZE4, O00487, P49458, P31483, P61289, Q96B58, P28066, Q53FT5, Q01105, Q9P0J0, Q06323, P14735, P28074, P28072, P28070, P08238, P62258, O14818, P11413, P67775, Q15008, P51665, O00255, P60900, P62191, P35998, P27105, P43686, P25788, P25789, P26358, P25786, P25787, P27797, P62942, P30086, Q99436, P62195, P20618, Q15257, Q5RKT7, P17980,…	1659	180	13528	2.6728	4.28995e-09	9.53321e-11	2.23643e-09
GOTERM_BP_FAT	GO:0006511~ubiquitin-dependent protein catabolic process	71	3.65979	2.07032e-12	Q16531, Q9BUN8, Q9Y6I4, Q15369, O43242, Q5VYK3, Q13200, Q9Y6E3, O00487, Q04323, P61289, Q9Y3I1, Q9Y4E8, Q14139, Q13616, Q13617, P28066, Q53FT5, P68036, Q06323, Q5VTR2, P54578, Q93008, Q93009, P54727, P28074, P28072, Q13620, Q8TAT6, P28070, Q8TAA3, O14818, Q96PU4, P54725, Q15008, P51665, P60900, Q53GS9, P62191, P35998, P43686, P25788, P25789, P25786, P25787, P06493, P62195, Q99436, P15374, P20618,…	1659	242	13528	2.39238	7.27726e-09	1.5161e-10	3.79378e-09
SP_PIR_KEYWORDS	threonine protease	15	0.773196	2.29278e-10	P25788, P25789, P25786, P25787, Q99436, P20618, P28074, P28072, P28070, Q8TAA3, O14818, P60900, P49721, P49720, P28066	1939	20	19235	7.44005	1.49489e-07	3.4765e-09	3.42477e-07
INTERPRO	IPR001353:Proteasome, subunit alpha/beta	15	0.773196	3.19696e-10	P25788, P25789, P25786, P25787, Q99436, P20618, P28074, P28072, P28070, Q8TAA3, O14818, P60900, P49721, P49720, P28066	1869	19	16659	7.03683	7.9828e-07	1.9957e-07	5.63899e-07
GOTERM_CC_FAT	GO:0005839~proteasome core complex	15	0.773196	3.76032e-09	P25788, P25789, P25786, P25787, Q99436, P20618, P28074, P28072, P28070, Q8TAA3, O14818, P60900, P49721, P49720, P28066	1591	20	12782	6.02546	2.51189e-06	5.58198e-08	5.63526e-06
SP_PIR_KEYWORDS	proteinase	13	0.670103	4.04463e-09	P25788, P25789, P25787, P28074, P20618, P28072, P28070, O14818, P60900, P49721, P49720, P22695, P28066	1939	17	19235	7.58593	2.6371e-06	5.49396e-08	6.04154e-06
GOTERM_MF_FAT	GO:0070003~threonine-type peptidase activity	15	0.773196	4.15115e-09	P25788, P25789, P25786, P25787, Q99436, P20618, P28074, P28072, P28070, Q8TAA3, O14818, P60900, P49721, P49720, P28066	1628	20	12983	5.98111	5.37987e-06	2.15195e-07	6.77528e-06
GOTERM_MF_FAT	GO:0004298~threonine-type endopeptidase activity	15	0.773196	4.15115e-09	P25788, P25789, P25786, P25787, Q99436, P20618, P28074, P28072, P28070, Q8TAA3, O14818, P60900, P49721, P49720, P28066	1628	20	12983	5.98111	5.37987e-06	2.15195e-07	6.77528e-06
GOTERM_BP_FAT	GO:0000278~mitotic cell cycle	85	4.38144	9.79411e-09	P07437, O43242, Q13200, Q15003, Q9Y6E3, P41208, O00487, P61289, Q13616, Q13617, P62826, Q9UQE7, Q9Y265, O14519, Q9Y266, P28066, P06400, Q53FT5, Q9NTI5, P21127, P62140, Q8WUM6, Q06323, P50570, Q15019, Q93008, P28074, P28072, P28070, O60216, O14818, P16949, Q8WVM7, Q14683, Q15008, P51665, P60900, P62191, Q16181, P35998, P43686, P25788, P25789, P25786, P25787, Q07666, Q8WZ42, Q14978, O43823, Q9HC35,…	1659	370	13528	1.87329	3.44257e-05	4.71593e-07	1.79471e-05
GOTERM_BP_FAT	GO:0032268~regulation of cellular protein metabolic process	100	5.15464	4.46805e-08	P35520, Q13200, O60502, O14908, O00487, O43181, Q96B58, Q9UJU6, P28066, Q96SB3, Q01105, Q13153, Q04637, P55010, P28074, P28072, P28070, P08238, P62258, P67775, Q15008, P63241, P35998, P43686, P26358, P58546, P13861, P62195, Q99436, P10644, O43432, P20618, P63208, P28482, P17980, Q92900, P62701, Q92616, P61088, Q9P035, Q8IWZ3, Q92499, Q9HCJ0, P05198, P49721, P49720, P60228, Q09161, O43242, Q92769,…	1659	474	13528	1.72032	0.00015704	1.988e-06	8.18741e-05
GOTERM_BP_FAT	GO:0009057~macromolecule catabolic process	143	7.37113	5.18924e-07	Q9BWK2, Q15287, Q16531, Q9Y6I4, Q13200, O60502, Q14527, P35244, Q01831, Q14669, O00487, Q04323, Q92466, P49792, Q9BWS9, Q14139, Q9HB71, P28066, P68036, P20933, P54578, Q93008, Q93009, P28074, Q96GG9, P28072, P28070, Q8TAA3, Q15008, Q04206, P61960, Q53GS9, Q9H832, P35998, P43686, P15374, Q99436, P62195, P61221, P20618, P14625, P63208, P61956, P17980, P11216, P15170, Q92900, P55072, P63279, Q9H4L4,…	1659	781	13528	1.49304	0.00182236	1.94043e-05	0.000950892
GOTERM_BP_FAT	GO:0044265~cellular macromolecule catabolic process	134	6.90722	7.34055e-07	Q9BWK2, Q15287, Q16531, Q9Y6I4, Q13200, Q14527, P35244, Q01831, Q14669, O00487, Q04323, Q92466, P49792, Q14139, Q9HB71, P28066, P68036, P54578, Q93008, Q93009, P28074, Q96GG9, P28072, P28070, Q8TAA3, Q15008, Q04206, P61960, Q53GS9, Q9H832, P35998, P43686, P15374, Q99436, P62195, P61221, P20618, P14625, P63208, P61956, P17980, P15170, P63279, P55072, Q92900, Q9H4L4, P61088, Q92995, P61086, Q8N806,…	1659	725	13528	1.50714	0.00257688	2.63283e-05	0.0013451
INTERPRO	IPR000426:Proteasome, alpha-subunit, conserved site	8	0.412371	1.59277e-06	P25788, P25789, P25786, O14818, P25787, Q8TAA3, P60900, P28066	1869	8	16659	8.91332	0.00396926	0.000180763	0.00280939
INTERPRO	IPR001353:Proteasome, alpha and beta subunits	10	0.515464	3.25193e-06	P20618, P28074, P28072, P28070, P25786, O14818, P49721, P49720, Q99436, P28066	1869	14	16659	6.36666	0.00808719	0.000352984	0.0057358
GOTERM_BP_FAT	GO:0044092~negative regulation of molecular function	69	3.5567	1.42047e-05	O43242, Q13200, Q92769, P31947, P30153, Q9Y6E3, Q9BZE4, Q2KHP4, O00487, Q9Y314, O00308, Q9P107, P61289, P15559, P32119, P23396, P28066, P06400, P04080, Q53FT5, Q06323, P30533, P21333, O60341, P28074, P28072, P28070, Q15392, O14818, Q13418, P67775, Q15008, P51665, O00255, P60900, P62191, Q8N201, P35998, P43686, P25788, P25789, P25786, P25787, Q9UNH7, P62942, P04040, P61981, Q86VP6, Q99436, P62195,…	1659	334	13528	1.68457	0.0487039	0.000419491	0.026026
GOTERM_BP_FAT	GO:0031399~regulation of protein modification process	62	3.19588	2.38081e-05	P35520, O43242, O60502, Q13200, P30153, Q9Y6E3, P31946, Q9BZE4, O00487, O43181, P61289, Q13616, P28066, Q9UJU6, Q53FT5, Q96SB3, Q01105, Q13153, Q06323, Q03164, P28074, P28072, P28070, P62258, O14818, P11413, P67775, Q15008, P51665, O00255, P60900, P62191, P35998, P27105, P43686, P25788, P25789, P26358, P25786, P25787, P62942, P30086, P06493, P13861, Q99436, P62195, P10644, P20618, Q15257, P63208,…	1659	295	13528	1.71379	0.0802806	0.000674664	0.0436179
GOTERM_BP_FAT	GO:0043086~negative regulation of catalytic activity	59	3.04124	2.56129e-05	O43242, Q13200, P31947, P30153, Q9Y6E3, Q2KHP4, O00487, Q9Y314, Q9P107, P61289, P15559, P28066, P06400, Q53FT5, P04080, Q06323, P21333, P28074, P28072, P28070, Q15392, O14818, Q13418, P67775, Q15008, P51665, O00255, P60900, P62191, Q8N201, P35998, P43686, P25788, P25789, P25786, P25787, Q9UNH7, P62942, P61981, Q86VP6, Q99436, P62195, P20618, Q15257, Q5RKT7, P30048, P17980, P55036, P37231, Q16401,…	1659	277	13528	1.73684	0.0860966	0.00070865	0.0469236
GOTERM_BP_FAT	GO:0043632~modification-dependent macromolecule catabolic process	104	5.36082	3.46973e-05	Q16531, Q9BWK2, Q9Y6I4, Q13200, Q14527, Q14669, O00487, Q04323, P49792, Q92466, Q14139, Q9HB71, P28066, P68036, P54578, Q93008, Q93009, P28074, Q96GG9, P28072, P28070, Q8TAA3, Q15008, P61960, Q53GS9, Q9H832, P43686, P35998, P62195, Q99436, P15374, P20618, P14625, P63208, P61956, P17980, P63279, P55072, Q9H4L4, P61088, Q92995, P61086, Q8N806, Q06587, P49721, P49720, Q9BUN8, Q15369, Q5VYK3, O43242,…	1659	574	13528	1.47744	0.114819	0.000937737	0.0635615
GOTERM_BP_FAT	GO:0019941~modification-dependent protein catabolic process	104	5.36082	3.46973e-05	Q16531, Q9BWK2, Q9Y6I4, Q13200, Q14527, Q14669, O00487, Q04323, P49792, Q92466, Q14139, Q9HB71, P28066, P68036, P54578, Q93008, Q93009, P28074, Q96GG9, P28072, P28070, Q8TAA3, Q15008, P61960, Q53GS9, Q9H832, P43686, P35998, P62195, Q99436, P15374, P20618, P14625, P63208, P61956, P17980, P63279, P55072, Q9H4L4, P61088, Q92995, P61086, Q8N806, Q06587, P49721, P49720, Q9BUN8, Q15369, Q5VYK3, O43242,…	1659	574	13528	1.47744	0.114819	0.000937737	0.0635615
GOTERM_BP_FAT	GO:0051603~proteolysis involved in cellular protein catabolic process	107	5.51546	5.2109e-05	Q16531, Q9BWK2, Q9Y6I4, Q13200, Q14527, Q14669, O00487, Q04323, P49792, Q92466, Q14139, Q9HB71, P28066, P68036, P54578, Q93008, Q93009, P28074, Q96GG9, P28072, P28070, Q8TAA3, Q15008, Q04206, P61960, Q53GS9, Q9H832, P35998, P43686, P62195, Q99436, P15374, P20618, P14625, P63208, P61956, P17980, P63279, P55072, Q9H4L4, P61088, Q92995, P61086, Q8N806, Q06587, P49721, P49720, Q9BUN8, Q15369, Q5VYK3,…	1659	600	13528	1.45419	0.167372	0.00134592	0.0954435
GOTERM_BP_FAT	GO:0031401~positive regulation of protein modification process	43	2.21649	6.20886e-05	P35998, P43686, O43242, P25788, Q13200, P25789, P26358, P25786, P25787, P62942, Q9Y6E3, P06493, Q99436, O00487, P62195, P20618, P61289, Q15257, P63208, Q5RKT7, P17980, Q13616, P55036, P28066, Q16401, Q53FT5, Q06323, P61088, P28074, P28072, Q9UNM7, P28070, O14818, Q15008, P62333, O00255, P51665, P60900, P49721, P49720, P62191, O00233, Q9UNE7, O00232	1659	187	13528	1.87506	0.196074	0.0015689	0.113712
GOTERM_BP_FAT	GO:0044257~cellular protein catabolic process	107	5.51546	6.44091e-05	Q16531, Q9BWK2, Q9Y6I4, Q13200, Q14527, Q14669, O00487, Q04323, P49792, Q92466, Q14139, Q9HB71, P28066, P68036, P54578, Q93008, Q93009, P28074, Q96GG9, P28072, P28070, Q8TAA3, Q15008, Q04206, P61960, Q53GS9, Q9H832, P35998, P43686, P62195, Q99436, P15374, P20618, P14625, P63208, P61956, P17980, P63279, P55072, Q9H4L4, P61088, Q92995, P61086, Q8N806, Q06587, P49721, P49720, Q9BUN8, Q15369, Q5VYK3,…	1659	603	13528	1.44695	0.202605	0.00161587	0.11796
INTERPRO	IPR016050:Proteasome, beta-type subunit, conserved site	8	0.412371	0.00010467	P20618, P28074, P28072, P25789, P28070, P49721, P49720, Q99436	1869	12	16659	5.94222	0.230008	0.00765801	0.184463
GOTERM_BP_FAT	GO:0030163~protein catabolic process	108	5.56701	0.000142345	Q16531, Q9BWK2, Q9Y6I4, Q13200, Q14527, Q14669, O00487, Q04323, P49792, Q92466, Q14139, Q9HB71, P28066, P68036, P54578, Q93008, Q93009, P28074, Q96GG9, P28072, P28070, Q8TAA3, Q15008, Q04206, P61960, Q53GS9, Q9H832, P35998, P43686, P62195, Q99436, P15374, P20618, P14625, P63208, P61956, P17980, P63279, P55072, Q9H4L4, P61088, Q92995, P61086, Q8N806, Q06587, P49721, P49720, Q9BUN8, Q15369, Q5VYK3,…	1659	622	13528	1.41586	0.3937	0.00330829	0.260518
GOTERM_BP_FAT	GO:0032270~positive regulation of cellular protein metabolic process	48	2.47423	0.000357121	Q13200, O60502, O43242, Q92769, Q9Y6E3, O00487, P61289, Q13616, P28066, Q53FT5, Q06323, P28074, P28072, P28070, O14818, Q15008, P51665, O00255, P60900, P62191, P63241, P43686, P35998, P25788, P25789, P25786, P26358, P25787, P62942, P06493, P62195, Q99436, P20618, P63208, Q15257, Q5RKT7, P17980, P28482, P55036, Q16401, P62701, P61088, Q9UNM7, P62333, P49721, P49720, O00233, O00232, Q9UNE7	1659	233	13528	1.67986	0.715067	0.00744538	0.652381
GOTERM_BP_FAT	GO:0051247~positive regulation of protein metabolic process	48	2.47423	0.000933782	Q13200, O60502, O43242, Q92769, Q9Y6E3, O00487, P61289, Q13616, P28066, Q53FT5, Q06323, P28074, P28072, P28070, O14818, Q15008, P51665, O00255, P60900, P62191, P63241, P43686, P35998, P25788, P25789, P25786, P26358, P25787, P62942, P06493, P62195, Q99436, P20618, P63208, Q15257, Q5RKT7, P17980, P28482, P55036, Q16401, P62701, P61088, Q9UNM7, P62333, P49721, P49720, O00233, O00232, Q9UNE7	1659	243	13528	1.61073	0.962514	0.0177841	1.69733
GOTERM_BP_FAT	GO:0044093~positive regulation of molecular function	93	4.79381	0.00687352	Q13200, P52701, P51532, O00487, O43707, P23396, Q9UJU6, P28066, P29992, Q13153, Q12824, O15513, P28074, Q04837, P28072, Q14344, P09493, P28070, Q04206, Q15008, P43686, P35998, P60953, Q14160, P41223, O60271, P04040, P13861, Q99436, P62195, P10644, P20585, P20618, P22392, P63208, Q06124, P30048, P17980, P15170, P55072, Q5JWF2, P61088, Q9P035, Q9BZF9, P99999, O60869, Q5T0R9, P49721, Q1ZYL5, P49720,…	1659	586	13528	1.29411	1	0.0957025	11.8727
GOTERM_BP_FAT	GO:0043085~positive regulation of catalytic activity	80	4.12371	0.0243595	O43242, Q13200, P42224, P52701, Q9ULZ3, Q9Y6E3, P31946, O00487, P61604, P61289, Q13616, P17612, P32119, P23396, P29353, P29992, P28066, Q9UJU6, Q53FT5, Q13153, P62140, Q06323, P52735, O15513, P06748, P63000, P28074, P09493, P28072, Q04837, Q14344, P28070, P10809, O14818, Q13418, Q15008, P51665, O00255, P60900, P62191, P35998, P43686, P25788, P25789, P60953, P25786, P25787, Q14160, P00441, O60271,…	1659	520	13528	1.25451	1	0.259911	36.3582
GOTERM_BP_FAT	GO:0006508~proteolysis	147	7.57732	0.0564685	Q9BWK2, Q16531, Q9Y6I4, Q13200, Q7RU04, Q14527, P08218, Q14669, O00487, Q53SB6, Q04323, Q92466, P49792, P55786, Q14139, Q9HB71, Q6ZWL1, Q9UHL4, P22695, P28066, P68036, P46459, P50579, P54578, P42785, Q93008, Q93009, P28074, Q96GG9, P28072, P28070, Q8TAA3, Q15008, Q04206, P61960, Q9Y6A9, Q53GS9, Q15005, P13798, Q9H832, P35998, P43686, P12955, P09622, P15374, Q99436, P62195, O43464, P20618, P14625,…	1659	1054	13528	1.13727	1	0.458573	65.5312
SP_PIR_KEYWORDS	ubl conjugation pathway	62	3.19588	0.0868537	Q16531, Q9BWK2, Q9Y6I4, Q15369, Q14527, Q14669, O00487, O00308, Q9Y3I1, P49792, Q92466, Q15370, Q9Y4P1, Q14139, Q9Y4E8, Q13616, Q13617, Q9HB71, Q15386, Q9UBT2, Q9UKB1, P68036, P22314, Q5VTR2, Q96FW1, P54578, Q93008, Q93009, P54727, Q96GG9, Q8TAT6, Q13620, Q96PU4, P61960, P61962, Q9H832, Q86VP6, P15374, O94972, P45974, P63208, P61956, Q13404, P05161, P55072, P63279, Q14258, Q9H4L4, Q15843, Q9Y2Z0,…	1939	509	19235	1.20834	1	0.2858	74.2614
Annotation Cluster 18	Enrichment Score: 9.408204064769548
Category	Term	Count	%	PValue	Genes	List Total	Pop Hits	Pop Total	Fold Enrichment	Bonferroni	Benjamini	FDR
GOTERM_MF_FAT	GO:0016887~ATPase activity	103	5.30928	7.63612e-19	P51531, Q14527, P52701, O75351, P13984, O00571, Q9Y230, Q12830, P35249, P51532, P11142, Q09028, P35251, Q13283, P38606, O14983, O00148, P18859, P26196, P46459, Q8TDD1, P17844, P60842, Q13459, Q9UKV3, Q15008, Q9H2U1, P43686, P35998, P11388, P56134, P12956, P16615, Q9UBJ2, P62195, P61221, P68032, P30049, P50990, P55072, Q92900, Q8NE71, Q14839, Q9BUQ8, O60264, Q13838, P06576, Q92499, Q92614, Q9GZR7,…	1628	334	12983	2.4593	9.89641e-16	1.6494e-16	1.24633e-15
GOTERM_MF_FAT	GO:0042623~ATPase activity, coupled	82	4.2268	2.11495e-14	P51531, O75351, Q12873, P13984, O00571, Q9Y230, Q12830, P35249, Q8IYT4, P41208, P51532, Q92620, P11142, Q09028, Q08211, P35251, Q13283, P38606, O14983, Q8IYD8, O00148, P18859, P36542, P05023, P36543, P05026, P26196, Q7Z478, P46459, Q8TDD1, P17844, P28288, P35579, P15313, P60842, P24539, P35580, Q13459, Q7Z406, O43143, Q9NVP1, Q9H2U1, Q86XP3, P12956, Q9BSD7, P11388, O60231, P36776, Q9Y2R4, P16615,…	1628	272	12983	2.40417	2.73381e-11	1.95277e-12	3.4428e-11
SP_PIR_KEYWORDS	helicase	45	2.31959	4.89519e-13	Q9H2U1, P51531, Q14527, Q86XP3, Q12873, P12956, P13984, O60231, O00571, Q9Y230, Q9HCE1, Q9Y2R4, Q92841, P51532, P42285, Q92620, Q08211, Q13283, Q8IYD8, O00148, P38919, Q9Y265, Q92900, P26196, Q9NR30, O75643, Q7Z478, Q8TDD1, Q14839, Q9BUQ8, P13010, P17844, P46063, O60264, P60842, Q13838, Q92499, P18074, O43143, Q9H0S4, Q9GZR7, Q9NVP1, Q9BQ39, Q9UJV9, Q96GQ7	1939	134	19235	3.33136	3.19152e-10	9.11859e-12	7.31171e-10
GOTERM_MF_FAT	GO:0070035~purine NTP-dependent helicase activity	40	2.06186	8.10214e-12	Q9H2U1, Q86XP3, Q12873, P12956, P13984, O60231, O00571, Q9Y230, P41208, Q9Y2R4, Q92841, P42285, Q92620, Q08211, Q13283, Q8IYD8, O00148, P38919, Q92900, P26196, Q9NR30, O75643, Q7Z478, Q8TDD1, Q14839, Q9BUQ8, P13010, P17844, P46063, P60842, Q13838, Q92499, P18074, O43143, Q9H0S4, Q9GZR7, Q9NVP1, Q9BQ39, Q9UJV9, Q96GQ7	1628	98	12983	3.25503	1.05004e-08	5.52654e-10	1.3224e-08
GOTERM_MF_FAT	GO:0008026~ATP-dependent helicase activity	40	2.06186	8.10214e-12	Q9H2U1, Q86XP3, Q12873, P12956, P13984, O60231, O00571, Q9Y230, P41208, Q9Y2R4, Q92841, P42285, Q92620, Q08211, Q13283, Q8IYD8, O00148, P38919, Q92900, P26196, Q9NR30, O75643, Q7Z478, Q8TDD1, Q14839, Q9BUQ8, P13010, P17844, P46063, P60842, Q13838, Q92499, P18074, O43143, Q9H0S4, Q9GZR7, Q9NVP1, Q9BQ39, Q9UJV9, Q96GQ7	1628	98	12983	3.25503	1.05004e-08	5.52654e-10	1.3224e-08
SMART	SM00490:HELICc	36	1.85567	1.61076e-11	Q9H2U1, P51531, Q14527, Q86XP3, Q12873, O60231, O00571, Q9Y2R4, P51532, Q92841, P42285, Q92620, Q08211, Q8IYD8, O00148, P38919, P26196, Q9NR30, O75643, Q7Z478, Q8TDD1, Q9BUQ8, Q14839, P17844, P46063, O60264, P60842, Q13838, Q92499, O43143, Q9H0S4, Q9NVP1, Q9GZR7, Q9BQ39, Q9UJV9, Q96GQ7	865	106	9079	3.56466	4.80005e-09	2.40003e-09	2.15026e-08
SMART	SM00487:DEXDc	36	1.85567	3.94127e-11	Q9H2U1, P51531, Q14527, Q86XP3, Q12873, O60231, O00571, Q9Y2R4, P51532, Q92841, P42285, Q92620, Q08211, Q8IYD8, O00148, P38919, P26196, Q9NR30, O75643, Q7Z478, Q8TDD1, Q9BUQ8, Q14839, P17844, P46063, O60264, P60842, Q13838, Q92499, O43143, Q9H0S4, Q9NVP1, Q9GZR7, Q9BQ39, Q9UJV9, Q96GQ7	865	109	9079	3.46655	1.1745e-08	3.91499e-09	5.26135e-08
GOTERM_MF_FAT	GO:0004386~helicase activity	48	2.47423	7.22814e-11	Q9H2U1, P51531, Q14527, Q86XP3, Q12873, P12956, P13984, O60231, O00571, Q9Y230, Q9HCE1, P41208, Q9Y2R4, Q92841, P51532, P42285, Q92620, Q08211, Q13283, Q8IYD8, O00148, P38919, Q9Y265, Q92900, P26196, Q9NR30, O75643, Q7Z478, Q8TDD1, Q14839, Q9BUQ8, P13010, P17844, P46063, O60264, P60842, Q13838, P33993, P33991, Q92499, P18074, O43143, Q9H0S4, Q9GZR7, Q9NVP1, Q9BQ39, Q9UJV9, Q96GQ7	1628	140	12983	2.73422	9.36767e-08	4.25803e-09	1.17974e-07
UP_SEQ_FEATURE	domain:Helicase ATP-binding	36	1.85567	3.67812e-10	Q9H2U1, P51531, Q14527, Q86XP3, Q12873, O60231, O00571, Q9Y2R4, P51532, Q92841, P42285, Q92620, Q08211, Q8IYD8, O00148, P38919, P26196, Q9NR30, Q7Z478, Q8TDD1, Q9BUQ8, Q14839, P17844, P46063, O60264, P60842, Q13838, Q92499, P18074, O43143, Q9H0S4, Q9NVP1, Q9GZR7, Q9BQ39, Q9UJV9, Q96GQ7	1939	110	19113	3.22597	1.78756e-06	1.78756e-07	6.97874e-07
UP_SEQ_FEATURE	domain:Helicase C-terminal	35	1.80412	3.86288e-10	Q9H2U1, P51531, Q14527, Q86XP3, Q12873, O60231, O00571, Q9Y2R4, P51532, Q92841, P42285, Q92620, Q08211, Q8IYD8, O00148, P38919, P26196, Q9NR30, Q7Z478, Q8TDD1, Q9BUQ8, Q14839, P17844, P46063, O60264, P60842, Q13838, Q92499, O43143, Q9H0S4, Q9NVP1, Q9GZR7, Q9BQ39, Q9UJV9, Q96GQ7	1939	105	19113	3.28571	1.87736e-06	1.70669e-07	7.32931e-07
INTERPRO	IPR011545:DNA/RNA helicase, DEAD/DEAH box type, N-terminal	27	1.39175	3.9886e-10	Q9H2U1, Q86XP3, O00571, Q9Y2R4, Q92841, P42285, Q08211, Q8IYD8, O00148, P38919, P26196, Q9NR30, Q7Z478, O75643, Q8TDD1, Q9BUQ8, P17844, P46063, Q13838, P60842, Q92499, Q9H0S4, Q9NVP1, Q9GZR7, Q9BQ39, Q9UJV9, Q96GQ7	1869	61	16659	3.94524	9.95952e-07	1.99191e-07	7.03534e-07
GOTERM_MF_FAT	GO:0003724~RNA helicase activity	19	0.979381	4.68668e-10	Q9NR30, P26196, O60231, Q8TDD1, Q9BUQ8, O00571, P17844, Q92841, Q13838, Q92620, Q92499, Q08211, Q13283, O43143, Q9H0S4, Q9NVP1, Q9GZR7, P38919, Q92900	1628	29	12983	5.22488	6.07394e-07	2.64084e-08	7.64936e-07
INTERPRO	IPR014014:RNA helicase, DEAD-box type, Q motif	20	1.03093	1.93472e-09	Q9NR30, P26196, Q86XP3, Q8TDD1, Q9BUQ8, O00571, P17844, Q9Y2R4, Q92841, P60842, Q13838, Q92499, Q9H0S4, O00148, Q9NVP1, Q9GZR7, Q9BQ39, Q9UJV9, P38919, Q96GQ7	1869	37	16659	4.81801	4.83098e-06	6.90142e-07	3.41258e-06
INTERPRO	IPR001650:DNA/RNA helicase, C-terminal	36	1.85567	2.31922e-09	Q9H2U1, P51531, Q14527, Q86XP3, Q12873, O60231, O00571, Q9Y2R4, P51532, Q92841, P42285, Q92620, Q08211, Q8IYD8, O00148, P38919, P26196, Q9NR30, O75643, Q7Z478, Q8TDD1, Q9BUQ8, Q14839, P17844, P46063, O60264, P60842, Q13838, Q92499, O43143, Q9H0S4, Q9NVP1, Q9GZR7, Q9BQ39, Q9UJV9, Q96GQ7	1869	107	16659	2.99887	5.79107e-06	7.23885e-07	4.09078e-06
INTERPRO	IPR014021:Helicase, superfamily 1 and 2, ATP-binding	36	1.85567	2.31922e-09	Q9H2U1, P51531, Q14527, Q86XP3, Q12873, O60231, O00571, Q9Y2R4, P51532, Q92841, P42285, Q92620, Q08211, Q8IYD8, O00148, P38919, P26196, Q9NR30, O75643, Q7Z478, Q8TDD1, Q9BUQ8, Q14839, P17844, P46063, O60264, P60842, Q13838, Q92499, O43143, Q9H0S4, Q9NVP1, Q9GZR7, Q9BQ39, Q9UJV9, Q96GQ7	1869	107	16659	2.99887	5.79107e-06	7.23885e-07	4.09078e-06
UP_SEQ_FEATURE	short sequence motif:Q motif	19	0.979381	3.16841e-09	Q9NR30, P26196, Q86XP3, Q8TDD1, Q9BUQ8, O00571, P17844, Q9Y2R4, Q92841, P60842, Q13838, Q9H0S4, O00148, Q9NVP1, Q9GZR7, Q9BQ39, Q9UJV9, P38919, Q96GQ7	1939	37	19113	5.06178	1.53984e-05	9.62404e-07	6.01164e-06
INTERPRO	IPR014001:DEAD-like helicase, N-terminal	36	1.85567	4.03281e-09	Q9H2U1, P51531, Q14527, Q86XP3, Q12873, O60231, O00571, Q9Y2R4, P51532, Q92841, P42285, Q92620, Q08211, Q8IYD8, O00148, P38919, P26196, Q9NR30, O75643, Q7Z478, Q8TDD1, Q9BUQ8, Q14839, P17844, P46063, O60264, P60842, Q13838, Q92499, O43143, Q9H0S4, Q9NVP1, Q9GZR7, Q9BQ39, Q9UJV9, Q96GQ7	1869	109	16659	2.94385	1.00699e-05	1.11888e-06	7.11333e-06
INTERPRO	IPR000629:RNA helicase, ATP-dependent, DEAD-box, conserved site	17	0.876289	6.07093e-08	Q9NR30, P26196, Q86XP3, Q8TDD1, Q9BUQ8, O00571, P17844, Q9Y2R4, Q92841, P60842, Q92499, Q9H0S4, Q9NVP1, Q9GZR7, Q9UJV9, P38919, Q96GQ7	1869	32	16659	4.7352	0.00015158	1.37809e-05	0.000107083
UP_SEQ_FEATURE	short sequence motif:DEAD box	16	0.824742	2.05379e-07	P26196, Q86XP3, Q8TDD1, Q9BUQ8, O00571, P17844, Q9Y2R4, Q92841, P60842, Q92499, Q9H0S4, Q9NVP1, Q9GZR7, Q9UJV9, P38919, Q96GQ7	1939	33	19113	4.77922	0.000997645	3.56473e-05	0.000389679
GOTERM_MF_FAT	GO:0008186~RNA-dependent ATPase activity	14	0.721649	2.97813e-07	Q9NR30, Q8TDD1, Q9BUQ8, O00571, Q92841, Q13838, Q92620, Q08211, Q13283, Q9H0S4, Q9NVP1, Q9GZR7, P38919, Q92900	1628	22	12983	5.07488	0.000385891	1.13519e-05	0.000486074
GOTERM_MF_FAT	GO:0004004~ATP-dependent RNA helicase activity	13	0.670103	1.42306e-06	Q9NR30, Q8TDD1, Q9BUQ8, O00571, Q13838, Q92620, Q08211, Q13283, Q9H0S4, Q9GZR7, Q9NVP1, P38919, Q92900	1628	21	12983	4.93679	0.00184259	4.72883e-05	0.00232262
PIR_SUPERFAMILY	PIRSF001321:ATP-dependent RNA helicase	7	0.360825	0.00235355	Q86XP3, Q9BUQ8, O00571, P17844, Q9UJV9, Q96GQ7, Q92841	1087	11	7396	4.32985	0.914162	0.335829	3.67329
Annotation Cluster 19	Enrichment Score: 8.991411037090803
Category	Term	Count	%	PValue	Genes	List Total	Pop Hits	Pop Total	Fold Enrichment	Bonferroni	Benjamini	FDR
GOTERM_CC_FAT	GO:0005694~chromosome	112	5.7732	1.56554e-12	P52701, Q08AD3, Q15003, P35244, Q9NYB0, Q96QC0, P35249, P51532, Q09028, P35251, Q92922, Q9UQE7, P06400, Q9NTI5, Q02880, Q9UHN1, Q92878, Q12824, P17987, Q9H6R4, O95983, Q92522, Q9NRL2, P42704, O60216, P16403, Q08945, Q14683, P16401, P67775, O43929, Q02539, P11388, P12956, P11387, O43823, Q92793, Q969P6, Q5SWC6, P84243, Q86U86, P61956, Q5UIP0, P49736, P63279, Q92900, O15347, Q5SSJ6, Q8TAQ2, Q14839,…	1591	460	12782	1.95609	1.04577e-09	2.75203e-11	2.34612e-09
GOTERM_CC_FAT	GO:0044427~chromosomal part	88	4.53608	1.49629e-08	P60228, Q15185, P04908, Q9UBB5, Q71UI9, P52701, Q12873, Q92769, Q08AD3, Q15003, Q13185, P35244, Q9HC52, Q9NYB0, Q96QC0, P35249, P51532, Q09028, P35251, P42166, P07305, Q92922, P62826, Q9UQE7, P42167, P06400, Q12769, Q9NTI5, Q02880, Q8WUM0, Q92878, Q96ST3, P33778, P17987, Q9NPF5, O95983, Q92522, P16403, Q8WVM7, P67775, P16401, Q14683, O00255, Q16181, Q15554, O43929, Q02539, P12956, Q9UBD5, Q92793,…	1591	386	12782	1.83157	9.99517e-06	2.17287e-07	2.24236e-05
GOTERM_CC_FAT	GO:0000785~chromatin	54	2.78351	4.52987e-08	P60228, Q9UBB5, P04908, Q71UI9, P52701, Q12873, Q92769, Q13185, Q9HC52, Q96QC0, P51532, Q09028, P07305, P42166, Q92922, P62826, Q9UQE7, P42167, P06400, Q9NTI5, Q02880, Q96ST3, P33778, P17987, O95983, Q92522, P16403, Q8WVM7, P16401, O00255, Q02539, P68400, Q5SWC6, Q13547, P84243, Q9H7L9, P83916, P45973, P49736, P62807, Q92900, Q96QV6, Q13263, P62805, Q5SSJ6, Q8TAQ2, Q14839, Q29RF7, P18754, Q8N3U4,…	1591	200	12782	2.16916	3.02591e-05	6.30407e-07	6.78852e-05
Annotation Cluster 20	Enrichment Score: 8.438240153312416
Category	Term	Count	%	PValue	Genes	List Total	Pop Hits	Pop Total	Fold Enrichment	Bonferroni	Benjamini	FDR
GOTERM_MF_FAT	GO:0008135~translation factor activity, nucleic acid binding	41	2.1134	1.66211e-12	P60228, P23193, Q7L2H7, P29692, P23588, O43432, Q15056, Q15370, P49770, O00303, P15170, O43583, Q14197, Q05639, P68104, Q8NE71, P49411, Q7Z478, O75822, Q92616, P62495, Q14152, Q04637, P55010, P55884, P60842, P20042, Q9Y262, P26641, Q13347, P13639, O60841, Q9BY44, O15371, P05198, P24534, Q99613, P63241, P56537, P41091	1628	98	12983	3.3364	2.1541e-09	1.26712e-10	2.71282e-09
SP_PIR_KEYWORDS	Initiation factor	25	1.28866	2.70389e-11	P60228, Q7L2H7, O75822, Q7Z478, Q14152, Q04637, P55010, P55884, P60842, Q9Y262, P20042, P23588, O43432, Q13347, Q15056, O60841, Q9BY44, O15371, P49770, P05198, O00303, Q99613, P56537, P41091	1939	52	19235	4.76926	1.76293e-08	4.29983e-10	4.03884e-08
GOTERM_MF_FAT	GO:0003743~translation initiation factor activity	26	1.34021	2.24434e-08	P60228, Q7L2H7, P23588, O43432, Q15056, P49770, O00303, O43583, Q7Z478, O75822, Q04637, Q14152, P55010, P55884, P20042, Q9Y262, P60842, Q13347, Q9BY44, O60841, O15371, P05198, Q99613, P56537, P41091	1628	61	12983	3.3991	2.90862e-05	1.03881e-06	3.66309e-05
GOTERM_BP_FAT	GO:0006413~translational initiation	20	1.03093	4.45476e-07	P60228, Q7L2H7, O75822, Q14152, P55010, P55884, P20042, Q9Y262, P08708, Q13347, O15371, P61247, P49770, O00303, Q99613, P23396, P46782, O43583, P41091	1659	45	13528	3.62414	0.00156462	1.6837e-05	0.000816305
GOTERM_CC_FAT	GO:0005852~eukaryotic translation initiation factor 3 complex	11	0.56701	1.43298e-06	P60228, Q13347, Q7L2H7, O75822, O15371, Q14152, O00303, Q99613, P55884, Q9Y262	1591	15	12782	5.89156	0.000956771	1.67934e-05	0.00214746
Annotation Cluster 21	Enrichment Score: 7.5433941803985975
Category	Term	Count	%	PValue	Genes	List Total	Pop Hits	Pop Total	Fold Enrichment	Bonferroni	Benjamini	FDR
GOTERM_BP_FAT	GO:0006007~glucose catabolic process	28	1.4433	1.14557e-10	P04406, Q01813, P06733, P04075, P17858, O95336, P10155, P09104, Q9BRR6, P40925, P37837, P60174, P40926, P18669, P00338, P06744, Q02218, Q49A26, P19367, P09972, P11177, P31937, P00558, P08237, P52209, P11413, P14618, Q96HY7	1659	58	13528	3.93656	4.02669e-07	6.94257e-09	2.09919e-07
GOTERM_BP_FAT	GO:0006006~glucose metabolic process	48	2.47423	1.00612e-09	P04406, P09467, Q01813, Q12904, P06733, P04075, Q15124, P62136, P17858, O95336, P10253, Q16822, P11216, Q16821, P10155, P09104, Q9BRR6, P13807, P11498, P40925, P37837, P60174, P40926, P62140, P18669, P43304, P00338, O60701, P35558, Q04446, P06744, Q9UBX3, Q02218, Q49A26, P19367, P09972, P11177, P31937, P00558, P08237, Q96G03, P50416, P11413, P52209, Q7Z4W1, P14618, Q16539, Q96HY7	1659	153	13528	2.55821	3.53651e-06	5.79756e-08	1.84365e-06
GOTERM_BP_FAT	GO:0046365~monosaccharide catabolic process	30	1.54639	1.11135e-09	P04406, Q01813, P06733, P04075, P17858, O95336, P10155, P09104, Q9BRR6, P40925, P37837, P60174, P40926, P18669, P00338, Q9BYC5, P06744, Q02218, Q49A26, P19367, P09972, P11177, P31937, P00558, P08237, P52209, P11413, P14618, Q9UKK9, Q96HY7	1659	71	13528	3.44548	3.90639e-06	6.20064e-08	2.03648e-06
GOTERM_BP_FAT	GO:0044275~cellular carbohydrate catabolic process	33	1.70103	1.8067e-09	P04406, Q8N335, Q01813, P06733, P04075, P17858, O95336, P10253, P11216, P10155, P09104, Q9BRR6, P40925, P37837, P60174, P40926, P18669, P00338, Q9BYC5, P06744, Q02218, Q49A26, P19367, P09972, P11177, P31937, P00558, P08237, P11413, P52209, P14618, Q9UKK9, Q96HY7	1659	85	13528	3.16579	6.35053e-06	9.77008e-08	3.31067e-06
GOTERM_BP_FAT	GO:0046164~alcohol catabolic process	32	1.64948	2.01946e-09	P04406, Q8N335, Q01813, P06733, P04075, P21964, P17858, O95336, P10155, P09104, Q9BRR6, P40925, P37837, P60174, P40926, P18669, P00338, Q9BYC5, P06744, Q02218, Q49A26, P19367, P09972, P11177, P31937, P00558, P08237, P11413, P52209, P14618, Q9UKK9, Q96HY7	1659	81	13528	3.22146	7.09836e-06	1.05946e-07	3.70053e-06
GOTERM_BP_FAT	GO:0019320~hexose catabolic process	29	1.49485	2.56453e-09	P04406, Q01813, P06733, P04075, P17858, O95336, P10155, P09104, Q9BRR6, P40925, P37837, P60174, P40926, P18669, P00338, Q9BYC5, P06744, Q02218, Q49A26, P19367, P09972, P11177, P31937, P00558, P08237, P52209, P11413, P14618, Q96HY7	1659	69	13528	3.42717	9.01429e-06	1.30642e-07	4.69934e-06
GOTERM_BP_FAT	GO:0019318~hexose metabolic process	53	2.73196	1.71268e-08	Q06210, P04406, P09467, Q12904, P06733, P62136, P17858, P10253, Q16822, P10155, Q16821, Q9BRR6, P13807, P51570, P11498, P40925, P40926, P62140, P18669, O60701, Q9BYC5, Q04446, P06744, Q02218, P09972, P11177, P00558, P08237, Q96G03, P52209, P11413, Q7Z4W1, Q16539, Q01813, P04075, Q15124, O95336, P11216, P09104, P60174, P37837, P00338, P43304, P35558, Q9UBX3, Q13630, Q49A26, P04066, P19367, P31937,…	1659	192	13528	2.25093	6.01989e-05	8.13523e-07	3.13838e-05
GOTERM_BP_FAT	GO:0006096~glycolysis	22	1.13402	3.32278e-08	P60174, P40925, P04406, Q01813, P40926, P18669, P00338, P04075, P06733, P06744, Q02218, P19367, P17858, P09972, P11177, P00558, P08237, P09104, P10155, P14618, Q9BRR6, Q96HY7	1659	47	13528	3.81691	0.000116789	1.51683e-06	6.08878e-05
GOTERM_BP_FAT	GO:0016052~carbohydrate catabolic process	36	1.85567	3.9026e-08	P04406, Q8N335, Q01813, P06733, P04075, P07686, P17858, O95336, P10253, Q9BWS9, P11216, P10155, P09104, Q9BRR6, P40925, P37837, P60174, P40926, P18669, P00338, Q9BYC5, P06744, Q02218, Q49A26, P04066, P19367, P09972, P11177, P31937, P00558, P08237, P11413, P52209, P14618, Q9UKK9, Q96HY7	1659	109	13528	2.69317	0.000137167	1.75867e-06	7.15127e-05
GOTERM_BP_FAT	GO:0005996~monosaccharide metabolic process	57	2.93814	7.27618e-08	Q06210, P04406, P09467, O60502, Q12904, P06733, P07686, P62136, P17858, P10253, Q9UJ70, Q16822, P10155, Q16821, Q9BRR6, P13807, P51570, P11498, P40925, P40926, P62140, P18669, O60701, Q9BYC5, Q04446, P06744, Q02218, P09972, P11177, P08237, P00558, Q96G03, P11413, P52209, Q7Z4W1, Q16539, Q01813, P04075, Q15124, O95336, P11216, P09104, P60174, P37837, P43304, P00338, P35558, Q9UBX3, Q13630, Q49A26,…	1659	222	13528	2.09367	0.000255725	3.08141e-06	0.000133331
SP_PIR_KEYWORDS	glycolysis	19	0.979381	8.34679e-08	P60174, P04406, Q01813, P18669, P00338, P04075, P06733, P06744, Q02218, P19367, P17858, P09972, P11177, P00558, P08237, P09104, P14618, Q9BRR6, Q96HY7	1939	44	19235	4.28366	5.44196e-05	9.89473e-07	0.000124677
KEGG_PATHWAY	hsa00010:Glycolysis / Gluconeogenesis	24	1.23711	3.8235e-05	P51648, P60174, P09467, P04406, Q01813, P18669, P00338, P04075, P06733, P35558, P06744, P11766, P09622, P19367, P17858, P09972, P11177, P00558, P08237, Q96G03, Q16822, P09104, P14618, P49419	841	60	5085	2.41855	0.0067069	0.000517519	0.046909
BIOCARTA	h_glycolysisPathway:Glycolysis Pathway	8	0.412371	0.00139575	P04406, P60174, P18669, P00558, P06733, P06744, P19367, P17858	275	11	1437	3.80033	0.283815	0.0800668	1.78549
Annotation Cluster 22	Enrichment Score: 7.197129393120518
Category	Term	Count	%	PValue	Genes	List Total	Pop Hits	Pop Total	Fold Enrichment	Bonferroni	Benjamini	FDR
UP_SEQ_FEATURE	domain:PCI	13	0.670103	2.91636e-08	P60228, Q53FT5, O43242, Q7L2H7, Q14152, Q9Y6E3, Q9BT78, Q96HY6, Q9UNM7, Q9UNS2, Q15008, Q99613, O00232	1939	19	19113	6.74436	0.000141725	6.74927e-06	5.53341e-05
SMART	SM00088:PINT	12	0.618557	3.94515e-08	Q53FT5, P60228, O43242, Q7L2H7, Q9UNM7, Q9UNS2, Q15008, Q14152, Q9Y6E3, Q99613, Q9BT78, O00232	865	17	9079	7.40891	1.17565e-05	2.93913e-06	5.26654e-05
INTERPRO	IPR000717:Proteasome component region PCI	12	0.618557	2.22693e-07	Q53FT5, P60228, O43242, Q7L2H7, Q9UNM7, Q9UNS2, Q15008, Q14152, Q9Y6E3, Q99613, Q9BT78, O00232	1869	17	16659	6.29176	0.00055591	3.97181e-05	0.000392799
Annotation Cluster 23	Enrichment Score: 7.158379127724358
Category	Term	Count	%	PValue	Genes	List Total	Pop Hits	Pop Total	Fold Enrichment	Bonferroni	Benjamini	FDR
GOTERM_CC_FAT	GO:0030532~small nuclear ribonucleoprotein complex	18	0.927835	5.52573e-11	P08579, Q05DF2, Q8WWY3, O75643, Q9BUQ8, P09234, P62306, P62308, P14678, P62304, Q96DI7, P62314, P62316, P62318, Q15393, Q6P2Q9, P09661, Q9Y4Z0	1591	24	12782	6.02546	3.69118e-08	9.46457e-10	8.28093e-08
BIOCARTA	h_smPathway:Spliceosomal Assembly	15	0.773196	7.94196e-10	P08579, P26368, P09234, P62306, P62308, Q01081, P14678, P62304, P62314, P62316, P62318, P09012, P08621, P09661, Q01130	275	15	1437	5.22545	1.89813e-07	1.89813e-07	1.02443e-06
SMART	SM00651:Sm	12	0.618557	3.94515e-08	O95777, P62314, P62316, P62318, P62306, Q9UK45, P62308, Q9Y333, P62310, Q9Y4Z0, P62304, P14678	865	17	9079	7.40891	1.17565e-05	2.93913e-06	5.26654e-05
INTERPRO	IPR006649:Like-Sm ribonucleoprotein, eukaryotic and archaea-type, core	12	0.618557	2.22693e-07	O95777, P62314, P62316, P62318, P62306, Q9UK45, P62308, Q9Y333, P62310, Q9Y4Z0, P62304, P14678	1869	17	16659	6.29176	0.00055591	3.97181e-05	0.000392799
INTERPRO	IPR001163:Like-Sm ribonucleoprotein, core	12	0.618557	1.09737e-06	O95777, P62314, P62316, P62318, P62306, Q9UK45, P62308, Q9Y333, P62310, Q9Y4Z0, P62304, P14678	1869	19	16659	5.62947	0.00273639	0.000130475	0.0019356
GOTERM_BP_FAT	GO:0000387~spliceosomal snRNP biogenesis	12	0.618557	0.000265023	Q09161, P62314, Q8WWY3, P52298, P62316, P62318, O75494, P09234, P62306, P62308, P62304, P14678	1659	28	13528	3.4947	0.606108	0.00577011	0.484524
Annotation Cluster 24	Enrichment Score: 7.017967403156573
Category	Term	Count	%	PValue	Genes	List Total	Pop Hits	Pop Total	Fold Enrichment	Bonferroni	Benjamini	FDR
SP_PIR_KEYWORDS	gtp-binding	75	3.86598	2.30239e-11	P62820, P07437, P00367, Q9UHD8, Q71U36, Q8IXI1, P36405, P53597, Q15286, Q2NKY5, P61006, Q15029, P50583, P08134, Q9BZE4, P68371, Q6DD88, P61106, P18085, Q16822, P62826, P84077, P29992, Q05639, P68104, Q9UL26, P49411, P61011, Q9UL25, P50570, Q15019, P68363, P55010, P62491, Q03164, Q9H0U4, P61019, P63000, P27144, Q14344, Q96BM9, O60841, P61586, P84085, O60313, Q9H4B7, Q16181, Q99867, O95716, Q9UIJ7,…	1939	329	19235	2.26141	1.50116e-08	3.7529e-10	3.43912e-08
UP_SEQ_FEATURE	nucleotide phosphate-binding region:GTP	67	3.45361	4.56704e-10	P62820, P07437, Q9UHD8, Q71U36, P36405, Q15286, Q2NKY5, P61006, Q15029, P08134, Q9BZE4, P68371, Q6DD88, P61106, P18085, Q16822, P62826, P84077, P29992, Q05639, P68104, Q9UL26, P49411, P61011, Q9UL25, P50570, P68363, Q15019, P55010, P62491, Q9H0U4, P61019, P63000, Q14344, Q96BM9, O60841, P61586, P84085, O60313, Q9H4B7, Q16181, Q99867, O95716, Q9UIJ7, P60953, Q9Y295, P61026, Q9NVA2, Q05193, P40616,…	1939	295	19113	2.23874	2.21958e-06	1.84965e-07	8.66535e-07
GOTERM_MF_FAT	GO:0003924~GTPase activity	56	2.8866	6.05575e-08	P62820, P07437, Q71U36, Q9UHD8, Q15286, Q2NKY5, Q15029, P08134, Q9BZE4, Q9H4M9, P68371, Q6DD88, P18085, P61106, P62826, P84077, P29992, P68104, Q05639, Q9UL26, P49411, P61011, P50570, P68363, P55010, P62491, P61019, P63000, Q14344, Q96BM9, O60841, P61586, P84085, O60313, Q9H4B7, Q99867, O95716, P60953, Q9H223, Q05193, P62873, P40616, O00429, P15170, P62834, Q5JWF2, Q9NR31, Q13509, P51149, P51148,…	1628	211	12983	2.11654	7.84794e-05	2.53169e-06	9.88387e-05
GOTERM_MF_FAT	GO:0005525~GTP binding	82	4.2268	3.1392e-07	P62820, P07437, P00367, Q9UHD8, Q71U36, Q8IXI1, P36405, P53597, Q15286, Q2NKY5, P61006, Q15029, P50583, P08134, Q9BZE4, P68371, Q9H4M9, Q6DD88, P61106, P18085, Q9NS86, Q16822, P62826, P84077, P29992, Q05639, P68104, Q9UL26, P49411, P61011, Q9UL25, P49903, P50570, Q15019, P68363, P55010, P62491, Q03164, Q9H0U4, P61019, P63000, P27144, Q14344, Q96BM9, O60841, P61586, P84085, O60313, Q9H4B7, Q16181,…	1628	372	12983	1.75789	0.000406758	1.1624e-05	0.000512363
GOTERM_MF_FAT	GO:0032561~guanyl ribonucleotide binding	82	4.2268	9.72334e-07	P62820, P07437, P00367, Q9UHD8, Q71U36, Q8IXI1, P36405, P53597, Q15286, Q2NKY5, P61006, Q15029, P50583, P08134, Q9BZE4, P68371, Q9H4M9, Q6DD88, P61106, P18085, Q9NS86, Q16822, P62826, P84077, P29992, Q05639, P68104, Q9UL26, P49411, P61011, Q9UL25, P49903, P50570, Q15019, P68363, P55010, P62491, Q03164, Q9H0U4, P61019, P63000, P27144, Q14344, Q96BM9, O60841, P61586, P84085, O60313, Q9H4B7, Q16181,…	1628	382	12983	1.71187	0.00125935	3.40574e-05	0.00158698
GOTERM_MF_FAT	GO:0019001~guanyl nucleotide binding	82	4.2268	9.72334e-07	P62820, P07437, P00367, Q9UHD8, Q71U36, Q8IXI1, P36405, P53597, Q15286, Q2NKY5, P61006, Q15029, P50583, P08134, Q9BZE4, P68371, Q9H4M9, Q6DD88, P61106, P18085, Q9NS86, Q16822, P62826, P84077, P29992, Q05639, P68104, Q9UL26, P49411, P61011, Q9UL25, P49903, P50570, Q15019, P68363, P55010, P62491, Q03164, Q9H0U4, P61019, P63000, P27144, Q14344, Q96BM9, O60841, P61586, P84085, O60313, Q9H4B7, Q16181,…	1628	382	12983	1.71187	0.00125935	3.40574e-05	0.00158698
INTERPRO	IPR005225:Small GTP-binding protein	35	1.80412	0.000396093	P62820, O95716, P60953, Q9Y295, P36405, P61026, Q8IXI1, Q15286, P61006, Q15029, P08134, Q9BZE4, P18085, P61106, P40616, P62826, P84077, P62834, Q9NR31, Q9UL26, Q9UL25, Q9H082, P51149, P62491, Q9H0U4, P61019, P63000, P51148, Q9Y3L5, P13639, Q96BM9, O60841, P61586, P84085, P01112	1869	167	16659	1.86806	0.628141	0.0232781	0.696357
Annotation Cluster 25	Enrichment Score: 6.8489466677515285
Category	Term	Count	%	PValue	Genes	List Total	Pop Hits	Pop Total	Fold Enrichment	Bonferroni	Benjamini	FDR
GOTERM_BP_FAT	GO:0006259~DNA metabolic process	110	5.6701	1.51835e-09	Q16531, Q71UM5, P52701, Q9C0J8, P35244, Q9Y230, Q9NYB0, P49916, Q01831, P23246, P35249, Q96PK6, P49321, Q09028, P35251, Q92466, Q9UQE7, O14519, Q02880, Q01105, Q9UHN1, Q15014, Q92878, Q12824, Q14676, Q04837, P23921, P55209, Q08945, O60216, Q14683, P34931, O43929, P26358, P11388, P12956, P11387, O75475, P09874, Q969P6, P20962, P20585, P35232, P49736, P55072, Q92900, P27695, Q99543, P61088, Q68E01,…	1659	506	13528	1.77268	5.337e-06	8.33908e-08	2.78229e-06
SP_PIR_KEYWORDS	dna repair	46	2.37113	4.33499e-08	Q16531, P04406, Q96T60, P49959, P52701, P12956, Q9UMS4, P49916, Q01831, P23246, P09874, P78527, P20585, Q15233, Q92466, Q8IYD8, P29372, Q9UQE7, Q96T76, P27695, Q9NXR7, Q9HCS7, Q15014, Q92878, Q12888, P61088, P13010, Q68E01, Q14676, P46063, Q9Y5B9, P54727, P16455, Q9UBU8, Q13620, P18074, Q08945, Q7Z2E3, O60216, P54725, Q14683, Q9P287, Q7LG56, P18887, P43246	1939	191	19235	2.38912	2.82637e-05	5.2341e-07	6.47525e-05
SP_PIR_KEYWORDS	DNA damage	47	2.42268	1.4585e-07	Q16531, Q96T60, P49959, P52701, P12956, Q9UMS4, P49916, Q01831, P23246, P09874, P78527, P20585, Q502X6, Q15233, Q92466, Q8IYD8, P29372, Q5UIP0, Q9UQE7, Q96T76, P27695, Q9NXR7, Q9HCS7, Q15014, P62140, Q92878, Q12888, P61088, P13010, Q68E01, Q14676, Q9Y5B9, P54727, P16455, Q13620, Q9UBU8, P18074, Q08945, Q7Z2E3, O60216, P54725, Q14683, Q9P287, Q7LG56, P18887, P43246	1939	205	19235	2.27436	9.50895e-05	1.69811e-06	0.000217858
GOTERM_BP_FAT	GO:0006974~response to DNA damage stimulus	81	4.17526	2.8681e-07	Q16531, Q71UM5, P49959, Q96T60, P52701, Q9C0J8, P31947, P35244, Q9NYB0, Q9Y230, P49916, Q01831, P23246, P35249, Q96PK6, O95831, Q15233, Q502X6, Q9BWF3, P35251, Q92466, Q8IYD8, Q9UQE7, P23396, Q9HCS7, Q15014, P62140, Q9UHN1, Q92878, Q14676, P39748, Q9Y5B9, P54727, P16455, Q13620, O60216, Q08945, P54725, Q14683, Q9P287, O00255, Q16539, Q9UM54, Q15554, P34931, P12956, P11388, P00441, Q9UMS4, P06493,…	1659	373	13528	1.77078	0.00100763	1.13273e-05	0.000525559
GOTERM_BP_FAT	GO:0006281~DNA repair	65	3.35052	7.41727e-07	Q16531, Q71UM5, P49959, Q96T60, P52701, Q9C0J8, P35244, Q9Y230, P49916, Q01831, P23246, P35249, Q96PK6, Q15233, Q9BWF3, P35251, Q92466, Q8IYD8, Q9UQE7, Q9HCS7, Q15014, Q9UHN1, Q92878, Q14676, Q9Y5B9, P39748, P54727, P16455, Q13620, Q08945, O60216, P54725, Q14683, Q9P287, O00255, P34931, P12956, P11388, P00441, Q9UMS4, P09874, P78527, P20585, P29372, P12004, Q92900, P55072, Q96T76, P27695, Q9NXR7,…	1659	284	13528	1.8663	0.00260378	2.63347e-05	0.00135916
GOTERM_BP_FAT	GO:0033554~cellular response to stress	107	5.51546	3.94653e-06	Q16531, Q71UM5, P52701, Q9C0J8, P35244, Q7Z789, Q9Y230, Q9NYB0, P49916, Q01831, P23246, P35249, Q2KHP4, Q502X6, Q96PK6, P35251, Q92466, O14983, Q9UQE7, P23396, Q9UJU6, Q9UHN1, Q15014, Q92878, P49588, Q14676, O15513, P09493, Q08945, O60216, Q14683, Q16539, Q9UM54, P34931, P11388, P12956, P04040, P09874, P20585, P30041, P30044, P30048, Q06124, P28482, Q5UIP0, P55072, Q92900, P27695, P19525, P61088,…	1659	566	13528	1.54154	0.0137763	0.000126102	0.00723152
Annotation Cluster 26	Enrichment Score: 6.634631781679256
Category	Term	Count	%	PValue	Genes	List Total	Pop Hits	Pop Total	Fold Enrichment	Bonferroni	Benjamini	FDR
SP_PIR_KEYWORDS	actin-binding	69	3.5567	5.79484e-15	Q13045, Q9ULV0, Q01082, O60610, Q9BR76, Q9Y6W5, P23528, Q9Y4I1, P07737, Q8WXH0, P62328, Q5HYB6, P59998, O43707, O00401, Q9UJU6, P31146, Q96SB3, Q9NQX4, Q9BPX5, P21333, O15020, Q9BQI0, Q4LE56, O15511, O15513, Q16643, O75369, P35579, P60981, Q9UBC5, Q13813, P35580, Q96KR7, P09493, Q15149, Q13459, P47755, P47756, P06753, Q7Z406, Q70I54, P67936, O00159, P61158, Q14847, Q9UM54, P20929, P18206, P07951,…	1939	247	19235	2.77119	3.7641e-12	1.17573e-13	8.62643e-12
GOTERM_CC_FAT	GO:0015629~actin cytoskeleton	78	4.02062	6.1066e-13	P46940, Q9ULV0, Q01082, O14745, Q9UHD8, P35221, Q9Y6W5, P23528, Q9Y4I1, P07737, Q9NS86, P15311, Q5HYB6, P59998, O43707, P14649, P29992, O00401, P31146, Q96SB3, Q9NQX4, Q96FJ2, P21333, O15020, Q9BQI0, Q4LE56, O15511, O15513, Q16643, O75369, P35579, P60981, Q9UBC5, Q13813, P35580, P09493, Q13459, Q9H270, P47755, P47756, P06753, Q7Z406, Q13418, Q9NR12, P67936, O00159, P61158, Q14847, Q16181, Q9UM54,…	1591	269	12782	2.32954	4.07896e-10	1.10242e-11	9.1509e-10
GOTERM_MF_FAT	GO:0003779~actin binding	78	4.02062	1.71544e-08	Q13045, Q9ULV0, Q01082, O60610, Q9BR76, O14908, Q9Y6W5, P23528, Q9Y4I1, P07737, P15311, Q8WXH0, P62328, Q5HYB6, P59998, O43707, Q9BS35, O00401, Q9UJU6, P31146, Q96SB3, Q9NQX4, Q9BPX5, Q9Y490, Q59G69, P21333, O15020, Q9BQI0, Q4LE56, O15511, O15513, Q16643, O75369, P35579, P60981, Q9UBC5, Q13813, P35580, Q96KR7, P09493, Q15149, Q13459, P42704, P47755, P47756, P06753, Q7Z406, Q70I54, P67936, O00159,…	1628	326	12983	1.90808	2.22319e-05	8.55081e-07	2.79985e-05
GOTERM_MF_FAT	GO:0008092~cytoskeletal protein binding	104	5.36082	2.23559e-07	Q01082, Q9ULV0, O60610, Q9BR76, O14908, P23528, Q9Y4I1, P07737, Q8WXH0, P59998, O43707, Q9BS35, Q9UJU6, O00401, Q96SB3, Q9NQX4, P31146, Q96FJ2, Q9Y490, P50570, O15020, O15511, O15513, Q16643, O75369, P09493, Q15149, Q13459, P42704, Q96BM9, P61586, P67936, O00159, Q7Z5S1, Q9UM54, P18206, P07951, P04075, Q60FE7, O60271, P12814, P52907, Q14651, P22392, P42858, Q7L576, Q59GS4, P68032, O75083, Q14980,…	1628	504	12983	1.6456	0.00028969	8.77972e-06	0.00036488
GOTERM_BP_FAT	GO:0030029~actin filament-based process	52	2.68041	5.77851e-05	O60610, Q9Y6W5, P23528, Q9Y4I1, P07737, P15311, P62328, P59998, O43707, P14649, O00401, P31146, Q96SB3, Q9Y490, Q8WUM6, P21333, O15511, Q16643, O15513, O75369, P35579, P60981, P63000, P35580, P09493, Q13459, P47755, P47756, Q7Z406, P08727, P61586, Q9NR12, Q9Y5S2, Q9UM54, P60953, Q8WZ42, Q12929, P04075, P27797, Q60FE7, P12814, P52907, P68032, P46108, P35749, Q01518, P60660, Q13177, P50552, P06396,…	1659	241	13528	1.75944	0.18382	0.00148153	0.105835
GOTERM_BP_FAT	GO:0030036~actin cytoskeleton organization	47	2.42268	0.00033287	O60610, Q9Y6W5, P23528, P07737, P15311, P62328, P59998, O43707, O00401, Q96SB3, P31146, Q9Y490, Q8WUM6, P21333, O15511, O15513, Q16643, O75369, P35579, P60981, P63000, P35580, P09493, Q13459, P47755, P47756, P08727, P61586, Q9NR12, Q9Y5S2, P60953, Q8WZ42, Q12929, P04075, P27797, Q60FE7, P12814, P52907, P68032, P46108, P35749, Q01518, Q13177, P50552, P06396, Q27J81, Q9Y4D1, P35080, Q5T0R9, Q1ZYL5,…	1659	226	13528	1.69581	0.689705	0.00702481	0.608208
GOTERM_BP_FAT	GO:0007015~actin filament organization	19	0.979381	0.00217884	P31146, Q96SB3, O60610, Q8WZ42, P04075, P21333, Q13177, Q16643, P23528, P60981, P63000, P12814, P15311, P06396, P61586, P68032, P59998, O43707, O00401	1659	72	13528	2.15183	0.999532	0.0368857	3.91812
GOTERM_BP_FAT	GO:0007010~cytoskeleton organization	70	3.60825	0.0147239	Q6QNY1, P07437, Q15813, O60610, Q9Y6W5, P23528, P41208, P07737, P15311, P62328, P02533, P62826, P59998, O43707, Q9UQE7, O00401, P31146, Q96SB3, O75665, Q13153, Q9Y490, Q8WUM6, P21333, P68363, O15511, O15513, Q16643, O75369, P35579, P06748, P60981, P63000, P35580, P09493, Q12955, Q13459, P47755, P47756, P16949, P08727, P61586, Q14683, Q9NR12, Q14847, Q9Y5S2, Q9H4B7, P60953, Q8WZ42, P00441, Q12929,…	1659	436	13528	1.30918	1	0.177394	23.8002
Annotation Cluster 27	Enrichment Score: 6.609118297982741
Category	Term	Count	%	PValue	Genes	List Total	Pop Hits	Pop Total	Fold Enrichment	Bonferroni	Benjamini	FDR
GOTERM_BP_FAT	GO:0009060~aerobic respiration	20	1.03093	2.504e-09	P40925, P40926, P14927, P21912, P53597, P48735, O43837, P04040, P31040, P11177, P31930, O75874, P07919, P50213, P07954, Q99798, P36957, O75390, P22695, Q13423	1659	35	13528	4.65961	8.80153e-06	1.29435e-07	4.58843e-06
SP_PIR_KEYWORDS	tricarboxylic acid cycle	14	0.721649	9.924e-09	P40925, P40926, P21912, P53597, P48735, O43837, Q02218, P31040, O75874, P50213, P07954, Q99798, P36957, O75390	1939	21	19235	6.61337	6.47043e-06	1.29409e-07	1.48237e-05
KEGG_PATHWAY	hsa00020:Citrate cycle (TCA cycle)	20	1.03093	2.2242e-08	P11498, P40925, P40926, P21912, P53597, P35558, P48735, O43837, Q02218, P09622, P31040, P11177, O75874, Q16822, P53396, P50213, P07954, Q99798, P36957, O75390	841	31	5085	3.90089	3.91459e-06	4.89324e-07	2.72937e-05
GOTERM_BP_FAT	GO:0006099~tricarboxylic acid cycle	15	0.773196	4.55228e-08	P40925, P40926, P21912, P53597, P48735, O43837, P31040, P11177, O75874, P50213, P07954, Q99798, P36957, O75390, Q13423	1659	23	13528	5.31803	0.00016	2.00016e-06	8.34177e-05
GOTERM_BP_FAT	GO:0046356~acetyl-CoA catabolic process	15	0.773196	4.55228e-08	P40925, P40926, P21912, P53597, P48735, O43837, P31040, P11177, O75874, P50213, P07954, Q99798, P36957, O75390, Q13423	1659	23	13528	5.31803	0.00016	2.00016e-06	8.34177e-05
GOTERM_BP_FAT	GO:0051187~cofactor catabolic process	17	0.876289	1.18847e-07	P40925, P40926, P21912, P53597, P48735, O43837, P53004, P31040, P11177, O75874, P50213, P07954, Q99798, P36957, O75390, P30519, Q13423	1659	31	13528	4.47172	0.000417661	4.91468e-06	0.00021778
GOTERM_BP_FAT	GO:0006084~acetyl-CoA metabolic process	17	0.876289	1.18847e-07	P40925, P40926, P21912, P53597, P48735, O43837, P09622, P31040, P11177, O75874, Q16719, P50213, P07954, Q99798, P36957, O75390, Q13423	1659	31	13528	4.47172	0.000417661	4.91468e-06	0.00021778
GOTERM_BP_FAT	GO:0009109~coenzyme catabolic process	15	0.773196	3.75542e-07	P40925, P40926, P21912, P53597, P48735, O43837, P31040, P11177, O75874, P50213, P07954, Q99798, P36957, O75390, Q13423	1659	26	13528	4.70441	0.00131916	1.43481e-05	0.000688156
GOTERM_BP_FAT	GO:0043648~dicarboxylic acid metabolic process	17	0.876289	6.07004e-07	P11498, P40925, P40926, P21912, P53597, P17174, P35558, O43837, P00505, P09622, P31040, P42858, Q16719, P50213, P07954, P36957, O75390	1659	34	13528	4.07715	0.00213135	2.2225e-05	0.00111229
GOTERM_BP_FAT	GO:0006732~coenzyme metabolic process	40	2.06186	5.16871e-06	P00441, P53597, P48735, Q86TX2, P09622, P11586, P31040, Q8NFF5, P43490, P00491, O95336, Q6XQN6, P53396, P36957, Q13423, P40925, P37837, P60174, P40926, P13995, P21912, P34896, Q04760, P11182, O43837, Q49A26, Q9Y2Q3, P48637, P11177, O00764, P31937, O75874, P11413, P52209, Q16719, Q7Z4W1, P50213, P07954, Q99798, O75390	1659	153	13528	2.13185	0.018004	0.000163663	0.00947091
GOTERM_BP_FAT	GO:0006734~NADH metabolic process	5	0.257732	0.01046	P40925, P40926, P50213, O43837, P36957	1659	8	13528	5.09644	1	0.136925	17.5257
Annotation Cluster 28	Enrichment Score: 6.5475228318741525
Category	Term	Count	%	PValue	Genes	List Total	Pop Hits	Pop Total	Fold Enrichment	Bonferroni	Benjamini	FDR
SP_PIR_KEYWORDS	Aminoacyl-tRNA synthetase	22	1.13402	1.09597e-11	Q9Y285, P56192, Q9Y2Z4, P49588, P14868, P26639, P47897, P41252, Q9NSE4, P41250, P54577, P54136, Q6PI48, P26640, O43776, Q15046, P07814, P12081, Q9P2J5, Q9NSD9, P49591, Q9UDI5, P23381	1939	39	19235	5.59593	7.14571e-09	1.88045e-10	1.63707e-08
GOTERM_MF_FAT	GO:0004812~aminoacyl-tRNA ligase activity	26	1.34021	2.20718e-11	P56192, P14868, P47897, P54136, Q9UDI5, Q9Y285, Q9UHN1, Q9Y2Z4, P49588, P26639, P41252, Q9NSE4, P41250, P54577, Q6PI48, P26640, O43776, Q15046, P07814, Q8N1G4, Q9NSD9, Q9HCD5, Q9P2J5, P12081, P49591, Q5SWY0, P23381	1628	47	12983	4.4116	2.8605e-08	1.43025e-09	3.60244e-08
GOTERM_MF_FAT	GO:0016876~ligase activity, forming aminoacyl-tRNA and related compounds	26	1.34021	2.20718e-11	P56192, P14868, P47897, P54136, Q9UDI5, Q9Y285, Q9UHN1, Q9Y2Z4, P49588, P26639, P41252, Q9NSE4, P41250, P54577, Q6PI48, P26640, O43776, Q15046, P07814, Q8N1G4, Q9NSD9, Q9HCD5, Q9P2J5, P12081, P49591, Q5SWY0, P23381	1628	47	12983	4.4116	2.8605e-08	1.43025e-09	3.60244e-08
GOTERM_MF_FAT	GO:0016875~ligase activity, forming carbon-oxygen bonds	26	1.34021	2.20718e-11	P56192, P14868, P47897, P54136, Q9UDI5, Q9Y285, Q9UHN1, Q9Y2Z4, P49588, P26639, P41252, Q9NSE4, P41250, P54577, Q6PI48, P26640, O43776, Q15046, P07814, Q8N1G4, Q9NSD9, Q9HCD5, Q9P2J5, P12081, P49591, Q5SWY0, P23381	1628	47	12983	4.4116	2.8605e-08	1.43025e-09	3.60244e-08
GOTERM_BP_FAT	GO:0006418~tRNA aminoacylation for protein translation	25	1.28866	5.97019e-11	P56192, P14868, Q12904, P47897, P54136, Q9UDI5, Q9Y285, Q9UHN1, Q9Y2Z4, P49588, P26639, P41252, Q9NSE4, P41250, P54577, Q6PI48, P26640, O43776, Q15046, P07814, Q9NSD9, Q9P2J5, P12081, P49591, Q5SWY0, P23381	1659	46	13528	4.43169	2.09852e-07	3.68162e-09	1.094e-07
GOTERM_BP_FAT	GO:0043039~tRNA aminoacylation	25	1.28866	5.97019e-11	P56192, P14868, Q12904, P47897, P54136, Q9UDI5, Q9Y285, Q9UHN1, Q9Y2Z4, P49588, P26639, P41252, Q9NSE4, P41250, P54577, Q6PI48, P26640, O43776, Q15046, P07814, Q9NSD9, Q9P2J5, P12081, P49591, Q5SWY0, P23381	1659	46	13528	4.43169	2.09852e-07	3.68162e-09	1.094e-07
GOTERM_BP_FAT	GO:0043038~amino acid activation	25	1.28866	5.97019e-11	P56192, P14868, Q12904, P47897, P54136, Q9UDI5, Q9Y285, Q9UHN1, Q9Y2Z4, P49588, P26639, P41252, Q9NSE4, P41250, P54577, Q6PI48, P26640, O43776, Q15046, P07814, Q9NSD9, Q9P2J5, P12081, P49591, Q5SWY0, P23381	1659	46	13528	4.43169	2.09852e-07	3.68162e-09	1.094e-07
KEGG_PATHWAY	hsa00970:Aminoacyl-tRNA biosynthesis	22	1.13402	2.90518e-07	Q9Y285, P56192, Q9Y2Z4, P49588, P14868, P26639, P47897, P41252, Q9NSE4, P41250, P54577, P54136, Q6PI48, P26640, O43776, Q15046, P07814, P12081, Q9P2J5, Q9NSD9, P49591, Q9UDI5, P23381	841	41	5085	3.2444	5.11299e-05	5.68123e-06	0.000356502
INTERPRO	IPR014729:Rossmann-like alpha/beta/alpha sandwich fold	18	0.927835	4.58215e-07	P56192, P00966, Q9Y2Z4, P49585, P47897, P41252, Q9NSE4, P49915, P54577, P54136, O43252, P26640, Q8NFF5, P38117, Q9P2J5, O95340, P13804, Q9UDI5, P23381	1869	40	16659	4.011	0.00114351	6.73014e-05	0.000808225
UP_SEQ_FEATURE	short sequence motif:"HIGH" region	11	0.56701	2.28492e-06	P26640, P56192, P07814, Q9Y2Z4, Q9P2J5, P47897, Q9NSE4, P41252, P54577, P54136, Q9UDI5, P23381	1939	18	19113	6.02381	0.0110433	0.000346963	0.00433525
UP_SEQ_FEATURE	short sequence motif:"KMSKS" region	10	0.515464	6.55618e-06	P26640, P56192, P07814, Q9Y2Z4, Q9P2J5, P47897, Q9NSE4, P41252, P54577, Q9UDI5, P23381	1939	16	19113	6.16071	0.0313609	0.000936712	0.0124388
SP_PIR_KEYWORDS	ligase	56	2.8866	1.40219e-05	P17812, Q9BWK2, Q14527, P53597, P47897, P49915, P49916, Q14669, P11586, O00308, Q9HCC0, P59998, Q15386, Q9UBT2, P11498, Q9Y285, P68036, P49588, P22314, Q5VTR2, Q9NSE4, P41252, P54577, P41250, Q6PI48, O43776, Q96PU4, Q9NSD9, Q9P2J5, Q96CM8, Q9H832, P49591, P56192, P14868, P54136, P22102, O94972, P63279, Q14258, Q9UDI5, P00966, Q9Y2Z4, P26639, P61088, Q7Z6Z7, Q9UBE0, P61086, Q8N806, P26640, Q15046,…	1939	305	19235	1.82139	0.00910065	0.000128757	0.0209427
INTERPRO	IPR006195:Aminoacyl-tRNA synthetase, class II, conserved region	10	0.515464	2.88048e-05	Q9Y285, O43776, Q15046, P07814, P14868, P26639, P12081, P41250, P49591, Q6PI48	1869	17	16659	5.24313	0.0694009	0.00256552	0.0507956
GOTERM_BP_FAT	GO:0006399~tRNA metabolic process	30	1.54639	0.000161364	P56192, P14868, Q12904, P47897, Q99714, P54136, P05455, Q99575, Q9UDI5, Q9Y285, Q08J23, Q9Y2Z4, Q9UHN1, P49588, P26639, Q9NSE4, P41252, P54577, P41250, Q6PI48, P22087, P26640, O43776, Q15046, P07814, P12081, Q9NSD9, Q9P2J5, P49591, Q5SWY0, P23381	1659	118	13528	2.07313	0.432912	0.0037249	0.295277
INTERPRO	IPR001412:Aminoacyl-tRNA synthetase, class I, conserved site	12	0.618557	0.000841664	P56192, Q9Y2Z4, P47897, P41252, Q9NSE4, P54577, P54136, P26640, P07814, Q9P2J5, Q15067, Q9UDI5, P23381	1869	34	16659	3.14588	0.877852	0.0437487	1.47423
INTERPRO	IPR013155:Valyl/Leucyl/Isoleucyl-tRNA synthetase, class I, anticodon-binding	4	0.206186	0.021679	P26640, Q9P2J5, Q9NSE4, P41252	1869	6	16659	5.94222	1	0.459316	32.0633
KEGG_PATHWAY	hsa00290:Valine, leucine and isoleucine biosynthesis	6	0.309278	0.0235023	P26640, O15382, P11177, Q9P2J5, Q9NSE4, P41252	841	11	5085	3.29802	0.98479	0.160046	25.3116
INTERPRO	IPR002300:Aminoacyl-tRNA synthetase, class Ia	3	0.154639	0.0998117	P26640, Q9NSE4, P41252	1869	5	16659	5.34799	1	0.869368	84.3504
Annotation Cluster 29	Enrichment Score: 6.322012190328881
Category	Term	Count	%	PValue	Genes	List Total	Pop Hits	Pop Total	Fold Enrichment	Bonferroni	Benjamini	FDR
GOTERM_BP_FAT	GO:0051276~chromosome organization	109	5.61856	2.40748e-10	P51531, Q14527, P52701, Q92925, Q15003, Q9Y230, Q9NYB0, Q12830, Q8N7H5, P51532, Q96PK6, P49321, Q09028, P35251, Q92922, Q6PD62, Q9UQE7, Q9UKL0, Q9Y4A5, P06400, Q9NTI5, Q01105, Q15014, Q92878, Q12824, O95983, Q92522, O75239, Q9UKV3, P55209, P16403, P16401, Q14683, Q9NPA8, Q9NV56, P34931, P26358, Q02539, P11388, P12956, O43823, Q96GM5, Q92793, P09874, P20585, Q5SWC6, Q6P1J9, P84243, P35232, Q8NEZ4,…	1659	485	13528	1.83262	8.46228e-07	1.43428e-08	4.41155e-07
GOTERM_BP_FAT	GO:0006325~chromatin organization	83	4.27835	1.22411e-07	P51531, P04908, Q71UI9, Q14527, Q12873, Q92769, Q92925, Q13185, Q9HC52, Q16576, Q9Y230, Q12830, Q8N7H5, P51532, P49321, Q96PK6, Q09028, Q9BWF3, Q15424, P07305, Q92922, Q6PD62, Q9UKL0, Q9Y265, Q9Y4A5, P06400, Q01105, Q15014, Q12824, P33778, Q5VTR2, Q9NPF5, Q03164, O95983, O60341, Q9Y5B9, P06748, Q92522, O75239, P55209, P16403, Q99733, P16401, O00255, Q9NPA8, O14497, Q9BW71, Q9NV56, Q15554, P26358,…	1659	378	13528	1.7905	0.000430184	4.94569e-06	0.000224311
SP_PIR_KEYWORDS	chromatin regulator	44	2.26804	6.96875e-06	Q9NV56, Q14527, Q9UBL3, Q68CP9, P26358, Q12873, Q92769, Q92925, Q13185, Q96GM5, Q9Y230, Q16576, Q9HC52, Q12830, P51532, Q9C005, Q13547, Q09028, Q9H7L9, Q86U86, Q8NEZ4, Q92922, Q9UKL0, Q9Y265, Q9Y4A5, P06400, Q9NXR7, Q15014, Q12824, Q8TAQ2, Q14839, Q5VTR2, Q9NPF5, O60264, O96019, Q03164, Q9H0E9, O60341, Q9UBU8, Q969G3, Q9NPA8, Q06587, O14497, P61964	1939	213	19235	2.04921	0.00453333	6.4907e-05	0.0104088
GOTERM_BP_FAT	GO:0016568~chromatin modification	55	2.83505	0.000250849	P51531, Q14527, Q12873, Q92769, Q92925, Q13185, Q9Y230, Q16576, Q9HC52, Q12830, P51532, Q8N7H5, P49321, Q96PK6, Q09028, Q9BWF3, Q92922, Q6PD62, Q9Y265, Q9UKL0, Q9Y4A5, P06400, Q15014, Q12824, Q5VTR2, Q9NPF5, O95983, Q03164, O60341, O75239, O00255, Q9NPA8, O14497, Q9NV56, Q15554, Q68CP9, P26358, Q96GM5, Q92793, Q13547, Q6P1J9, P35232, Q9H7L9, Q86U86, Q8NEZ4, Q9NXR7, Q8TAQ2, Q14839, P61088, Q7Z6Z7,…	1659	274	13528	1.63681	0.585982	0.00556575	0.458668
Annotation Cluster 30	Enrichment Score: 6.307145895459716
Category	Term	Count	%	PValue	Genes	List Total	Pop Hits	Pop Total	Fold Enrichment	Bonferroni	Benjamini	FDR
GOTERM_CC_FAT	GO:0016585~chromatin remodeling complex	30	1.54639	1.56495e-09	P51531, Q9UBB5, Q12873, Q92925, Q92769, Q96GM5, Q16576, P68400, P51532, Q13547, O00422, Q09028, Q9H7L9, P45973, Q92922, P06400, Q96ST3, Q8TAQ2, Q12824, Q14839, Q5JRR2, Q13330, O60264, O96019, O95983, Q9UBU8, Q969G3, O94776, Q86YP4, O14497	1591	71	12782	3.39462	1.04539e-06	2.48901e-08	2.34525e-06
GOTERM_CC_FAT	GO:0016581~NuRD complex	11	0.56701	1.73096e-07	Q13547, Q09028, Q12873, Q92769, Q14839, O94776, Q16576, Q13330, Q86YP4, O95983, P68400	1591	13	12782	6.79795	0.000115622	2.18166e-06	0.000259404
GOTERM_CC_FAT	GO:0017053~transcriptional repressor complex	17	0.876289	1.47678e-05	Q12873, Q92769, Q8TAQ2, Q14839, Q16576, Q13330, P31946, O95983, P68400, Q13547, P56545, Q13363, Q09028, P45973, O94776, Q969G3, Q86YP4	1591	41	12782	3.33115	0.00981644	0.000151757	0.0221289
GOTERM_CC_FAT	GO:0000118~histone deacetylase complex	17	0.876289	1.47678e-05	Q9UBB5, Q12873, Q92769, Q96ST3, Q14839, Q16576, Q13330, P68400, O95983, Q13547, O00422, Q9UBU8, Q9H7L9, Q09028, P45973, O94776, Q86YP4	1591	41	12782	3.33115	0.00981644	0.000151757	0.0221289
Annotation Cluster 31	Enrichment Score: 5.6496172442926005
Category	Term	Count	%	PValue	Genes	List Total	Pop Hits	Pop Total	Fold Enrichment	Bonferroni	Benjamini	FDR
INTERPRO	IPR003959:ATPase, AAA-type, core	22	1.13402	1.71555e-08	P35998, P43686, Q9NVI7, O75351, P46459, Q5T9A4, P36776, Q9Y230, Q8IYT4, P35249, P62195, O15381, P35251, P17980, Q15645, P40937, P62333, Q9Y265, Q9BVQ7, P55072, P62191, Q8NBU5	1869	49	16659	4.0019	4.28365e-05	4.28373e-06	3.026e-05
SMART	SM00382:AAA	35	1.80412	4.17192e-07	P35998, P43686, Q9NVI7, O43929, O75351, Q9BSD7, Q5T9A4, P36776, Q9Y230, Q8IYT4, P35249, Q9UBJ2, P62195, P61221, O15381, P35251, P17980, Q9Y265, Q9BVQ7, P55072, Q8NBU5, Q8NE71, P61011, P46459, O75643, P28288, P33993, P06576, P33991, Q14204, O43143, Q15645, P40937, P62333, P62191	865	144	9079	2.5511	0.000124316	2.48644e-05	0.000556925
INTERPRO	IPR003593:ATPase, AAA+ type, core	35	1.80412	1.79591e-05	P35998, P43686, Q9NVI7, O43929, O75351, Q9BSD7, Q5T9A4, P36776, Q9Y230, Q8IYT4, P35249, Q9UBJ2, P62195, P61221, O15381, P35251, P17980, Q9Y265, Q9BVQ7, P55072, Q8NBU5, Q8NE71, P61011, P46459, O75643, P28288, P33993, P06576, P33991, Q14204, O43143, Q15645, P40937, P62333, P62191	1869	144	16659	2.16643	0.0438537	0.0017233	0.0316727
INTERPRO	IPR003960:ATPase, AAA-type, conserved site	13	0.670103	0.000196112	P43686, P35998, O75351, P46459, P62195, O15381, P17980, Q15645, P62333, Q9BVQ7, P62191, P55072, Q8NBU5	1869	34	16659	3.40804	0.387214	0.013149	0.345351
Annotation Cluster 32	Enrichment Score: 5.636821891517234
Category	Term	Count	%	PValue	Genes	List Total	Pop Hits	Pop Total	Fold Enrichment	Bonferroni	Benjamini	FDR
UP_SEQ_FEATURE	compositionally biased region:Arg/Ser-rich (RS domain)	12	0.618557	3.05531e-08	Q07955, Q14498, P84103, P26368, Q08170, Q13247, Q16629, Q12872, O75494, Q13243, Q13242, Q01130	1939	16	19113	7.39286	0.000148477	6.74944e-06	5.79705e-05
GOTERM_BP_FAT	GO:0006376~mRNA splice site selection	10	0.515464	6.86224e-06	Q07955, Q05DF2, Q12874, Q13247, Q12872, O75494, Q13243, Q13242, Q15637, Q15459	1659	14	13528	5.82451	0.0238323	0.000215342	0.0125739
UP_SEQ_FEATURE	compositionally biased region:Gly-rich (hinge region)	6	0.309278	5.86156e-05	Q07955, Q08170, Q13247, Q13243, Q13242, Q01130	1939	6	19113	9.85714	0.247895	0.0067599	0.111157
Annotation Cluster 33	Enrichment Score: 5.574675172995751
Category	Term	Count	%	PValue	Genes	List Total	Pop Hits	Pop Total	Fold Enrichment	Bonferroni	Benjamini	FDR
INTERPRO	IPR017998:Chaperone, tailless complex polypeptide 1	10	0.515464	1.22613e-07	P49368, P40227, P10809, P78371, P17987, P48643, P50990, Q92526, P50991, Q99832	1869	11	16659	8.10302	0.000306119	2.55135e-05	0.000216273
INTERPRO	IPR002194:Chaperonin TCP-1, conserved site	9	0.463918	9.00488e-07	P49368, P40227, P78371, P17987, P48643, P50990, Q92526, P50991, Q99832	1869	10	16659	8.02199	0.00224599	0.00011242	0.00158832
PIR_SUPERFAMILY	PIRSF002584:molecular chaperone t-complex-type	9	0.463918	7.2069e-06	P49368, P40227, P78371, P17987, P48643, P50990, Q92526, P50991, Q99832	1087	10	7396	6.12364	0.00748149	0.00748149	0.0114458
INTERPRO	IPR002423:Chaperonin Cpn60/TCP-1	10	0.515464	7.31742e-06	P49368, P40227, P10809, P78371, P17987, P48643, P50990, Q92526, P50991, Q99832	1869	15	16659	5.94222	0.0181058	0.00076103	0.0129061
GOTERM_CC_FAT	GO:0005832~chaperonin-containing T-complex	7	0.360825	2.2988e-05	P49368, P40227, P78371, P17987, P48643, P50991, Q99832	1591	7	12782	8.03394	0.0152389	0.000232642	0.0344447
Annotation Cluster 34	Enrichment Score: 5.104294604402109
Category	Term	Count	%	PValue	Genes	List Total	Pop Hits	Pop Total	Fold Enrichment	Bonferroni	Benjamini	FDR
INTERPRO	IPR013126:Heat shock protein 70	10	0.515464	4.41276e-07	P34932, P11142, P34931, P08107, P54652, Q0VDF9, Q9Y4L1, P38646, Q2KHP4, Q92598	1869	12	16659	7.42777	0.00110126	6.88644e-05	0.000778348
INTERPRO	IPR001023:Heat shock protein Hsp70	10	0.515464	4.41276e-07	P34932, P11142, P34931, P08107, P54652, Q0VDF9, Q9Y4L1, P38646, Q2KHP4, Q92598	1869	12	16659	7.42777	0.00110126	6.88644e-05	0.000778348
SP_PIR_KEYWORDS	stress response	22	1.13402	1.0686e-06	P34932, P34931, P54652, P25685, P50454, P38646, Q12931, P61604, P11142, P07900, Q58FF8, P08107, Q14011, P08238, P10809, O95197, Q0VDF9, O95433, P98179, Q9Y4L1, P04792, Q92598	1939	66	19235	3.30669	0.000696484	1.10591e-05	0.00159617
INTERPRO	IPR018181:Heat shock protein 70, conserved site	10	0.515464	7.31742e-06	P34932, P11142, P34931, P08107, P54652, Q0VDF9, Q9Y4L1, P38646, Q2KHP4, Q92598	1869	15	16659	5.94222	0.0181058	0.00076103	0.0129061
PIR_SUPERFAMILY	PIRSF002581:chaperone HSP70	5	0.257732	0.0197666	P11142, P08107, P54652, P38646, Q2KHP4	1087	8	7396	4.25253	1	0.875109	27.1734
Annotation Cluster 35	Enrichment Score: 4.991285496047156
Category	Term	Count	%	PValue	Genes	List Total	Pop Hits	Pop Total	Fold Enrichment	Bonferroni	Benjamini	FDR
GOTERM_CC_FAT	GO:0005856~cytoskeleton	235	12.1134	1.4238e-07	P46940, P07437, Q96TC7, O60610, P13984, P27816, Q9BR76, Q9Y5Y2, P23528, Q4W4Y1, P07737, P13645, Q8WXH0, P13646, P59998, P14649, O00401, P29992, Q9UJU6, O75955, Q9NP97, Q96SB3, Q9NQX4, Q99426, O75369, Q562R1, Q03252, P09493, Q13459, P28070, P67775, P61586, Q7Z5S1, Q99867, Q9Y6G9, P18206, P07951, Q92797, P52565, Q60FE7, Q05193, P00491, Q59GS4, O75083, Q7Z368, P63104, P27361, P14923, Q9NZM1, Q9BZF9,…	1591	1381	12782	1.36711	9.5105e-05	1.86489e-06	0.000213372
GOTERM_CC_FAT	GO:0044430~cytoskeletal part	165	8.50515	4.86541e-06	P46940, P07437, Q01082, Q9ULV0, Q96TC7, Q9UHD8, Q71U36, P36405, Q2NKY5, P27816, Q9Y5Y2, P23528, Q4W4Y1, Q9Y4I1, P13645, Q9Y224, P02533, P13646, P59998, O43707, Q9UQE7, P02538, Q9Y496, P14649, P29992, P06400, Q9NP97, O75955, Q96SB3, Q9NQX4, P31146, Q96FJ2, P17987, P50570, Q99426, O15020, O15511, O15513, Q16643, Q03252, P09493, P02545, Q13459, P28070, Q96BM9, P67775, P67936, Q9NR12, O00159, Q16539,…	1591	952	12782	1.39244	0.00324483	5.50849e-05	0.00729112
GOTERM_CC_FAT	GO:0015630~microtubule cytoskeleton	93	4.79381	0.00153312	Q13045, P07437, Q6QNY1, Q15813, Q5VYK3, Q96TC7, Q9UHD8, Q71U36, P36405, Q2NKY5, P05783, Q13185, P30153, P27816, Q9Y5Y2, Q8IYT4, Q4W4Y1, P41208, P68371, P15311, Q08211, O15078, Q9Y224, Q9Y4P1, P59998, Q9Y3A5, Q9UQE7, Q9Y265, O43809, Q9Y496, Q9Y266, Q07866, P06400, O75955, Q9NP97, O75665, Q96FJ2, P17987, P50570, Q99426, Q15019, P68363, P35579, P06748, P35580, P28070, Q96BM9, P16949, P11413, Q52M21,…	1591	549	12782	1.36094	0.641172	0.00990125	2.27309
Annotation Cluster 36	Enrichment Score: 4.90392028268507
Category	Term	Count	%	PValue	Genes	List Total	Pop Hits	Pop Total	Fold Enrichment	Bonferroni	Benjamini	FDR
UP_SEQ_FEATURE	short sequence motif:Prevents secretion from ER	24	1.23711	4.68386e-09	P30101, Q9Y2B0, Q9BVK6, Q8NBS9, Q14696, P27797, P30533, Q6IBH5, P50454, P30040, Q2KHP4, O95831, P13667, Q15084, Q9NYU2, P14314, P14625, Q8NBL1, P07237, P26885, Q14257, Q9Y4L1, O43852	1939	59	19113	4.00969	2.27633e-05	1.19808e-06	8.887e-06
INTERPRO	IPR000886:Endoplasmic reticulum, targeting sequence	15	0.773196	0.000271906	Q9Y2B0, Q8NBS9, P27797, P30533, P50454, P30040, Q2KHP4, P13667, Q15084, Q9NYU2, P14314, P14625, Q8NBL1, P07237, Q14257	1869	45	16659	2.97111	0.492897	0.0177108	0.478521
GOTERM_CC_FAT	GO:0005788~endoplasmic reticulum lumen	21	1.08247	0.00152481	P30101, Q8NBS9, P27797, P30533, Q6IBH5, P50454, P30040, Q2KHP4, O95831, P13667, Q15084, Q9NYU2, P14625, P13674, Q8NBL1, P07237, Q9UBS4, Q14257, Q9Y4L1, O43852	1591	80	12782	2.10891	0.639172	0.00994389	2.2609
Annotation Cluster 37	Enrichment Score: 4.765289116189448
Category	Term	Count	%	PValue	Genes	List Total	Pop Hits	Pop Total	Fold Enrichment	Bonferroni	Benjamini	FDR
SMART	SM00101:14_3_3	7	0.360825	4.7033e-06	P27348, P62258, P31947, Q04917, P31946, P61981, P63104	865	7	9079	10.496	0.00140061	0.000233571	0.00627844
UP_SEQ_FEATURE	site:Interaction with phosphoserine on interacting protein	7	0.360825	6.90004e-06	P27348, P62258, P31947, Q04917, P31946, P61981, P63104	1939	7	19113	9.85714	0.0329783	0.000957664	0.0130911
INTERPRO	IPR000308:14-3-3 protein	7	0.360825	1.24914e-05	P27348, P62258, P31947, Q04917, P31946, P61981, P63104	1869	7	16659	8.91332	0.0307099	0.00124687	0.0220309
PIR_SUPERFAMILY	PIRSF000868:14-3-3 protein	7	0.360825	6.06518e-05	P27348, P62258, P31947, Q04917, P31946, P61981, P63104	1087	7	7396	6.80405	0.0612454	0.0311065	0.0962871
PIR_SUPERFAMILY	PIRSF000868:14-3-3	7	0.360825	6.06518e-05	P27348, P62258, P31947, Q04917, P31946, P61981, P63104	1087	7	7396	6.80405	0.0612454	0.0311065	0.0962871
Annotation Cluster 38	Enrichment Score: 4.71284521427905
Category	Term	Count	%	PValue	Genes	List Total	Pop Hits	Pop Total	Fold Enrichment	Bonferroni	Benjamini	FDR
SP_PIR_KEYWORDS	stress response	22	1.13402	1.0686e-06	P34932, P34931, P54652, P25685, P50454, P38646, Q12931, P61604, P11142, P07900, Q58FF8, P08107, Q14011, P08238, P10809, O95197, Q0VDF9, O95433, P98179, Q9Y4L1, P04792, Q92598	1939	66	19235	3.30669	0.000696484	1.10591e-05	0.00159617
GOTERM_BP_FAT	GO:0006986~response to unfolded protein	24	1.23711	6.89999e-06	Q9BUN8, P31689, P34932, P34931, P49588, P19525, P54652, P25685, P25686, P50454, P26640, P61604, P07900, P55145, P11142, O00299, P08107, P08238, O95292, P10809, O75190, P04792, P55072, Q92598	1659	71	13528	2.75639	0.0239618	0.00021461	0.012643
GOTERM_BP_FAT	GO:0051789~response to protein stimulus	26	1.34021	0.000985828	Q9BUN8, P34932, P31689, P34931, P25685, P25686, P61604, P11142, P07900, P08107, P55072, P49588, P19525, P54652, P50454, P26640, P35659, P55145, O00299, O95292, P08238, P10809, O75190, P61158, P04792, Q92598	1659	107	13528	1.98142	0.968786	0.0185655	1.79113
Annotation Cluster 39	Enrichment Score: 4.663336314565285
Category	Term	Count	%	PValue	Genes	List Total	Pop Hits	Pop Total	Fold Enrichment	Bonferroni	Benjamini	FDR
GOTERM_CC_FAT	GO:0016585~chromatin remodeling complex	30	1.54639	1.56495e-09	P51531, Q9UBB5, Q12873, Q92925, Q92769, Q96GM5, Q16576, P68400, P51532, Q13547, O00422, Q09028, Q9H7L9, P45973, Q92922, P06400, Q96ST3, Q8TAQ2, Q12824, Q14839, Q5JRR2, Q13330, O60264, O96019, O95983, Q9UBU8, Q969G3, O94776, Q86YP4, O14497	1591	71	12782	3.39462	1.04539e-06	2.48901e-08	2.34525e-06
GOTERM_CC_FAT	GO:0070603~SWI/SNF-type complex	11	0.56701	1.43298e-06	P06400, P51531, Q92925, Q12824, Q8TAQ2, Q969G3, Q92922, Q96GM5, O96019, O14497, P51532	1591	15	12782	5.89156	0.000956771	1.67934e-05	0.00214746
GOTERM_CC_FAT	GO:0016514~SWI/SNF complex	11	0.56701	1.43298e-06	P06400, P51531, Q92925, Q12824, Q8TAQ2, Q969G3, Q92922, Q96GM5, O96019, O14497, P51532	1591	15	12782	5.89156	0.000956771	1.67934e-05	0.00214746
GOTERM_BP_FAT	GO:0006338~chromatin remodeling	19	0.979381	7.58127e-05	P06400, P51531, Q92769, Q12824, Q8TAQ2, Q13185, Q96GM5, O60264, O96019, Q12830, P51532, P49321, Q13547, Q09028, Q7KZ85, Q86U86, Q92922, O00255, O14497	1659	56	13528	2.76664	0.233938	0.00186184	0.138831
BIOCARTA	h_hSWI-SNFpathway:Chromatin Remodeling by hSWI/SNF ATP-dependent Complexes	11	0.56701	0.000298934	Q12824, Q8TAQ2, P35269, Q969G3, P29083, Q92922, Q96GM5, P60709, O14497, P51532, P24928	275	17	1437	3.38118	0.0689627	0.0350973	0.384909
BIOCARTA	h_vdrPathway:Control of Gene Expression by Vitamin D Receptor	14	0.721649	0.000517789	P19793, Q02880, Q8TAQ2, Q13573, Q96GM5, Q92793, Q99873, O96019, Q9Y5B9, P51532, Q13547, Q969G3, Q92922, O14497	275	27	1437	2.70949	0.116429	0.0404215	0.66584
SP_PIR_KEYWORDS	neurogenesis	22	1.13402	0.0602833	Q96SB3, P51531, Q12824, Q8TAQ2, Q99426, Q96GM5, Q9Y6E2, Q01650, O96019, Q16643, P51532, P15531, Q9C0C4, Q16555, O15075, P22392, P16949, Q7L576, Q969G3, Q92922, O00139, Q8IUH3, O14497	1939	146	19235	1.4948	1	0.214398	60.4952
Annotation Cluster 40	Enrichment Score: 4.38837010507103
Category	Term	Count	%	PValue	Genes	List Total	Pop Hits	Pop Total	Fold Enrichment	Bonferroni	Benjamini	FDR
SMART	SM00513:SAP	11	0.56701	2.08772e-05	P35659, Q9NWH9, Q15424, Q9UKV3, Q1KMD3, P12956, Q14151, Q00839, Q9BUJ2, Q8IX12, P82979	865	23	9079	5.0198	0.00620217	0.000691037	0.0278662
UP_SEQ_FEATURE	domain:SAP	11	0.56701	3.70814e-05	P35659, Q9NWH9, Q15424, Q9UKV3, Q1KMD3, P12956, Q14151, Q00839, Q9BUJ2, Q8IX12, P82979	1939	23	19113	4.71429	0.164913	0.00449534	0.0703336
INTERPRO	IPR003034:DNA-binding SAP	11	0.56701	8.83203e-05	P35659, Q9NWH9, Q15424, Q9UKV3, Q1KMD3, P12956, Q14151, Q00839, Q9BUJ2, Q8IX12, P82979	1869	23	16659	4.26289	0.197919	0.00666092	0.155671
Annotation Cluster 41	Enrichment Score: 4.319532186832161
Category	Term	Count	%	PValue	Genes	List Total	Pop Hits	Pop Total	Fold Enrichment	Bonferroni	Benjamini	FDR
INTERPRO	IPR011989:Armadillo-like helical	41	2.1134	7.94409e-10	Q5VYK3, Q14974, P55060, O75533, Q7Z3U7, O14787, P30153, P63010, Q14669, Q86VP6, O95373, Q9Y678, O60716, P52292, Q9HAV4, Q9H3U1, O43747, Q16401, Q0VD96, Q96T76, O00629, P52294, Q9Y446, Q92973, Q92616, Q8TEX9, Q9Y5L0, Q14008, Q96P70, Q8WYA6, P14923, O00505, Q9UI26, Q86U38, Q9UBF2, O14980, O95782, Q10567, Q96HW7, O60518, P53618	1869	128	16659	2.85505	1.98364e-06	3.30606e-07	1.40123e-06
UP_SEQ_FEATURE	repeat:HEAT 5	19	0.979381	9.92853e-10	Q96T76, Q5VYK3, Q14974, Q92973, Q92616, O75533, Q8TEX9, O14787, Q6KC79, P30153, Q14008, Q86VP6, O43432, Q9UI26, Q9UBF2, P42858, O14980, Q96HW7, O60518	1939	35	19113	5.35102	4.82525e-06	3.71174e-07	1.88381e-06
UP_SEQ_FEATURE	repeat:HEAT 4	21	1.08247	1.15484e-09	Q96T76, Q5VYK3, Q14974, Q92973, Q92616, O75533, Q8TEX9, P30153, O14787, Q6KC79, Q14008, Q86VP6, O43432, Q9UI26, Q9Y678, Q9UBF2, P42858, O14980, Q96HW7, O60518, Q0VD96	1939	43	19113	4.81395	5.61252e-06	4.00895e-07	2.19116e-06
UP_SEQ_FEATURE	repeat:HEAT 3	22	1.13402	4.43432e-09	Q96T76, Q5VYK3, Q9BTW9, Q14974, Q92973, Q92616, O75533, Q8TEX9, P30153, O14787, Q6KC79, Q14008, Q86VP6, O43432, Q9UI26, Q9Y678, Q9UBF2, P42858, O14980, Q96HW7, O60518, Q0VD96	1939	50	19113	4.33714	2.15506e-05	1.19727e-06	8.41354e-06
UP_SEQ_FEATURE	repeat:HEAT 1	23	1.18557	1.83151e-08	Q96T76, Q5VYK3, Q9BTW9, Q14974, Q92973, Q92616, O75533, Q8TEX9, P30153, O14787, Q6KC79, Q14008, P78527, Q86VP6, O43432, Q9UI26, Q9Y678, Q9UBF2, P42858, O14980, Q96HW7, O60518, Q0VD96	1939	58	19113	3.90887	8.90076e-05	4.45057e-06	3.47506e-05
UP_SEQ_FEATURE	repeat:HEAT 2	23	1.18557	1.83151e-08	Q96T76, Q5VYK3, Q9BTW9, Q14974, Q92973, Q92616, O75533, Q8TEX9, P30153, O14787, Q6KC79, Q14008, P78527, Q86VP6, O43432, Q9UI26, Q9Y678, Q9UBF2, P42858, O14980, Q96HW7, O60518, Q0VD96	1939	58	19113	3.90887	8.90076e-05	4.45057e-06	3.47506e-05
UP_SEQ_FEATURE	repeat:HEAT 6	16	0.824742	4.12762e-08	Q96T76, Q5VYK3, Q14974, Q92973, Q92616, O75533, Q8TEX9, O14787, P30153, Q14008, Q86VP6, Q9UI26, Q9UBF2, O14980, Q96HW7, O60518	1939	30	19113	5.25714	0.000200582	8.7218e-06	7.83161e-05
UP_SEQ_FEATURE	repeat:HEAT 7	14	0.721649	9.81013e-08	Q96T76, Q5VYK3, Q14974, Q92973, Q92616, O75533, O14787, P30153, Q14008, Q86VP6, Q9UI26, O14980, Q96HW7, O60518	1939	24	19113	5.75	0.000476659	1.83372e-05	0.000186134
INTERPRO	IPR000357:HEAT	22	1.13402	1.89772e-07	Q96T76, Q5VYK3, Q9NTI5, Q9BTW9, Q14974, Q92973, Q9NXF1, Q92797, Q92616, Q29RF7, O75533, Q8TEX9, P30153, O14787, P14923, Q14008, P78527, Q86VP6, P42858, Q96HW7, O60518, Q0VD96	1869	55	16659	3.56533	0.000473748	3.64502e-05	0.000334731
UP_SEQ_FEATURE	repeat:HEAT 8	12	0.618557	3.95657e-07	Q5VYK3, Q9UI26, Q14974, Q92973, O14980, Q92616, O75533, O14787, P30153, Q14008, Q96HW7, Q86VP6	1939	19	19113	6.22556	0.00192105	6.63045e-05	0.000750705
UP_SEQ_FEATURE	repeat:HEAT 10	9	0.463918	3.68272e-05	Q5VYK3, Q9UI26, O14980, Q92616, O75533, O14787, P30153, Q14008, Q86VP6	1939	15	19113	5.91429	0.16388	0.00457881	0.0698517
UP_SEQ_FEATURE	repeat:HEAT 9	9	0.463918	3.68272e-05	Q5VYK3, Q9UI26, O14980, Q92616, O75533, O14787, P30153, Q14008, Q86VP6	1939	15	19113	5.91429	0.16388	0.00457881	0.0698517
UP_SEQ_FEATURE	repeat:HEAT 11	7	0.360825	0.000317481	Q5VYK3, Q9UI26, Q92616, O75533, O14787, P30153, Q86VP6	1939	11	19113	6.27273	0.786304	0.0303926	0.600662
UP_SEQ_FEATURE	repeat:HEAT 12	6	0.309278	0.0017351	Q5VYK3, Q9UI26, Q92616, O14787, P30153, Q86VP6	1939	10	19113	5.91429	0.999784	0.120039	3.24129
UP_SEQ_FEATURE	repeat:HEAT 13	6	0.309278	0.0017351	Q5VYK3, Q9UI26, Q92616, O14787, P30153, Q86VP6	1939	10	19113	5.91429	0.999784	0.120039	3.24129
UP_SEQ_FEATURE	repeat:HEAT 15	5	0.257732	0.00286662	Q5VYK3, Q9UI26, Q92616, P30153, Q86VP6	1939	7	19113	7.04082	0.999999	0.185494	5.30117
UP_SEQ_FEATURE	repeat:HEAT 14	5	0.257732	0.00873635	Q5VYK3, Q9UI26, Q92616, P30153, Q86VP6	1939	9	19113	5.47619	1	0.387481	15.3368
UP_SEQ_FEATURE	repeat:HEAT 16	3	0.154639	0.0536473	Q5VYK3, Q92616, Q86VP6	1939	4	19113	7.39286	1	0.872723	64.8733
UP_SEQ_FEATURE	repeat:HEAT 17	3	0.154639	0.0536473	Q5VYK3, Q92616, Q86VP6	1939	4	19113	7.39286	1	0.872723	64.8733
UP_SEQ_FEATURE	repeat:HEAT 18	3	0.154639	0.0536473	Q5VYK3, Q92616, Q86VP6	1939	4	19113	7.39286	1	0.872723	64.8733
UP_SEQ_FEATURE	repeat:HEAT 19	3	0.154639	0.0536473	Q5VYK3, Q92616, Q86VP6	1939	4	19113	7.39286	1	0.872723	64.8733
UP_SEQ_FEATURE	repeat:HEAT 24	3	0.154639	0.0536473	Q5VYK3, Q92616, Q86VP6	1939	4	19113	7.39286	1	0.872723	64.8733
UP_SEQ_FEATURE	repeat:HEAT 23	3	0.154639	0.0536473	Q5VYK3, Q92616, Q86VP6	1939	4	19113	7.39286	1	0.872723	64.8733
UP_SEQ_FEATURE	repeat:HEAT 20	3	0.154639	0.0536473	Q5VYK3, Q92616, Q86VP6	1939	4	19113	7.39286	1	0.872723	64.8733
UP_SEQ_FEATURE	repeat:HEAT 22	3	0.154639	0.0536473	Q5VYK3, Q92616, Q86VP6	1939	4	19113	7.39286	1	0.872723	64.8733
UP_SEQ_FEATURE	repeat:HEAT 21	3	0.154639	0.0536473	Q5VYK3, Q92616, Q86VP6	1939	4	19113	7.39286	1	0.872723	64.8733
Annotation Cluster 42	Enrichment Score: 4.263937332528009
Category	Term	Count	%	PValue	Genes	List Total	Pop Hits	Pop Total	Fold Enrichment	Bonferroni	Benjamini	FDR
GOTERM_CC_FAT	GO:0005643~nuclear pore	29	1.49485	1.15103e-07	Q14974, P55060, Q08AD3, O14787, O95373, Q92621, P61970, P49792, O75694, P52292, P62826, Q12769, O00629, P52294, Q8WUM0, Q92973, Q99567, P78406, P46060, Q8TEX9, Q96P70, Q4LE56, O00505, Q9UI26, P37198, O14980, O00159, Q14764, P35658, P63241, Q5SWY0	1591	79	12782	2.94917	7.6886e-05	1.53778e-06	0.000172495
SP_PIR_KEYWORDS	translocation	18	0.927835	0.000909632	Q12769, Q8WUM0, Q9NS69, O60220, Q08AD3, Q99567, Q4LE56, Q9Y5L4, P61619, P37198, Q92621, Q9P2E9, Q9Y5J7, P49792, O75694, O00159, Q14764, P35658, Q5SWY0, P63241	1939	74	19235	2.41299	0.447527	0.00609834	1.35015
SP_PIR_KEYWORDS	nuclear pore complex	12	0.618557	0.00154253	Q12769, Q8WUM0, Q08AD3, Q99567, Q4LE56, P37198, Q92621, P49792, O75694, O00159, Q14764, P35658, Q5SWY0, P63241	1939	40	19235	2.97602	0.634507	0.00981921	2.27951
Annotation Cluster 43	Enrichment Score: 4.23893094461938
Category	Term	Count	%	PValue	Genes	List Total	Pop Hits	Pop Total	Fold Enrichment	Bonferroni	Benjamini	FDR
GOTERM_CC_FAT	GO:0000228~nuclear chromosome	43	2.21649	2.06362e-06	Q15554, P52701, Q92769, Q8WZ42, P11388, P12956, P11387, Q9UBD5, Q13185, P35244, Q9NYB0, Q96QC0, P68400, P84243, Q13547, Q09028, Q9H7L9, P83916, Q86U86, P45973, Q92922, P49736, Q15050, Q9UQE7, P63279, Q13263, Q92878, Q96ST3, Q12824, Q9H6R4, P17987, P18754, P13010, P33993, Q9NRL2, Q9UBU8, P42704, O60216, P26583, Q14683, Q969G3, O43913, Q06587	1591	162	12782	2.13247	0.00137755	2.37669e-05	0.00309252
GOTERM_CC_FAT	GO:0000790~nuclear chromatin	18	0.927835	0.00024401	P52701, Q92769, Q96ST3, P17987, P18754, Q13185, Q96QC0, P68400, P84243, Q13547, Q9H7L9, Q9UBU8, Q09028, P83916, P45973, Q92922, Q06587, Q13263	1591	55	12782	2.62929	0.150425	0.00196215	0.365054
GOTERM_CC_FAT	GO:0044454~nuclear chromosome part	30	1.54639	0.000381215	Q15554, P52701, Q92769, P12956, Q9UBD5, Q13185, P35244, Q9NYB0, Q96QC0, P68400, P84243, Q13547, Q9H7L9, Q09028, P83916, P45973, Q92922, P49736, Q9UQE7, P63279, Q13263, Q92878, Q96ST3, P17987, P18754, P13010, P33993, Q9UBU8, O43913, Q06587	1591	122	12782	1.97556	0.224851	0.00299199	0.569774
Annotation Cluster 44	Enrichment Score: 4.020611894706981
Category	Term	Count	%	PValue	Genes	List Total	Pop Hits	Pop Total	Fold Enrichment	Bonferroni	Benjamini	FDR
SP_PIR_KEYWORDS	endoplasmic reticulum	116	5.97938	2.09621e-07	Q12907, Q12904, P00167, Q2KHP4, Q969N2, Q8NBL1, O14983, O00400, O60506, Q01105, Q8NBS9, P30533, Q8IWX8, Q15155, P14314, Q9P2E9, O95197, P07237, Q9Y6A9, Q15005, Q96JJ7, P63241, Q6UXD5, P16615, Q86UP2, O94979, P13667, P14625, Q96AG4, Q4JM47, O00264, P53992, O95433, O00165, Q14257, P26885, Q969X5, Q8TCJ2, P30101, P51648, P27824, P50454, Q6IBH5, P30040, P18031, P07099, Q15084, P13674, Q9H497, Q96C62,…	1939	713	19235	1.61392	0.000136663	2.39777e-06	0.000313114
GOTERM_CC_FAT	GO:0044432~endoplasmic reticulum part	64	3.29897	0.00117268	Q9BUN8, Q9HDC5, Q2KHP4, O95831, P49458, Q7Z349, Q9H3N1, Q969N2, Q8NBL1, O14983, P51572, P04843, O00400, P04844, P51571, Q8NBS9, P49257, P30533, Q15155, P61619, P46977, O95292, Q9P2E9, Q15392, P07237, Q9UBS4, O15270, Q9Y6A9, Q15005, P49585, P27797, P62942, P16615, Q86UP2, O43464, P13667, Q15738, P14625, P53992, Q9UNL2, Q14257, Q9P0L0, Q8TCJ2, P30101, Q9UBM7, Q6IBH5, P43307, P50454, P30040, Q04941,…	1591	347	12782	1.48176	0.543338	0.00788604	1.74306
GOTERM_CC_FAT	GO:0005783~endoplasmic reticulum	148	7.62887	0.00352817	Q07065, Q12907, Q12904, Q99714, P00167, P27635, Q2KHP4, P53621, O15498, P61106, Q969N2, O14983, Q8NBL1, O00400, O60506, Q01105, Q8NBS9, P30533, P80303, Q8IWX8, Q15155, P14314, Q9P2E9, O95197, P07237, Q9Y6A9, Q15005, Q96JJ7, P63241, Q6UXD5, P39687, Q13641, P04040, P16615, Q86UP2, O94979, Q9H223, O43464, P13667, P14625, Q96AG4, O00264, Q4JM47, P53992, O95433, O00165, Q9UHB9, Q14257, P26885, P55072,…	1591	960	12782	1.23857	0.905672	0.0206769	5.15888
Annotation Cluster 45	Enrichment Score: 3.839921721825272
Category	Term	Count	%	PValue	Genes	List Total	Pop Hits	Pop Total	Fold Enrichment	Bonferroni	Benjamini	FDR
GOTERM_BP_FAT	GO:0043603~cellular amide metabolic process	22	1.13402	1.1895e-06	P60174, P40925, P37837, P40926, P00966, O43837, P04424, Q49A26, P09622, P43490, P00491, P31937, O95336, P42858, O75874, P52209, P11413, Q16719, Q6XQN6, Q7Z4W1, P50213, P36957	1659	56	13528	3.20348	0.00417236	4.1396e-05	0.00217966
GOTERM_BP_FAT	GO:0006769~nicotinamide metabolic process	18	0.927835	1.61033e-06	P60174, P40925, P37837, P40926, O43837, Q49A26, P43490, P00491, P31937, O95336, O75874, P52209, P11413, Q6XQN6, Q16719, Q7Z4W1, P50213, P36957	1659	40	13528	3.66944	0.00564431	5.54916e-05	0.00295078
GOTERM_BP_FAT	GO:0046496~nicotinamide nucleotide metabolic process	18	0.927835	1.61033e-06	P60174, P40925, P37837, P40926, O43837, Q49A26, P43490, P00491, P31937, O95336, O75874, P52209, P11413, Q6XQN6, Q16719, Q7Z4W1, P50213, P36957	1659	40	13528	3.66944	0.00564431	5.54916e-05	0.00295078
GOTERM_BP_FAT	GO:0009820~alkaloid metabolic process	18	0.927835	2.43827e-06	P60174, P40925, P37837, P40926, O43837, Q49A26, P43490, P00491, P31937, O95336, O75874, P52209, P11413, Q6XQN6, Q16719, Q7Z4W1, P50213, P36957	1659	41	13528	3.57994	0.00853391	8.16207e-05	0.00446788
GOTERM_BP_FAT	GO:0019362~pyridine nucleotide metabolic process	18	0.927835	3.63089e-06	P60174, P40925, P37837, P40926, O43837, Q49A26, P43490, P00491, P31937, O95336, O75874, P52209, P11413, Q6XQN6, Q16719, Q7Z4W1, P50213, P36957	1659	42	13528	3.4947	0.0126815	0.000118165	0.00665316
GOTERM_BP_FAT	GO:0006732~coenzyme metabolic process	40	2.06186	5.16871e-06	P00441, P53597, P48735, Q86TX2, P09622, P11586, P31040, Q8NFF5, P43490, P00491, O95336, Q6XQN6, P53396, P36957, Q13423, P40925, P37837, P60174, P40926, P13995, P21912, P34896, Q04760, P11182, O43837, Q49A26, Q9Y2Q3, P48637, P11177, O00764, P31937, O75874, P11413, P52209, Q16719, Q7Z4W1, P50213, P07954, Q99798, O75390	1659	153	13528	2.13185	0.018004	0.000163663	0.00947091
GOTERM_BP_FAT	GO:0006733~oxidoreduction coenzyme metabolic process	19	0.979381	2.46636e-05	P60174, P40925, P37837, P40926, O43837, Q49A26, Q8NFF5, P43490, P00491, P31937, O95336, O75874, P52209, P11413, Q16719, Q6XQN6, Q7Z4W1, P50213, P36957	1659	52	13528	2.97946	0.0830422	0.000687809	0.0451849
GOTERM_BP_FAT	GO:0051186~cofactor metabolic process	45	2.31959	3.72833e-05	P00441, P53597, P48735, P09622, Q86TX2, P53004, P11586, P16152, P31040, Q8NFF5, P43490, P00491, O95336, Q6XQN6, P53396, P36957, Q13423, P06132, P08397, P40925, P37837, P60174, P40926, P13995, P21912, P34896, Q04760, P11182, O43837, Q49A26, Q9Y2Q3, P48637, P11177, O00764, P31937, O75874, P11413, P52209, Q16719, Q7Z4W1, P50213, P07954, Q99798, O75390, P30519	1659	195	13528	1.88176	0.122829	0.000992334	0.0682972
INTERPRO	IPR013328:Dehydrogenase, multihelical	7	0.360825	0.000122627	Q8N335, P31937, P52209, P40939, O60701, Q49A26, Q16836	1869	9	16659	6.93258	0.263774	0.00846997	0.216076
SP_PIR_KEYWORDS	pentose phosphate pathway	6	0.309278	0.000182232	P09972, P37837, P60174, P11413, P52209, P04075	1939	7	19235	8.50291	0.112038	0.00148422	0.271858
GOTERM_BP_FAT	GO:0006098~pentose-phosphate shunt	7	0.360825	0.000202851	P37837, P60174, P31937, O95336, P11413, P52209, Q49A26	1659	9	13528	6.34224	0.509874	0.00456067	0.371059
GOTERM_BP_FAT	GO:0006739~NADP metabolic process	9	0.463918	0.000258956	P37837, P60174, P31937, O95336, O75874, P11413, P52209, Q7Z4W1, Q49A26	1659	16	13528	4.5868	0.597616	0.00567352	0.473457
GOTERM_BP_FAT	GO:0019748~secondary metabolic process	22	1.13402	0.000404799	P60174, P40925, P37837, P40926, O43837, P11766, Q49A26, P43490, P00491, P31937, Q13907, O95336, O75874, P30046, P52209, P11413, P29373, Q16719, Q6XQN6, Q7Z4W1, P50213, P36957	1659	79	13528	2.27082	0.759048	0.00833657	0.739174
GOTERM_BP_FAT	GO:0019674~NAD metabolic process	9	0.463918	0.00791083	P43490, P40925, P40926, P00491, Q6XQN6, Q16719, P50213, O43837, P36957	1659	25	13528	2.93555	1	0.108532	13.5442
SP_PIR_KEYWORDS	pentose shunt	3	0.154639	0.0283971	P37837, P60174, P52209	1939	3	19235	9.92006	1	0.122288	34.9694
INTERPRO	IPR006115:6-phosphogluconate dehydrogenase, NAD-binding	3	0.154639	0.0348868	P31937, P52209, Q49A26	1869	3	16659	8.91332	1	0.599125	46.5458
GOTERM_BP_FAT	GO:0019321~pentose metabolic process	5	0.257732	0.0364834	P37837, P11413, P52209, Q7Z4W1, Q9UKK9	1659	11	13528	3.7065	1	0.347483	49.3907
GOTERM_MF_FAT	GO:0004616~phosphogluconate dehydrogenase (decarboxylating) activity	3	0.154639	0.0431585	P31937, P52209, Q49A26	1628	3	12983	7.97482	1	0.397089	51.3279
Annotation Cluster 46	Enrichment Score: 3.7088512030684297
Category	Term	Count	%	PValue	Genes	List Total	Pop Hits	Pop Total	Fold Enrichment	Bonferroni	Benjamini	FDR
GOTERM_BP_FAT	GO:0009205~purine ribonucleoside triphosphate metabolic process	32	1.64948	2.05357e-05	Q9UIJ7, O75351, P56134, P04075, Q7Z3U7, P36776, P16615, Q93050, P22392, P38606, O14983, P30049, P00568, P53396, P18859, P36542, P05023, P36543, P05026, Q9UJS0, P54709, P62491, Q9NTK5, P15313, Q93084, P15531, P24539, P06576, Q13459, P48047, P28331, P25705, O75947	1659	117	13528	2.23024	0.06964	0.000586687	0.0376236
GOTERM_BP_FAT	GO:0009203~ribonucleoside triphosphate catabolic process	11	0.56701	2.40746e-05	P06576, Q13459, O75351, O14983, P48047, P30049, P53396, P25705, P36776, P62491, Q9NTK5	1659	19	13528	4.72092	0.0811417	0.000676758	0.0441061
GOTERM_BP_FAT	GO:0009207~purine ribonucleoside triphosphate catabolic process	11	0.56701	2.40746e-05	P06576, Q13459, O75351, O14983, P48047, P30049, P53396, P25705, P36776, P62491, Q9NTK5	1659	19	13528	4.72092	0.0811417	0.000676758	0.0441061
GOTERM_BP_FAT	GO:0006200~ATP catabolic process	10	0.515464	3.11279e-05	P06576, Q13459, O75351, O14983, P48047, P30049, P53396, P25705, P36776, Q9NTK5	1659	16	13528	5.09644	0.103643	0.000847828	0.0570245
GOTERM_BP_FAT	GO:0009146~purine nucleoside triphosphate catabolic process	11	0.56701	7.28567e-05	P06576, Q13459, O75351, O14983, P48047, P30049, P53396, P25705, P36776, P62491, Q9NTK5	1659	21	13528	4.27131	0.225936	0.00181467	0.133421
GOTERM_BP_FAT	GO:0009261~ribonucleotide catabolic process	12	0.618557	7.80715e-05	P06576, Q13459, O75351, O14983, P48047, P30049, P53396, P25705, P36776, P62491, Q9NTK5, Q9UKK9	1659	25	13528	3.91407	0.239996	0.00190396	0.142964
GOTERM_BP_FAT	GO:0044270~nitrogen compound catabolic process	21	1.08247	9.97441e-05	P25325, Q8TCD5, O75351, Q02252, P36776, P62491, P53004, Q9NTK5, P06576, P00491, Q13459, O14983, Q16762, P48047, P29372, P30049, P25705, P53396, O43598, P30519, Q9UKK9	1659	67	13528	2.55583	0.295747	0.00235038	0.182617
GOTERM_BP_FAT	GO:0009154~purine ribonucleotide catabolic process	11	0.56701	0.000187414	P06576, Q13459, O75351, O14983, P48047, P30049, P53396, P25705, P36776, P62491, Q9NTK5	1659	23	13528	3.89989	0.482539	0.00424144	0.342867
GOTERM_BP_FAT	GO:0009143~nucleoside triphosphate catabolic process	11	0.56701	0.000286177	P06576, Q13459, O75351, O14983, P48047, P30049, P53396, P25705, P36776, P62491, Q9NTK5	1659	24	13528	3.73739	0.634342	0.00619099	0.523104
GOTERM_BP_FAT	GO:0034655~nucleobase, nucleoside, nucleotide and nucleic acid catabolic process	17	0.876289	0.00124767	Q8TCD5, O75351, Q02252, P36776, P62491, Q9NTK5, P06576, P00491, Q13459, O14983, P48047, P29372, P30049, P25705, P53396, O43598, Q9UKK9	1659	58	13528	2.39006	0.987578	0.0228317	2.26174
GOTERM_BP_FAT	GO:0034656~nucleobase, nucleoside and nucleotide catabolic process	17	0.876289	0.00124767	Q8TCD5, O75351, Q02252, P36776, P62491, Q9NTK5, P06576, P00491, Q13459, O14983, P48047, P29372, P30049, P25705, P53396, O43598, Q9UKK9	1659	58	13528	2.39006	0.987578	0.0228317	2.26174
GOTERM_BP_FAT	GO:0006195~purine nucleotide catabolic process	12	0.618557	0.00133634	P06576, Q13459, O75351, O14983, P48047, P29372, P30049, P53396, P25705, P36776, P62491, Q9NTK5	1659	33	13528	2.9652	0.990908	0.0241839	2.42062
GOTERM_BP_FAT	GO:0046700~heterocycle catabolic process	20	1.03093	0.00196048	Q8TCD5, O75351, Q02252, P36776, P62491, P53004, Q9NTK5, P11586, P06576, P00491, Q13459, O14983, P48047, P29372, P30049, Q16719, P25705, P53396, P30519, Q9UKK9	1659	77	13528	2.118	0.99899	0.0334088	3.5321
GOTERM_BP_FAT	GO:0009166~nucleotide catabolic process	15	0.773196	0.00259143	Q8TCD5, O75351, P36776, P62491, Q9NTK5, P06576, Q13459, P48047, O14983, P29372, P30049, P53396, P25705, O43598, Q9UKK9	1659	51	13528	2.39833	0.999891	0.0423052	4.64353
Annotation Cluster 47	Enrichment Score: 3.6322157747340222
Category	Term	Count	%	PValue	Genes	List Total	Pop Hits	Pop Total	Fold Enrichment	Bonferroni	Benjamini	FDR
SMART	SM00322:KH	14	0.721649	1.9528e-05	Q07666, Q92667, Q96I24, Q00341, Q96AE4, Q8IWZ3, Q92945, Q06787, P51116, Q5T6W5, P51114, P61978, Q15637, P23396, Q15366	865	37	9079	3.97144	0.0058025	0.000727161	0.0260656
INTERPRO	IPR004088:K Homology, type 1	14	0.721649	2.78879e-05	Q07666, Q92667, Q96I24, Q00341, Q96AE4, Q8IWZ3, Q92945, Q06787, P51116, Q5T6W5, P51114, P61978, Q15637, Q15366, Q15365	1869	33	16659	3.78141	0.0672677	0.00257583	0.049179
INTERPRO	IPR018111:K Homology, type 1, subgroup	14	0.721649	5.79058e-05	Q07666, Q92667, Q96I24, Q00341, Q96AE4, Q8IWZ3, Q92945, Q06787, P51116, Q5T6W5, P51114, P61978, Q15637, Q15366, Q15365	1869	35	16659	3.56533	0.134627	0.00465349	0.102089
INTERPRO	IPR004087:K Homology	14	0.721649	0.000112677	Q07666, Q92667, Q96I24, Q00341, Q96AE4, Q8IWZ3, Q92945, Q06787, P51116, Q5T6W5, P51114, P61978, Q15637, P23396, Q15366	1869	37	16659	3.37261	0.245251	0.00800693	0.198561
UP_SEQ_FEATURE	domain:KH 1	10	0.515464	0.000242135	Q96AE4, Q06787, Q92945, P51116, Q96I24, Q5T6W5, P51114, P61978, Q15366, Q15365, Q00341	1939	23	19113	4.28571	0.691773	0.024221	0.458421
UP_SEQ_FEATURE	domain:KH 2	10	0.515464	0.000242135	Q96AE4, Q06787, Q92945, P51116, Q96I24, Q5T6W5, P51114, P61978, Q15366, Q15365, Q00341	1939	23	19113	4.28571	0.691773	0.024221	0.458421
UP_SEQ_FEATURE	domain:KH 3	7	0.360825	0.00157766	Q96AE4, Q92945, Q96I24, Q5T6W5, P61978, Q15366, Q15365, Q00341	1939	14	19113	4.92857	0.999535	0.111351	2.95133
UP_SEQ_FEATURE	domain:KH 4	4	0.206186	0.0266387	Q96AE4, Q92945, Q96I24, Q00341	1939	7	19113	5.63265	1	0.706639	40.0877
Annotation Cluster 48	Enrichment Score: 3.5313032912780264
Category	Term	Count	%	PValue	Genes	List Total	Pop Hits	Pop Total	Fold Enrichment	Bonferroni	Benjamini	FDR
GOTERM_CC_FAT	GO:0031968~organelle outer membrane	28	1.4433	0.000128395	P27105, O75431, Q9NS69, Q8IXI1, P45880, P30086, P00167, O96008, Q07973, P21796, O00429, P57105, O94826, Q9UBM7, P78406, P80303, Q92667, P19367, Q7Z434, P12235, P42704, P50416, O43169, P55957, O60313, Q9P0U1, P00387, Q9Y3D6, Q9Y277	1591	104	12782	2.16298	0.0821975	0.00111332	0.192241
GOTERM_CC_FAT	GO:0019867~outer membrane	28	1.4433	0.000252	P27105, O75431, Q9NS69, Q8IXI1, P45880, P30086, P00167, O96008, Q07973, P21796, O00429, P57105, O94826, Q9UBM7, P78406, P80303, Q92667, P19367, Q7Z434, P12235, P42704, P50416, O43169, P55957, O60313, Q9P0U1, P00387, Q9Y3D6, Q9Y277	1591	108	12782	2.08287	0.154948	0.00200224	0.376985
SP_PIR_KEYWORDS	mitochondrion outer membrane	18	0.927835	0.000460271	O75431, Q96HS1, O94826, Q9NS69, Q8IXI1, P45880, Q92667, P19367, O96008, Q7Z434, P21796, P50416, O43169, P57105, Q9P0U1, Q9Y3D6, Q9Y277, P00387	1939	70	19235	2.55087	0.259304	0.00348421	0.685314
GOTERM_CC_FAT	GO:0005741~mitochondrial outer membrane	24	1.23711	0.0005033	P27105, O75431, Q9NS69, Q8IXI1, P45880, P00167, P30086, O96008, P21796, Q07973, O00429, P57105, O94826, Q92667, P19367, Q7Z434, P12235, O43169, P50416, P55957, O60313, Q9P0U1, Q9Y277, Q9Y3D6, P00387	1591	90	12782	2.14238	0.285583	0.0037714	0.751603
Annotation Cluster 49	Enrichment Score: 3.4548031600408815
Category	Term	Count	%	PValue	Genes	List Total	Pop Hits	Pop Total	Fold Enrichment	Bonferroni	Benjamini	FDR
GOTERM_BP_FAT	GO:0006260~DNA replication	43	2.21649	9.11114e-05	P33316, Q96T60, Q15554, P49959, O43929, P11388, P11387, Q9UBD5, P35244, Q9NYB0, Q16576, P49916, P35249, P20962, Q969P6, P49321, Q96PK6, O60832, Q09028, Q9BWF3, P35232, P35251, Q9H3N1, P49736, O14519, Q92900, P12004, Q01105, Q99543, Q9UHN1, Q92878, Q9UGV6, Q9Y5B9, P39748, P33993, Q04837, P33991, P23921, P55209, Q08945, P26583, O43913, Q7LG56, P40937, P09429	1659	190	13528	1.84545	0.274048	0.00217634	0.166824
SP_PIR_KEYWORDS	dna replication	22	1.13402	0.000136111	Q9UHN1, O43929, P11387, Q9UBD5, P35244, Q16576, P49916, P35249, Q9Y5B9, P49321, P33993, P23921, Q04837, P33991, Q09028, P35251, Q08945, O43913, Q7LG56, P49736, P40937, P12004	1939	88	19235	2.48002	0.0849263	0.00113718	0.203119
GOTERM_BP_FAT	GO:0006261~DNA-dependent DNA replication	16	0.824742	0.00348436	Q96T60, Q9UHN1, O43929, P11387, P35249, Q9UGV6, P39748, Q969P6, P33993, P33991, P35251, P26583, O43913, Q7LG56, P49736, P09429, O14519	1659	58	13528	2.24946	0.999995	0.0544821	6.19577
Annotation Cluster 50	Enrichment Score: 3.412654138920544
Category	Term	Count	%	PValue	Genes	List Total	Pop Hits	Pop Total	Fold Enrichment	Bonferroni	Benjamini	FDR
GOTERM_CC_FAT	GO:0030863~cortical cytoskeleton	18	0.927835	4.82386e-05	P31146, Q96SB3, Q01082, Q01518, P60709, O15020, P23528, P35579, P60981, Q9UBC5, Q13813, P15311, Q9NS86, P47755, P47756, Q15691, Q5T0R9, O43707, Q14847	1591	49	12782	2.95124	0.0317105	0.000453758	0.0722667
GOTERM_CC_FAT	GO:0044448~cell cortex part	23	1.18557	0.000382753	P31146, Q96SB3, Q01082, Q01518, Q9NVA2, P60709, O15020, Q15019, P23528, P35579, P60981, Q9UBC5, Q13813, P15311, Q9NS86, P47755, P47756, Q9NV70, Q15691, Q5T0R9, O43707, Q14847, Q92599, Q16181	1591	83	12782	2.22627	0.225648	0.00296917	0.572067
GOTERM_CC_FAT	GO:0005938~cell cortex	33	1.70103	0.000893876	Q9UM54, Q01082, Q9NVA2, Q60FE7, O14908, P60709, P23528, Q9NS86, P15311, Q9NV70, O43707, Q9UJU6, P31146, Q96SB3, Q01518, O15020, P21333, Q15019, O75369, P35579, P60981, Q13813, Q9UBC5, P35580, Q13459, P47755, P47756, Q15691, Q5T0R9, O76003, Q14847, P19338, Q92599, Q14247, Q16181	1591	146	12782	1.81589	0.449746	0.00647218	1.33123
GOTERM_CC_FAT	GO:0030864~cortical actin cytoskeleton	11	0.56701	0.00135454	P31146, Q96SB3, Q01082, Q9NS86, Q01518, O15020, Q5T0R9, P23528, Q14847, P60981, Q13813, Q9UBC5	1591	28	12782	3.15619	0.595639	0.00892476	2.01082
Annotation Cluster 51	Enrichment Score: 3.3738597795352625
Category	Term	Count	%	PValue	Genes	List Total	Pop Hits	Pop Total	Fold Enrichment	Bonferroni	Benjamini	FDR
GOTERM_BP_FAT	GO:0006406~mRNA export from nucleus	16	0.824742	2.37067e-06	Q12769, Q09161, Q8WUM0, Q5JZ12, Q13769, Q08AD3, P78406, O75494, Q86W42, Q96FV9, Q13838, Q86V81, Q8NI27, O00148, Q92900, Q96J01, P63241, Q86U42	1659	33	13528	3.9536	0.00829828	8.01208e-05	0.00434401
GOTERM_BP_FAT	GO:0022415~viral reproductive process	21	1.08247	2.89985e-05	Q9BUN8, Q5JZ12, Q12824, Q13769, O75531, P12956, P13010, Q86W42, O75475, Q96FV9, P51610, Q13838, O00308, P56545, P62937, P35659, Q13363, O95292, Q86V81, Q8NI27, O43719, Q96J01	1659	62	13528	2.76194	0.0969084	0.000796021	0.0531247
GOTERM_BP_FAT	GO:0046784~intronless viral mRNA export from host nucleus	7	0.360825	7.54835e-05	Q5JZ12, Q13769, Q86V81, Q8NI27, Q86W42, Q96FV9, Q96J01, Q13838	1659	8	13528	7.13502	0.233051	0.00186681	0.138228
GOTERM_BP_FAT	GO:0016032~viral reproduction	22	1.13402	7.82027e-05	Q9BUN8, Q5JZ12, Q12824, Q13769, O75531, P12956, P13010, Q86W42, O75475, Q96FV9, Q9BZF9, P51610, Q13838, O00308, P56545, P62937, P35659, Q13363, O95292, Q86V81, Q8NI27, O43719, Q96J01	1659	71	13528	2.52669	0.240347	0.00189402	0.143205
GOTERM_CC_FAT	GO:0000346~transcription export complex	7	0.360825	8.22039e-05	Q5JZ12, Q13769, Q86V81, Q8NI27, Q86W42, Q96FV9, Q96J01, Q13838	1591	8	12782	7.0297	0.0534339	0.00075197	0.123121
GOTERM_BP_FAT	GO:0019048~virus-host interaction	9	0.463918	0.00161297	Q9BUN8, O95292, Q5JZ12, Q13769, Q86V81, Q8NI27, Q86W42, Q96FV9, Q96J01, Q13838	1659	20	13528	3.66944	0.996566	0.0285347	2.91472
GOTERM_CC_FAT	GO:0000445~THO complex part of transcription export complex	4	0.206186	0.0158146	Q5JZ12, Q13769, Q8NI27, Q86W42, Q96FV9	1591	5	12782	6.42715	0.999976	0.0792321	21.2502
GOTERM_CC_FAT	GO:0000347~THO complex	4	0.206186	0.0158146	Q5JZ12, Q13769, Q8NI27, Q86W42, Q96FV9	1591	5	12782	6.42715	0.999976	0.0792321	21.2502
GOTERM_BP_FAT	GO:0019058~viral infectious cycle	11	0.56701	0.0320853	O00308, P56545, P62937, P35659, Q13363, Q12824, P12956, O75531, P13010, O75475, O43719	1659	43	13528	2.08599	1	0.316704	44.986
Annotation Cluster 52	Enrichment Score: 3.2996166805832097
Category	Term	Count	%	PValue	Genes	List Total	Pop Hits	Pop Total	Fold Enrichment	Bonferroni	Benjamini	FDR
GOTERM_MF_FAT	GO:0003727~single-stranded RNA binding	13	0.670103	4.07378e-05	O14979, Q13310, P09234, P36776, P31943, Q96DH6, P11940, Q96SI9, P31483, P26599, Q96B58, P38919, P09651, O60506	1628	27	12983	3.83973	0.0514276	0.00109934	0.0664693
GOTERM_MF_FAT	GO:0008143~poly(A) RNA binding	6	0.309278	0.00123913	O14979, P11940, P31483, Q96B58, Q13310, P38919, O60506	1628	8	12983	5.98111	0.799492	0.0236983	2.00335
GOTERM_MF_FAT	GO:0070717~poly-purine tract binding	6	0.309278	0.00250056	O14979, P11940, P31483, Q96B58, Q13310, P38919, O60506	1628	9	12983	5.31654	0.961023	0.0434757	4.00403
Annotation Cluster 53	Enrichment Score: 3.224411458924768
Category	Term	Count	%	PValue	Genes	List Total	Pop Hits	Pop Total	Fold Enrichment	Bonferroni	Benjamini	FDR
UP_SEQ_FEATURE	nucleotide phosphate-binding region:FAD	18	0.927835	8.15302e-05	P49748, P26440, P43304, P09622, O60341, P22570, P16435, P45954, O95831, P31040, Q9UHQ9, P11310, Q15392, P13804, Q92947, P15559, P00387	1939	61	19113	2.90867	0.327164	0.00917286	0.15458
SP_PIR_KEYWORDS	FAD	26	1.34021	0.000142732	P49748, Q3LXA3, P26440, P09622, P16435, Q9H845, O95831, P45954, Q8NFF5, P31040, P11310, P13804, Q92947, P15559, Q16795, Q9UHG3, P43304, O60341, P22570, Q9UHQ9, O95299, P38117, Q15392, Q15067, P00387	1939	114	19235	2.26247	0.0888685	0.00117738	0.21299
UP_SEQ_FEATURE	binding site:FAD	10	0.515464	0.000161897	P49748, O95831, P26440, Q92947, P15559, P09622, O60341, P22570, Q15067	1939	22	19113	4.48052	0.544738	0.0177247	0.306731
SP_PIR_KEYWORDS	Flavoprotein	24	1.23711	0.000351999	P49748, P49821, P26440, P43304, P09622, P22570, P16435, P45954, O95831, Q9H845, P31040, Q9UHQ9, P11177, O95299, P11310, P38117, P13804, Q92947, Q9NVS9, P15559, Q16795, Q15067, P00387	1939	107	19235	2.22506	0.205104	0.00269687	0.524499
GOTERM_MF_FAT	GO:0009055~electron carrier activity	46	2.37113	0.000614597	P49748, P26440, Q9H7Z7, O43175, P11766, P09622, P16435, Q07973, P61221, P45954, O95831, Q9H845, P31040, P11310, O43488, P13804, Q92947, P00403, P15559, Q86SX6, Q13423, P47985, P19404, P14406, O75489, P08574, Q9BRA2, O14957, P21912, O60701, P20674, O43837, Q13630, O00217, P22570, O60341, P99999, Q9UHQ9, P38117, P28331, O76003, P30519, Q15067, O75306, P00387	1628	221	12983	1.65992	0.549214	0.0123722	0.998405
GOTERM_MF_FAT	GO:0050660~FAD binding	14	0.721649	0.11049	P49748, P26440, P09622, O60341, O95831, Q9H845, P45954, P31040, P11310, Q15392, P13804, Q92947, Q15067	1628	72	12983	1.55066	1	0.648831	85.2065
Annotation Cluster 54	Enrichment Score: 3.1753723724495746
Category	Term	Count	%	PValue	Genes	List Total	Pop Hits	Pop Total	Fold Enrichment	Bonferroni	Benjamini	FDR
SP_PIR_KEYWORDS	oxidative phosphorylation	19	0.979381	8.95432e-10	P19404, P14406, P49821, P08574, P14927, P09669, P20674, P03905, O75439, P12074, P99999, P13073, P10606, P07919, P25705, P18859, P00403, P03891, P22695	1939	35	19235	5.38518	5.83822e-07	1.29738e-08	1.33752e-06
SP_PIR_KEYWORDS	membrane-associated complex	14	0.721649	5.8341e-06	P14406, P49821, P09669, P20674, P03905, P12074, P13073, P06576, P10606, Q13724, P28331, P25705, P00403, P03891	1939	32	19235	4.34003	0.00379662	5.59373e-05	0.00871415
SP_PIR_KEYWORDS	mitochondrial inner membrane	9	0.463918	0.000285279	P19404, P13073, P14406, P10606, P49821, P09669, P20674, P00403, P12074	1939	19	19235	4.69898	0.16975	0.0022388	0.425281
SP_PIR_KEYWORDS	electron transfer	13	0.670103	0.00338156	P14406, P08574, P14927, P09669, P20674, P00167, P22570, P12074, P16435, P99999, P13073, P10606, P00403	1939	50	19235	2.57922	0.890136	0.0202415	4.93378
GOTERM_MF_FAT	GO:0016675~oxidoreductase activity, acting on heme group of donors	8	0.412371	0.0529245	P13073, P14406, P10606, P09669, P20674, P00167, P00403, P12074	1628	28	12983	2.27852	1	0.44966	58.8318
GOTERM_MF_FAT	GO:0016676~oxidoreductase activity, acting on heme group of donors, oxygen as acceptor	8	0.412371	0.0529245	P13073, P14406, P10606, P09669, P20674, P00167, P00403, P12074	1628	28	12983	2.27852	1	0.44966	58.8318
GOTERM_MF_FAT	GO:0015002~heme-copper terminal oxidase activity	8	0.412371	0.0529245	P13073, P14406, P10606, P09669, P20674, P00167, P00403, P12074	1628	28	12983	2.27852	1	0.44966	58.8318
GOTERM_MF_FAT	GO:0004129~cytochrome-c oxidase activity	8	0.412371	0.0529245	P13073, P14406, P10606, P09669, P20674, P00167, P00403, P12074	1628	28	12983	2.27852	1	0.44966	58.8318
Annotation Cluster 55	Enrichment Score: 2.980350786469103
Category	Term	Count	%	PValue	Genes	List Total	Pop Hits	Pop Total	Fold Enrichment	Bonferroni	Benjamini	FDR
SP_PIR_KEYWORDS	elongation factor	9	0.463918	0.000638958	Q05639, P68104, P26641, P13639, P49411, Q15370, P29692, P24534, P63241	1939	21	19235	4.25146	0.340803	0.00467145	0.950185
GOTERM_CC_FAT	GO:0005853~eukaryotic translation elongation factor 1 complex	5	0.257732	0.00107475	Q05639, P68104, P26641, P29692, P24534	1591	5	12782	8.03394	0.51243	0.00737803	1.59859
GOTERM_MF_FAT	GO:0003746~translation elongation factor activity	10	0.515464	0.00166789	Q05639, P68104, P26641, P23193, P13639, P49411, Q15370, P29692, P24534, P63241	1628	24	12983	3.32284	0.885064	0.030867	2.68773
Annotation Cluster 56	Enrichment Score: 2.967820327149246
Category	Term	Count	%	PValue	Genes	List Total	Pop Hits	Pop Total	Fold Enrichment	Bonferroni	Benjamini	FDR
GOTERM_CC_FAT	GO:0005732~small nucleolar ribonucleoprotein complex	12	0.618557	6.1143e-06	Q96DI7, P55769, Q9NY12, Q9NX24, Q9H6R4, Q9Y2X3, Q9NPE3, Q99575, O00567, O00566, P22087, P14678	1591	20	12782	4.82036	0.00407603	6.69545e-05	0.00916258
GOTERM_CC_FAT	GO:0031428~box C/D snoRNP complex	4	0.206186	0.00697071	P55769, Q9Y2X3, O00567, P22087	1591	4	12782	8.03394	0.990653	0.0375769	9.95222
GOTERM_MF_FAT	GO:0030515~snoRNA binding	4	0.206186	0.0293032	P55769, Q9NX24, Q9Y2X3, O00567	1628	6	12983	5.31654	1	0.300153	38.4561
Annotation Cluster 57	Enrichment Score: 2.9205101866021055
Category	Term	Count	%	PValue	Genes	List Total	Pop Hits	Pop Total	Fold Enrichment	Bonferroni	Benjamini	FDR
GOTERM_CC_FAT	GO:0044449~contractile fiber part	30	1.54639	9.18593e-05	P62736, P20929, Q9HDC5, Q01082, P18206, P07951, Q8WZ42, P06733, P04075, Q60FE7, Q15124, P12814, O14983, P68032, Q5HYB6, P84077, P14649, P35749, P29992, P30626, P49257, P05787, P14923, O15513, O75369, Q13813, P09493, P06753, P08727, Q13418, P67936, P51114, P04792, Q1ZYL5	1591	113	12782	2.1329	0.0595199	0.00082891	0.137573
GOTERM_CC_FAT	GO:0043292~contractile fiber	31	1.59794	0.000137763	P62736, P20929, Q9HDC5, Q01082, P18206, P07951, Q8WZ42, P06733, P04075, Q60FE7, Q15124, P12814, O14983, P68032, Q5HYB6, P84077, P14649, P35749, P29992, P30626, P49257, P05787, P14923, O15513, O75369, Q13813, Q15149, P09493, P06753, P08727, Q13418, P67936, P51114, P04792, Q1ZYL5	1591	121	12782	2.05828	0.0879241	0.0011792	0.206255
GOTERM_CC_FAT	GO:0030016~myofibril	27	1.39175	0.000943933	P20929, Q9HDC5, Q01082, P18206, P07951, Q8WZ42, P06733, P04075, Q60FE7, Q15124, P12814, O14983, P68032, Q5HYB6, P84077, P29992, P30626, P49257, P05787, P14923, O15513, O75369, Q13813, P09493, P06753, P08727, Q13418, P67936, P51114, Q1ZYL5, P04792	1591	111	12782	1.9542	0.467858	0.00668865	1.40529
GOTERM_CC_FAT	GO:0030017~sarcomere	24	1.23711	0.00175984	P20929, Q01082, Q9HDC5, P07951, Q8WZ42, P06733, P04075, Q60FE7, Q15124, P12814, O14983, P68032, Q5HYB6, P84077, P29992, P30626, P49257, P05787, P14923, O15513, O75369, Q13813, P09493, P06753, P08727, P67936, Q1ZYL5, P04792	1591	98	12782	1.9675	0.691678	0.0111432	2.60511
GOTERM_CC_FAT	GO:0031674~I band	15	0.773196	0.0062285	P20929, P30626, Q9HDC5, Q8WZ42, P04075, P05787, Q60FE7, P14923, O75369, Q15124, Q13813, P12814, P08727, O14983, P68032, P04792	1591	55	12782	2.19107	0.984604	0.0344647	8.93831
GOTERM_CC_FAT	GO:0030018~Z disc	12	0.618557	0.0229026	P20929, P30626, Q9HDC5, Q8WZ42, P05787, Q60FE7, P14923, O75369, Q15124, Q13813, P12814, P08727, P04792	1591	46	12782	2.09581	1	0.108316	29.3345
Annotation Cluster 58	Enrichment Score: 2.9026607965049553
Category	Term	Count	%	PValue	Genes	List Total	Pop Hits	Pop Total	Fold Enrichment	Bonferroni	Benjamini	FDR
GOTERM_MF_FAT	GO:0008121~ubiquinol-cytochrome-c reductase activity	7	0.360825	8.58004e-05	P47985, O14949, P31930, O14957, P14927, P07919, Q9UDW1	1628	8	12983	6.97796	0.105242	0.00213622	0.139947
GOTERM_MF_FAT	GO:0016681~oxidoreductase activity, acting on diphenols and related substances as donors, cytochrome as acceptor	7	0.360825	8.58004e-05	P47985, O14949, P31930, O14957, P14927, P07919, Q9UDW1	1628	8	12983	6.97796	0.105242	0.00213622	0.139947
GOTERM_MF_FAT	GO:0016679~oxidoreductase activity, acting on diphenols and related substances as donors	7	0.360825	0.000229977	P47985, O14949, P31930, O14957, P14927, P07919, Q9UDW1	1628	9	12983	6.20263	0.257762	0.00540506	0.374696
GOTERM_BP_FAT	GO:0006122~mitochondrial electron transport, ubiquinol to cytochrome c	5	0.257732	0.00274721	P31930, O14957, P14927, P07919, Q9UDW1	1659	6	13528	6.79526	0.999937	0.043979	4.91606
GOTERM_CC_FAT	GO:0005750~mitochondrial respiratory chain complex III	4	0.206186	0.0287237	P47985, P31930, P07919, P22695	1591	6	12782	5.35596	1	0.130694	35.3874
GOTERM_CC_FAT	GO:0045275~respiratory chain complex III	4	0.206186	0.0287237	P47985, P31930, P07919, P22695	1591	6	12782	5.35596	1	0.130694	35.3874
Annotation Cluster 59	Enrichment Score: 2.9010698424821175
Category	Term	Count	%	PValue	Genes	List Total	Pop Hits	Pop Total	Fold Enrichment	Bonferroni	Benjamini	FDR
KEGG_PATHWAY	hsa05130:Pathogenic Escherichia coli infection	26	1.34021	9.59597e-07	P07437, Q99867, Q71U36, P60953, P05783, Q2NKY5, P60709, P68371, P27348, P15311, P59998, P63104, O00401, Q13509, Q9BPX5, O15144, O15145, Q8WUM6, O15143, P68363, O15511, P61586, Q13885, P19338, Q9H4B7, Q14247	841	57	5085	2.75799	0.000168875	1.68888e-05	0.00117754
INTERPRO	IPR018316:Tubulin/FtsZ, 2-layer sandwich domain	10	0.515464	0.000349355	Q9H853, Q13509, Q99867, P07437, Q71U36, Q2NKY5, P68363, Q13885, P68371, Q9H4B7	1869	22	16659	4.05151	0.582091	0.0210555	0.614427
INTERPRO	IPR002453:Beta tubulin	7	0.360825	0.000552271	Q13509, Q99867, P07437, Q2NKY5, Q13885, P68371, Q9H4B7	1869	11	16659	5.67211	0.748271	0.03157	0.969667
INTERPRO	IPR003008:Tubulin/FtsZ, GTPase domain	10	0.515464	0.000745717	Q9H853, Q13509, Q99867, P07437, Q71U36, Q2NKY5, P68363, Q13885, P68371, Q9H4B7	1869	24	16659	3.71388	0.844755	0.0396856	1.30721
INTERPRO	IPR000217:Tubulin	10	0.515464	0.000745717	Q9H853, Q13509, Q99867, P07437, Q71U36, Q2NKY5, P68363, Q13885, P68371, Q9H4B7	1869	24	16659	3.71388	0.844755	0.0396856	1.30721
INTERPRO	IPR013838:Beta tubulin, autoregulation binding site	8	0.412371	0.00228809	Q13509, Q99867, P07437, P18074, Q2NKY5, Q13885, P68371, Q9H4B7	1869	18	16659	3.96148	0.99672	0.102303	3.95996
INTERPRO	IPR017975:Tubulin, conserved site	9	0.463918	0.00256136	Q13509, Q99867, P07437, Q71U36, Q2NKY5, P68363, Q13885, P68371, Q9H4B7	1869	23	16659	3.48782	0.998345	0.109912	4.42289
GOTERM_BP_FAT	GO:0007018~microtubule-based movement	25	1.28866	0.00469194	P07437, Q99867, Q71U36, Q8IXI1, Q2NKY5, Q86UP2, P68371, P33176, Q13409, P42858, Q9Y496, Q07866, Q9NP97, Q13509, P68363, Q12840, Q9P2P6, Q9H853, P42704, Q14204, O00139, Q13885, O60313, Q7Z4S6, Q9H4B7	1659	113	13528	1.80405	1	0.0702352	8.25702
GOTERM_BP_FAT	GO:0051258~protein polymerization	14	0.721649	0.00500748	P07437, Q99867, Q13509, O60610, Q71U36, Q2NKY5, P68363, P68371, P63000, Q9H853, P06396, P59998, Q13885, Q9H4B7	1659	49	13528	2.3298	1	0.0738505	8.78852
PIR_SUPERFAMILY	PIRSF002306:tubulin	9	0.463918	0.00992349	Q13509, Q99867, P07437, Q71U36, Q2NKY5, P68363, Q13885, P68371, Q9H4B7	1087	22	7396	2.78347	0.999969	0.773398	14.649
KEGG_PATHWAY	hsa04540:Gap junction	21	1.08247	0.0870956	Q5JWF2, P07437, Q99867, Q13509, Q71U36, Q9NQ66, Q2NKY5, P68363, Q01970, P27361, P06493, P68371, P62993, P28482, Q13885, P17612, P36507, Q9H4B7, P01112, P29992, Q07157	841	89	5085	1.42667	1	0.337163	67.3134
Annotation Cluster 60	Enrichment Score: 2.8302827142756484
Category	Term	Count	%	PValue	Genes	List Total	Pop Hits	Pop Total	Fold Enrichment	Bonferroni	Benjamini	FDR
GOTERM_BP_FAT	GO:0030048~actin filament-based movement	11	0.56701	0.000187414	Q9UM54, P60660, Q9Y6W5, O15513, P35579, Q9Y4I1, P35580, P09493, Q13459, Q7Z406, P68032, Q1ZYL5, P14649	1659	23	13528	3.89989	0.482539	0.00424144	0.342867
GOTERM_BP_FAT	GO:0030705~cytoskeleton-dependent intracellular transport	17	0.876289	0.000330024	Q9UM54, P60660, Q8IXI1, Q9Y6W5, O15513, P35579, Q9Y4I1, P35580, P33176, P09493, Q13459, P42704, P42858, Q7Z406, P68032, O60313, Q1ZYL5, P14649, Q07866	1659	52	13528	2.66583	0.686585	0.00700701	0.603023
GOTERM_MF_FAT	GO:0000146~microfilament motor activity	6	0.309278	0.0522162	Q9Y4I1, Q9UM54, P35580, Q13459, Q7Z406, P35579	1628	17	12983	2.81464	1	0.447909	58.3264
Annotation Cluster 61	Enrichment Score: 2.7988083161663737
Category	Term	Count	%	PValue	Genes	List Total	Pop Hits	Pop Total	Fold Enrichment	Bonferroni	Benjamini	FDR
GOTERM_BP_FAT	GO:0048199~vesicle targeting, to, from or within Golgi	9	0.463918	1.5702e-05	P53621, Q9Y678, P49755, P48444, P35606, Q8N6T3, P84077, P53618, O14579	1659	12	13528	6.11573	0.0536976	0.000459837	0.0287691
GOTERM_BP_FAT	GO:0048205~COPI coating of Golgi vesicle	8	0.412371	3.5146e-05	P53621, Q9Y678, P48444, P35606, Q8N6T3, P84077, P53618, O14579	1659	10	13528	6.52345	0.116214	0.00094261	0.0643832
GOTERM_BP_FAT	GO:0048194~Golgi vesicle budding	8	0.412371	3.5146e-05	P53621, Q9Y678, P48444, P35606, Q8N6T3, P84077, P53618, O14579	1659	10	13528	6.52345	0.116214	0.00094261	0.0643832
GOTERM_BP_FAT	GO:0048200~Golgi transport vesicle coating	8	0.412371	3.5146e-05	P53621, Q9Y678, P48444, P35606, Q8N6T3, P84077, P53618, O14579	1659	10	13528	6.52345	0.116214	0.00094261	0.0643832
GOTERM_CC_FAT	GO:0030120~vesicle coat	15	0.773196	0.000105675	P35606, O94979, Q15437, O95487, Q15436, P53621, Q9Y678, Q9UBF2, P48444, P53992, O95782, Q00610, P09496, P53618, O14579	1591	38	12782	3.17129	0.0681605	0.000928446	0.158249
GOTERM_CC_FAT	GO:0030117~membrane coat	19	0.979381	0.000477615	P35606, P63010, O94979, Q15437, O95487, Q15436, P53621, Q9Y678, Q9UBF2, P53992, P48444, O95782, Q00610, Q10567, O43747, Q96CW1, O14579, P09496, P53618	1591	63	12782	2.42293	0.273214	0.00361983	0.713375
GOTERM_CC_FAT	GO:0048475~coated membrane	19	0.979381	0.000477615	P35606, P63010, O94979, Q15437, O95487, Q15436, P53621, Q9Y678, Q9UBF2, P53992, P48444, O95782, Q00610, Q10567, O43747, Q96CW1, O14579, P09496, P53618	1591	63	12782	2.42293	0.273214	0.00361983	0.713375
GOTERM_BP_FAT	GO:0006903~vesicle targeting	10	0.515464	0.000679761	P53621, O15498, Q9Y678, P49755, P48444, P35606, Q8N6T3, P84077, P53618, O14579	1659	22	13528	3.7065	0.908386	0.0135653	1.23831
GOTERM_CC_FAT	GO:0030126~COPI vesicle coat	7	0.360825	0.000970827	P53621, Q9UBF2, Q9Y678, P48444, P35606, P53618, O14579	1591	11	12782	5.11251	0.477342	0.00673583	1.44506
GOTERM_BP_FAT	GO:0006901~vesicle coating	8	0.412371	0.0010774	P53621, Q9Y678, P48444, P35606, Q8N6T3, P84077, P53618, O14579	1659	15	13528	4.34897	0.977384	0.0201654	1.95595
GOTERM_BP_FAT	GO:0051656~establishment of organelle localization	19	0.979381	0.00129579	P60953, Q8IXI1, P49755, P35606, P35579, P06748, P35580, P53621, O15498, P42704, Q9Y678, P48444, P62841, Q15050, Q8N6T3, P84077, Q9Y266, P53618, O14579	1659	69	13528	2.24539	0.989513	0.0235796	2.34798
GOTERM_BP_FAT	GO:0006900~membrane budding	8	0.412371	0.00171396	P53621, Q9Y678, P48444, P35606, Q8N6T3, P84077, P53618, O14579	1659	16	13528	4.07715	0.997594	0.0298458	3.09453
GOTERM_CC_FAT	GO:0030663~COPI coated vesicle membrane	7	0.360825	0.00173791	P53621, Q9UBF2, Q9Y678, P48444, P35606, P53618, O14579	1591	12	12782	4.68647	0.68712	0.0111103	2.57305
GOTERM_BP_FAT	GO:0006890~retrograde vesicle-mediated transport, Golgi to ER	9	0.463918	0.00232843	P53621, Q9UBF2, Q9Y678, P48444, P35606, Q8N6T3, P84077, P53618, O14579	1659	21	13528	3.4947	0.999724	0.0386283	4.18173
GOTERM_BP_FAT	GO:0051640~organelle localization	22	1.13402	0.00326015	P60953, Q8IXI1, Q96AX1, P49755, P35606, P35579, P06748, Q9UBC5, P35580, P53621, O15498, P42704, Q9Y678, O14983, P62841, P48444, Q15050, Q8N6T3, P84077, Q9Y266, P53618, O14579	1659	92	13528	1.94994	0.99999	0.05129	5.80827
GOTERM_BP_FAT	GO:0051648~vesicle localization	12	0.618557	0.00371962	P53621, O15498, Q9Y678, P49755, Q96AX1, P48444, P35606, Q8N6T3, P84077, P53618, O14579, Q9UBC5	1659	37	13528	2.64464	0.999998	0.0575484	6.60074
GOTERM_BP_FAT	GO:0006891~intra-Golgi vesicle-mediated transport	8	0.412371	0.00541789	Q14746, Q9UBF2, O14662, Q13948, P35606, P39880, P54920, P53618, O14579	1659	19	13528	3.43339	1	0.0793407	9.47548
GOTERM_CC_FAT	GO:0030137~COPI-coated vesicle	7	0.360825	0.00676353	P53621, Q9UBF2, Q9Y678, P48444, P35606, P53618, O14579	1591	15	12782	3.74917	0.989256	0.0370735	9.67027
GOTERM_CC_FAT	GO:0030660~Golgi-associated vesicle membrane	10	0.515464	0.0068125	P53621, Q9UBF2, Q9Y678, P48444, P35606, O95782, Q00610, P53618, O14579, P09496	1591	29	12782	2.77032	0.989604	0.037035	9.73699
GOTERM_CC_FAT	GO:0030662~coated vesicle membrane	18	0.927835	0.00719329	Q9UM54, P35606, O94979, Q9C0C4, Q15437, O95487, Q15436, P53621, Q9Y678, Q9UBF2, P53992, P48444, O95782, Q00610, O15126, P09496, P53618, O14579	1591	73	12782	1.98097	0.991953	0.0381445	10.2542
GOTERM_BP_FAT	GO:0051650~establishment of vesicle localization	10	0.515464	0.0151776	P53621, O15498, Q9Y678, P49755, P48444, P35606, Q8N6T3, P84077, P53618, O14579	1659	33	13528	2.471	1	0.181142	24.4407
GOTERM_CC_FAT	GO:0005798~Golgi-associated vesicle	12	0.618557	0.0460568	P53621, P61106, Q9UBF2, Q9Y678, Q9P0I2, P48444, P35606, O95782, Q00610, P53618, O14579, P09496	1591	51	12782	1.89034	1	0.190541	50.6688
GOTERM_BP_FAT	GO:0016050~vesicle organization	12	0.618557	0.0476277	P31146, Q6QNY1, O43752, P53621, Q9Y678, P48444, P35606, P61006, Q8N6T3, P84077, P53618, O14579	1659	52	13528	1.88176	1	0.412013	59.1072
BIOCARTA	h_arapPathway:ADP-Ribosylation Factor	3	0.154639	0.885239	P53621, Q8N6T3, P84077	275	18	1437	0.870909	1	0.995688	100
Annotation Cluster 62	Enrichment Score: 2.7884299080238626
Category	Term	Count	%	PValue	Genes	List Total	Pop Hits	Pop Total	Fold Enrichment	Bonferroni	Benjamini	FDR
INTERPRO	IPR006195:Aminoacyl-tRNA synthetase, class II, conserved region	10	0.515464	2.88048e-05	Q9Y285, O43776, Q15046, P07814, P14868, P26639, P12081, P41250, P49591, Q6PI48	1869	17	16659	5.24313	0.0694009	0.00256552	0.0507956
INTERPRO	IPR000738:WHEP-TRS	5	0.257732	0.000717639	P56192, P07814, P12081, P41250, Q9UDI5, P23381	1869	5	16659	8.91332	0.833471	0.0390523	1.25829
INTERPRO	IPR004154:Anticodon-binding	5	0.257732	0.0124774	P07814, Q9UHN1, P26639, P12081, P41250	1869	9	16659	4.95185	1	0.330986	19.8659
INTERPRO	IPR002314:Aminoacyl-tRNA synthetase, class II (G, H, P and S), conserved region	5	0.257732	0.0272135	P07814, P26639, P12081, P41250, P49591	1869	11	16659	4.05151	1	0.527089	38.5325
Annotation Cluster 63	Enrichment Score: 2.7516463707769443
Category	Term	Count	%	PValue	Genes	List Total	Pop Hits	Pop Total	Fold Enrichment	Bonferroni	Benjamini	FDR
SP_PIR_KEYWORDS	gluconeogenesis	11	0.56701	4.1374e-06	P11498, P09972, P04406, P60174, P09467, P18669, P00558, P04075, P35558, Q16822, P06744	1939	19	19235	5.74319	0.00269396	4.02618e-05	0.00617994
GOTERM_BP_FAT	GO:0034637~cellular carbohydrate biosynthetic process	19	0.979381	0.00129579	Q6NXT5, Q9NR45, P11498, P60174, P09467, P17174, P43304, P35558, P06744, Q04446, Q9UBX3, Q13630, Q8NFW8, Q9NZL9, P52209, P11413, Q16822, P09104, P13807	1659	69	13528	2.24539	0.989513	0.0235796	2.34798
GOTERM_BP_FAT	GO:0046165~alcohol biosynthetic process	14	0.721649	0.00177414	P11498, Q6NXT5, P09467, P60174, P17174, P43304, P35558, P06744, Q9UBX3, Q13630, P11413, P52209, Q16822, P09104	1659	44	13528	2.59455	0.998053	0.0305757	3.20152
GOTERM_BP_FAT	GO:0006090~pyruvate metabolic process	13	0.670103	0.00358433	P11498, P09467, P60174, P43304, P00338, P35558, P06744, Q9UBX3, P09622, P11177, P42858, Q16822, P09104	1659	42	13528	2.52395	0.999997	0.0557561	6.36807
GOTERM_BP_FAT	GO:0046364~monosaccharide biosynthetic process	12	0.618557	0.00371962	P11498, P60174, P09467, P11413, P52209, P43304, P35558, Q16822, P09104, P06744, Q9UBX3, Q13630	1659	37	13528	2.64464	0.999998	0.0575484	6.60074
GOTERM_BP_FAT	GO:0006094~gluconeogenesis	9	0.463918	0.00791083	P11498, P60174, P09467, P43304, P35558, Q16822, P09104, P06744, Q9UBX3	1659	25	13528	2.93555	1	0.108532	13.5442
GOTERM_BP_FAT	GO:0016051~carbohydrate biosynthetic process	23	1.18557	0.0097384	Q6NXT5, Q9NR45, P11498, Q06210, P60174, P09467, P17174, P43304, P35558, O60701, Q9BYC5, Q9UBX3, P06744, Q04446, Q13630, Q8NFW8, Q14746, Q9NZL9, P52209, P11413, Q16822, P09104, P13807	1659	107	13528	1.7528	1	0.130494	16.4165
GOTERM_BP_FAT	GO:0019319~hexose biosynthetic process	10	0.515464	0.00993034	P11498, P60174, P09467, P43304, P35558, Q16822, P09104, P06744, Q9UBX3, Q13630	1659	31	13528	2.63042	1	0.131901	16.7129
Annotation Cluster 64	Enrichment Score: 2.7448177392353212
Category	Term	Count	%	PValue	Genes	List Total	Pop Hits	Pop Total	Fold Enrichment	Bonferroni	Benjamini	FDR
GOTERM_BP_FAT	GO:0009259~ribonucleotide metabolic process	43	2.21649	7.87475e-08	P17812, Q9UIJ7, O75351, P56134, P04075, Q7Z3U7, P12268, P36776, P49915, P30085, P11172, P16615, P30566, Q93050, P22392, P22102, P38606, O14983, P30049, P00568, P55263, P53396, P18859, P36542, P05023, P36543, Q9UJS0, P05026, P54709, P31939, P62491, Q9NTK5, Q93084, P15313, P15531, P24539, P06576, Q13459, P22234, P48047, P28331, P25705, O75947, Q9UKK9	1659	147	13528	2.38527	0.000276759	3.2952e-06	0.0001443
GOTERM_BP_FAT	GO:0009141~nucleoside triphosphate metabolic process	38	1.95876	6.29864e-07	P17812, P33316, O60502, Q9UIJ7, O75351, P56134, P04075, Q7Z3U7, P36776, P16615, Q93050, P22392, P38606, O14983, P30049, P00568, P53396, P18859, P55263, P36542, P05023, P36543, Q9UJS0, P05026, P54709, P62491, Q9NTK5, Q93084, P15313, P15531, P24539, P06576, Q13459, P23919, P48047, P28331, P25705, Q7LG56, O75947	1659	131	13528	2.36537	0.00221152	2.28242e-05	0.00115418
GOTERM_BP_FAT	GO:0034404~nucleobase, nucleoside and nucleotide biosynthetic process	49	2.52577	9.56351e-07	P17812, P12268, P07741, P49915, P11172, O60256, P11586, Q8NFF5, P38606, O14983, Q6XQN6, P18859, P55263, P05023, P36542, P36543, P05026, P15313, P24539, P23921, P23919, Q9UIJ7, P56134, P04075, Q7Z3U7, P30085, P16615, Q93050, P30566, P00492, P43490, P00491, P22392, P22102, P30049, Q9UJS0, P34896, P54709, P31939, O43252, Q93084, P15531, P06576, P22234, P48047, Q16719, P25705, Q7LG56, O75947, P43246	1659	193	13528	2.07027	0.00335593	3.36152e-05	0.00175244
GOTERM_BP_FAT	GO:0034654~nucleobase, nucleoside, nucleotide and nucleic acid biosynthetic process	49	2.52577	9.56351e-07	P17812, P12268, P07741, P49915, P11172, O60256, P11586, Q8NFF5, P38606, O14983, Q6XQN6, P18859, P55263, P05023, P36542, P36543, P05026, P15313, P24539, P23921, P23919, Q9UIJ7, P56134, P04075, Q7Z3U7, P30085, P16615, Q93050, P30566, P00492, P43490, P00491, P22392, P22102, P30049, Q9UJS0, P34896, P54709, P31939, O43252, Q93084, P15531, P06576, P22234, P48047, Q16719, P25705, Q7LG56, O75947, P43246	1659	193	13528	2.07027	0.00335593	3.36152e-05	0.00175244
GOTERM_BP_FAT	GO:0009165~nucleotide biosynthetic process	47	2.42268	1.89064e-06	P17812, Q9UIJ7, P56134, P04075, Q7Z3U7, P12268, P49915, P30085, P11172, P16615, P11586, O60256, P30566, Q93050, Q8NFF5, P00492, P43490, P22392, P00491, P22102, P38606, O14983, P30049, Q6XQN6, P55263, P18859, P36542, P05023, P36543, Q9UJS0, P05026, P54709, P31939, Q93084, O43252, P15313, P15531, P24539, P06576, P23921, P22234, P23919, P48047, Q16719, P25705, Q7LG56, O75947, P43246	1659	186	13528	2.0605	0.00662356	6.45183e-05	0.00346442
GOTERM_BP_FAT	GO:0009150~purine ribonucleotide metabolic process	38	1.95876	2.49731e-06	Q9UIJ7, O75351, P56134, P04075, Q7Z3U7, P12268, P36776, P49915, P16615, P30566, Q93050, P22392, P22102, P38606, O14983, P30049, P00568, P53396, P18859, P36542, P05023, P36543, Q9UJS0, P05026, P54709, P31939, P62491, Q9NTK5, P15313, Q93084, P15531, P24539, P06576, P22234, Q13459, P48047, P28331, P25705, O75947	1659	138	13528	2.24539	0.00873963	8.28083e-05	0.00457606
GOTERM_BP_FAT	GO:0044271~nitrogen compound biosynthetic process	70	3.60825	2.73192e-06	P17812, P35520, P00367, P19623, P17174, P31153, P07741, P12268, P49915, O43175, P11172, P11586, O60256, Q8NFF5, P61457, P38606, O14983, Q6XQN6, P55263, P18859, P15559, P36542, P05023, P36543, P05026, P06132, Q53H96, P15313, P24539, P23921, P23919, Q9UHY7, Q9UIJ7, P56134, P04075, Q7Z3U7, P00505, P30085, P04424, P16615, P30566, Q93050, O15382, P43490, P00492, P22392, Q9BV20, P00491, P22102, P42858,…	1659	325	13528	1.75631	0.00955675	8.97409e-05	0.00500595
GOTERM_MF_FAT	GO:0015078~hydrogen ion transmembrane transporter activity	29	1.49485	2.7679e-06	O14949, P09669, Q7Z3U7, P00167, P12074, Q93050, Q9UDW1, P38606, P30049, P18859, P00403, P36542, P36543, Q13423, P47985, P14406, O14957, P14927, P20674, P15313, P24539, P13073, P06576, P10606, P31930, P48047, P07919, P25705, O75947	1628	90	12983	2.56966	0.00358078	8.7489e-05	0.00451753
GOTERM_BP_FAT	GO:0009144~purine nucleoside triphosphate metabolic process	34	1.75258	6.98782e-06	O60502, Q9UIJ7, O75351, P56134, P04075, Q7Z3U7, P36776, P16615, Q93050, P22392, P38606, O14983, P30049, P00568, P53396, P18859, P55263, P36542, P05023, P36543, P05026, Q9UJS0, P54709, P62491, Q9NTK5, P15313, Q93084, P15531, P24539, P06576, Q13459, P48047, P28331, P25705, O75947	1659	122	13528	2.27251	0.0242631	0.000215435	0.012804
GOTERM_BP_FAT	GO:0009199~ribonucleoside triphosphate metabolic process	33	1.70103	9.03509e-06	P17812, Q9UIJ7, O75351, P56134, P04075, Q7Z3U7, P36776, P16615, Q93050, P22392, P38606, O14983, P30049, P00568, P53396, P18859, P36542, P05023, P36543, Q9UJS0, P05026, P54709, P62491, Q9NTK5, P15313, Q93084, P15531, P24539, P06576, Q13459, P48047, P28331, P25705, O75947	1659	118	13528	2.28044	0.0312595	0.000273742	0.0165549
GOTERM_BP_FAT	GO:0009260~ribonucleotide biosynthetic process	34	1.75258	1.01723e-05	P17812, Q9UIJ7, P56134, P04075, P12268, Q7Z3U7, P49915, P30085, P11172, P16615, P30566, Q93050, P22392, P22102, P38606, O14983, P30049, P18859, P55263, P36542, P05023, P36543, Q9UJS0, P05026, P54709, P31939, P15313, Q93084, P15531, P24539, P06576, P22234, P48047, P25705, O75947	1659	124	13528	2.23586	0.0351242	0.000305559	0.0186385
GOTERM_BP_FAT	GO:0006163~purine nucleotide metabolic process	45	2.31959	1.07519e-05	O60502, Q9UIJ7, O75351, P56134, P04075, Q7Z3U7, P12268, P36776, P49915, P16615, P11586, P30566, Q93050, P00492, P22392, P22102, P38606, O14983, P29372, P30049, P00568, P55263, P53396, P18859, P36542, P05023, P36543, Q9UJS0, P05026, P54709, P31939, P62491, Q9NTK5, Q93084, O43252, P15313, P15531, P24539, P06576, P22234, Q13459, P48047, P28331, P25705, O75947, P43246	1659	186	13528	1.97282	0.037088	0.000320231	0.0197004
GOTERM_BP_FAT	GO:0046034~ATP metabolic process	30	1.54639	1.60247e-05	Q9UIJ7, O75351, P56134, P04075, Q7Z3U7, P36776, P16615, Q93050, P38606, O14983, P30049, P00568, P53396, P18859, P36542, P05023, P36543, P05026, Q9UJS0, P54709, Q9NTK5, P15313, Q93084, P24539, P06576, Q13459, P48047, P28331, P25705, O75947	1659	105	13528	2.3298	0.0547704	0.000465407	0.0293602
GOTERM_MF_FAT	GO:0015077~monovalent inorganic cation transmembrane transporter activity	30	1.54639	2.00213e-05	O14949, P09669, Q7Z3U7, P00167, P12074, Q93050, Q9UDW1, P38606, P30049, P18859, P00403, P36542, P05023, P36543, Q13423, P47985, P14406, O14957, P14927, P20674, P15313, P24539, P13073, P06576, P10606, P31930, P48047, P07919, P25705, O75947	1628	104	12983	2.30043	0.0256142	0.000589551	0.0326728
GOTERM_BP_FAT	GO:0009205~purine ribonucleoside triphosphate metabolic process	32	1.64948	2.05357e-05	Q9UIJ7, O75351, P56134, P04075, Q7Z3U7, P36776, P16615, Q93050, P22392, P38606, O14983, P30049, P00568, P53396, P18859, P36542, P05023, P36543, P05026, Q9UJS0, P54709, P62491, Q9NTK5, P15313, Q93084, P15531, P24539, P06576, Q13459, P48047, P28331, P25705, O75947	1659	117	13528	2.23024	0.06964	0.000586687	0.0376236
GOTERM_BP_FAT	GO:0009152~purine ribonucleotide biosynthetic process	30	1.54639	0.000137535	Q9UIJ7, P56134, P04075, P12268, Q7Z3U7, P49915, P16615, Q93050, P30566, P22392, P22102, P38606, O14983, P30049, P18859, P36542, P05023, P36543, Q9UJS0, P05026, P54709, P31939, P15313, Q93084, P15531, P24539, P06576, P22234, P48047, P25705, O75947	1659	117	13528	2.09085	0.38336	0.00321794	0.251725
GOTERM_BP_FAT	GO:0009142~nucleoside triphosphate biosynthetic process	27	1.39175	0.000184461	P17812, Q9UIJ7, P56134, P04075, Q7Z3U7, P16615, Q93050, P22392, P38606, O14983, P30049, P18859, P55263, P36542, P05023, P36543, P05026, Q9UJS0, P54709, P15313, Q93084, P15531, P24539, P06576, P23919, P48047, P25705, O75947	1659	102	13528	2.15849	0.47714	0.00420181	0.337474
GOTERM_CC_FAT	GO:0005753~mitochondrial proton-transporting ATP synthase complex	10	0.515464	0.000199656	P24539, P06576, P48047, P56134, P30049, Q7Z3U7, P25705, P18859, O75947, P36542	1591	19	12782	4.22839	0.124871	0.00164536	0.29879
GOTERM_MF_FAT	GO:0019829~cation-transporting ATPase activity	14	0.721649	0.000252838	O43681, P16615, Q93084, P15313, P24539, P06576, P38606, P48047, O14983, P30049, P18859, P25705, P36542, P36543	1628	36	12983	3.10132	0.279435	0.00583505	0.411871
GOTERM_MF_FAT	GO:0046933~hydrogen ion transporting ATP synthase activity, rotational mechanism	9	0.463918	0.000302717	P24539, P06576, P38606, P48047, P30049, P25705, P18859, P36542, P15313	1628	16	12983	4.48583	0.324553	0.00674235	0.492935
GOTERM_BP_FAT	GO:0006164~purine nucleotide biosynthetic process	34	1.75258	0.000418693	Q9UIJ7, P56134, P04075, P12268, Q7Z3U7, P49915, P16615, P11586, P30566, Q93050, P00492, P22392, P22102, P38606, O14983, P30049, P18859, P55263, P36542, P05023, P36543, Q9UJS0, P05026, P54709, P31939, P15313, Q93084, P15531, P24539, P06576, P22234, P48047, P25705, O75947, P43246	1659	148	13528	1.87329	0.770537	0.00857133	0.764453
GOTERM_CC_FAT	GO:0045259~proton-transporting ATP synthase complex	10	0.515464	0.000503356	P24539, P06576, P48047, P56134, P30049, Q7Z3U7, P25705, P18859, O75947, P36542	1591	21	12782	3.82569	0.28561	0.00372998	0.751686
SP_PIR_KEYWORDS	Hydrogen ion transport	14	0.721649	0.000696864	P56134, Q7Z3U7, P15313, Q93050, P24539, P06576, P38606, P48047, P30049, P18859, P25705, O75947, P36542, P36543	1939	48	19235	2.89335	0.365243	0.00492818	1.03588
GOTERM_BP_FAT	GO:0009201~ribonucleoside triphosphate biosynthetic process	25	1.28866	0.000707342	P17812, Q9UIJ7, P56134, P04075, Q7Z3U7, P16615, Q93050, P22392, P38606, O14983, P30049, P18859, P36542, P05023, P36543, P05026, Q9UJS0, P54709, P15313, Q93084, P15531, P24539, P06576, P48047, P25705, O75947	1659	99	13528	2.05917	0.916856	0.0140324	1.28825
GOTERM_BP_FAT	GO:0009145~purine nucleoside triphosphate biosynthetic process	25	1.28866	0.000707342	Q9UIJ7, P56134, P04075, Q7Z3U7, P16615, Q93050, P22392, P38606, O14983, P30049, P18859, P55263, P36542, P05023, P36543, P05026, Q9UJS0, P54709, P15313, Q93084, P15531, P24539, P06576, P48047, P25705, O75947	1659	99	13528	2.05917	0.916856	0.0140324	1.28825
GOTERM_BP_FAT	GO:0006754~ATP biosynthetic process	23	1.18557	0.000877727	Q9UIJ7, P56134, P04075, Q7Z3U7, P54709, P16615, P15313, Q93084, Q93050, P24539, P06576, P38606, O14983, P48047, P30049, P25705, P18859, O75947, P05023, P36542, P36543, P05026, Q9UJS0	1659	89	13528	2.10729	0.954342	0.0170956	1.59621
SP_PIR_KEYWORDS	atp synthesis	7	0.360825	0.000952759	P06576, P48047, P56134, P30049, Q7Z3U7, P25705, P36542	1939	13	19235	5.34157	0.462859	0.00632172	1.41374
GOTERM_MF_FAT	GO:0046961~proton-transporting ATPase activity, rotational mechanism	10	0.515464	0.00117137	P24539, P06576, P38606, P48047, P30049, P25705, P18859, P36542, P36543, P15313	1628	23	12983	3.46731	0.781065	0.023098	1.89478
KEGG_PATHWAY	hsa04260:Cardiac muscle contraction	25	1.28866	0.00122438	O14949, P07951, P09669, P16615, P12074, Q9UDW1, P68032, Q5HYB6, P00403, P05023, P22695, P05026, P47985, P14406, O14957, P08574, P14927, P20674, P54709, O15513, P13073, P10606, P09493, P31930, P06753, P07919, P67936, Q1ZYL5	841	78	5085	1.93794	0.193961	0.0142721	1.49215
GOTERM_BP_FAT	GO:0009206~purine ribonucleoside triphosphate biosynthetic process	24	1.23711	0.00144674	Q9UIJ7, P56134, P04075, Q7Z3U7, P16615, Q93050, P22392, P38606, O14983, P30049, P18859, P36542, P05023, P36543, Q9UJS0, P05026, P54709, Q93084, P15313, P15531, P24539, P06576, P48047, P25705, O75947	1659	98	13528	1.99697	0.993836	0.0260232	2.6181
GOTERM_MF_FAT	GO:0022890~inorganic cation transmembrane transporter activity	33	1.70103	0.00181971	O14949, P09669, Q7Z3U7, P00167, P16615, P12074, Q93050, Q9UDW1, P38606, O14983, P30049, P18859, P00403, P36542, P05023, P36543, Q13423, P47985, P14406, O14957, P14927, P20674, P15313, Q93084, P24539, P13073, P06576, P10606, P31930, P48047, P07919, P25705, O75947	1628	151	12983	1.74284	0.905626	0.033159	2.92898
GOTERM_BP_FAT	GO:0015986~ATP synthesis coupled proton transport	13	0.670103	0.00228413	Q7Z3U7, P15313, Q93050, P24539, P06576, P38606, P48047, P30049, P18859, P25705, O75947, P36542, P36543	1659	40	13528	2.65015	0.999677	0.0380861	4.10373
GOTERM_BP_FAT	GO:0015985~energy coupled proton transport, down electrochemical gradient	13	0.670103	0.00228413	Q7Z3U7, P15313, Q93050, P24539, P06576, P38606, P48047, P30049, P18859, P25705, O75947, P36542, P36543	1659	40	13528	2.65015	0.999677	0.0380861	4.10373
GOTERM_CC_FAT	GO:0016469~proton-transporting two-sector ATPase complex	14	0.721649	0.00253495	P56134, Q7Z3U7, P15313, Q93050, P24539, P06576, P38606, P48047, P30049, P18859, P25705, O75947, P36542, P36543	1591	45	12782	2.49945	0.816492	0.0155765	3.7323
GOTERM_CC_FAT	GO:0045261~proton-transporting ATP synthase complex, catalytic core F(1)	5	0.257732	0.00290556	P06576, P48047, P30049, P25705, P36542	1591	6	12782	6.69495	0.856832	0.0173587	4.26694
GOTERM_CC_FAT	GO:0033178~proton-transporting two-sector ATPase complex, catalytic domain	8	0.412371	0.00415737	P06576, P38606, P48047, P30049, P25705, P36542, P36543, P15313	1591	18	12782	3.57064	0.938142	0.024116	6.05239
GOTERM_BP_FAT	GO:0034220~ion transmembrane transport	14	0.721649	0.00500748	Q7Z3U7, P15313, Q93050, P24539, P06576, P38606, P48047, O14983, P30049, P18859, P25705, O75947, P36542, P36543	1659	49	13528	2.3298	1	0.0738505	8.78852
SP_PIR_KEYWORDS	cf(1)	4	0.206186	0.00873419	P06576, P30049, P25705, P36542	1939	5	19235	7.93605	0.996719	0.045079	12.2815
GOTERM_MF_FAT	GO:0042625~ATPase activity, coupled to transmembrane movement of ions	18	0.927835	0.00890622	Q9UHG3, O43681, P54709, P16615, P15313, Q93084, P24539, P06576, P38606, O14983, P48047, P30049, P18859, P25705, P05023, P36542, P36543, P05026	1628	74	12983	1.93982	0.999991	0.120871	13.5854
GOTERM_BP_FAT	GO:0009132~nucleoside diphosphate metabolic process	7	0.360825	0.0125277	P06576, P22392, P23919, P30049, P25705, Q7LG56, Q9UKK9, P15531	1659	17	13528	3.35766	1	0.15615	20.627
GOTERM_BP_FAT	GO:0015992~proton transport	15	0.773196	0.0140463	P56134, Q7Z3U7, P15313, Q93050, P24539, P06576, P38606, P48047, P30049, P18859, P25705, O75947, P36542, P36543, Q13423	1659	61	13528	2.00516	1	0.170496	22.8343
GOTERM_CC_FAT	GO:0000275~mitochondrial proton-transporting ATP synthase complex, catalytic core F(1)	4	0.206186	0.0158146	P06576, P30049, P25705, P36542	1591	5	12782	6.42715	0.999976	0.0792321	21.2502
GOTERM_CC_FAT	GO:0000276~mitochondrial proton-transporting ATP synthase complex, coupling factor F(o)	5	0.257732	0.0179166	P24539, P48047, Q7Z3U7, P18859, O75947	1591	9	12782	4.4633	0.999994	0.0880678	23.7335
GOTERM_BP_FAT	GO:0006818~hydrogen transport	15	0.773196	0.0184996	P56134, Q7Z3U7, P15313, Q93050, P24539, P06576, P38606, P48047, P30049, P18859, P25705, O75947, P36542, P36543, Q13423	1659	63	13528	1.9415	1	0.210296	28.9771
GOTERM_CC_FAT	GO:0045263~proton-transporting ATP synthase complex, coupling factor F(o)	6	0.309278	0.0304077	P24539, P48047, P56134, Q7Z3U7, P18859, O75947	1591	15	12782	3.21358	1	0.136097	37.046
SP_PIR_KEYWORDS	cf(0)	5	0.257732	0.0349499	P24539, P56134, Q7Z3U7, P18859, O75947	1939	13	19235	3.81541	1	0.143271	41.2215
GOTERM_BP_FAT	GO:0009133~nucleoside diphosphate biosynthetic process	4	0.206186	0.043953	P06576, P23919, P30049, P25705	1659	7	13528	4.65961	1	0.390597	56.1172
SP_PIR_KEYWORDS	ATP biosynthesis	4	0.206186	0.0539448	P06576, P25705, P14618, P36542	1939	9	19235	4.40892	1	0.197854	56.3222
GOTERM_CC_FAT	GO:0033177~proton-transporting two-sector ATPase complex, proton-transporting domain	7	0.360825	0.0687674	P24539, P48047, P56134, Q7Z3U7, P18859, O75947, Q93050	1591	24	12782	2.34323	1	0.262935	65.6203
GOTERM_MF_FAT	GO:0015405~P-P-bond-hydrolysis-driven transmembrane transporter activity	22	1.13402	0.0802968	Q8NE71, Q9UHG3, O43681, P54709, P28288, P16615, P61619, P15313, Q93084, P24539, P06576, P38606, O14983, P48047, P30049, P25705, P18859, P05023, P36542, Q9P0U1, P36543, P05026	1628	122	12983	1.43808	1	0.565894	74.492
GOTERM_MF_FAT	GO:0015399~primary active transmembrane transporter activity	22	1.13402	0.0802968	Q8NE71, Q9UHG3, O43681, P54709, P28288, P16615, P61619, P15313, Q93084, P24539, P06576, P38606, O14983, P48047, P30049, P25705, P18859, P05023, P36542, Q9P0U1, P36543, P05026	1628	122	12983	1.43808	1	0.565894	74.492
GOTERM_MF_FAT	GO:0042626~ATPase activity, coupled to transmembrane movement of substances	20	1.03093	0.0840516	Q8NE71, Q9UHG3, O43681, P54709, P28288, P16615, P15313, Q93084, P24539, P06576, P38606, O14983, P48047, P30049, P18859, P25705, P05023, P36542, P36543, P05026	1628	109	12983	1.46327	1	0.574933	76.1395
[truncated: 3,712 more rows]
