# Supplementary material for: Proteomic study reveals a functional network of cancer markers in the G1-Stage of the breast cancer cell cycle
Source: BMC Cancer. 2014 Sep 24;14:710. doi: 10.1186/1471-2407-14-710 (PMC4182858; doi:10.1186/1471-2407-14-710)
Supplement: Supplementary file 2 — Additional file 2: Title of data: List of cancer markers with associated biological and mass spectrometry information. Description of data: The table contains proteins identified in the MCF7 G1 stage of the cycle that were associated with the presence of cancer, their GO categorization, disease associations, and Kegg pathways. (XLSX 2 MB) [file 12885_2013_4885_MOESM2_ESM.xlsx]

## Sheet: MCF7_CancerMarkers
Cancer markers identified in the cell cycle G1-stage of MCF-7 cells
ID	Protein name	MW	Total counts	Gene Name	Cancer	Breast cancer	BIOCARTA	GOTERM_BP_FAT	GOTERM_CC_FAT	GOTERM_MF_FAT	KEGG_PATHWAY	GENETIC_ASSOCIATION_DB_DISEASE	OMIM_DISEASE
Cell cycle/division/check-point/proliferation
O43684	BUB3_HUMAN Mitotic checkpoint protein BUB3 - Homo sapiens (Human)	37131.2	78	budding uninhibited by benzimidazoles 3 homolog (yeast)	Cancer	Breast cancer		GO:0000070~mitotic sister chromatid segregation,GO:0000075~cell cycle checkpoint,GO:0000087~M phase of mitotic cell cycle,GO:0000278~mitotic cell cycle,GO:0000279~M phase,GO:0000280~nuclear division,GO:0000819~sister chromatid segregation,GO:0006508~proteolysis,GO:0006511~ubiquitin-dependent protein catabolic process,GO:0007049~cell cycle,GO:0007059~chromosome segregation,GO:0007067~mitosis,GO:00…	GO:0000775~chromosome, centromeric region,GO:0000776~kinetochore,GO:0005694~chromosome,GO:0005730~nucleolus,GO:0005829~cytosol,GO:0031974~membrane-enclosed lumen,GO:0031981~nuclear lumen,GO:0043228~non-membrane-bounded organelle,GO:0043232~intracellular non-membrane-bounded organelle,GO:0043233~organelle lumen,GO:0044427~chromosomal part,GO:0070013~intracellular organelle lumen,		hsa04110:Cell cycle,	breast cancer,
P06400	RB_HUMAN Retinoblastoma-associated protein - Homo sapiens (Human)	106092	15	retinoblastoma 1	Cancer	Breast cancer	h_arfPathway:Tumor Suppressor Arf Inhibits Ribosomal Biogenesis,h_btg2Pathway:BTG family proteins and cell cycle regulation,h_cellcyclePathway:Cyclins and Cell Cycle Regulation,h_fasPathway:FAS signaling pathway ( CD95 ),h_fbw7Pathway:Cyclin E Destruction Pathway,h_g1Pathway:Cell Cycle: G1/S Check Point ,h_hcmvPathway:Human Cytomegalovirus and Map Kinase Pathways,h_HivnefPathway:HIV-I Nef: negati…	GO:0000075~cell cycle checkpoint,GO:0000082~G1/S transition of mitotic cell cycle,GO:0000083~regulation of transcription of G1/S-phase of mitotic cell cycle,GO:0000122~negative regulation of transcription from RNA polymerase II promoter,GO:0000278~mitotic cell cycle,GO:0000279~M phase,GO:0001558~regulation of cell growth,GO:0002520~immune system development,GO:0002761~regulation of myeloid leukoc…	GO:0000785~chromatin,GO:0005654~nucleoplasm,GO:0005667~transcription factor complex,GO:0005694~chromosome,GO:0005819~spindle,GO:0005856~cytoskeleton,GO:0015630~microtubule cytoskeleton,GO:0016514~SWI/SNF complex,GO:0016585~chromatin remodeling complex,GO:0016604~nuclear body,GO:0016605~PML body,GO:0031974~membrane-enclosed lumen,GO:0031981~nuclear lumen,GO:0035189~Rb-E2F complex,GO:0043228~non-me…	GO:0003677~DNA binding,GO:0003700~transcription factor activity,GO:0003712~transcription cofactor activity,GO:0003713~transcription coactivator activity,GO:0008134~transcription factor binding,GO:0016563~transcription activator activity,GO:0016564~transcription repressor activity,GO:0019899~enzyme binding,GO:0019900~kinase binding,GO:0030528~transcription regulator activity,GO:0031625~ubiquitin p…	hsa04110:Cell cycle,hsa05200:Pathways in cancer,hsa05212:Pancreatic cancer,hsa05214:Glioma,hsa05215:Prostate cancer,hsa05218:Melanoma,hsa05219:Bladder cancer,hsa05220:Chronic myeloid leukemia,hsa05222:Small cell lung cancer,hsa05223:Non-small cell lung cancer,	breast cancer,colorectal cancer,endometrial adenocarcinoma,esophageal cancer,gliomas,isolated unilateral retinoblastoma,osteosarcoma,ovarian cancer,retinoblastoma,retinoblastoma is associated,	Bladder cancer,Osteosarcoma,Pinealoma with bilateral retinoblastoma,Retinoblastoma,
P12004	PCNA_HUMAN Proliferating cell nuclear antigen - Homo sapiens (Human)	28750.3	17	proliferating cell nuclear antigen	Cancer		h_p53Pathway:p53 Signaling Pathway,	GO:0006259~DNA metabolic process,GO:0006260~DNA replication,GO:0006275~regulation of DNA replication,GO:0006281~DNA repair,GO:0006284~base-excision repair,GO:0006287~base-excision repair, gap-filling,GO:0006289~nucleotide-excision repair,GO:0006297~nucleotide-excision repair, DNA gap filling,GO:0006298~mismatch repair,GO:0006886~intracellular protein transport,GO:0006974~response to DNA damage st…	GO:0000307~cyclin-dependent protein kinase holoenzyme complex,GO:0005635~nuclear envelope,GO:0005637~nuclear inner membrane,GO:0005652~nuclear lamina,GO:0005654~nucleoplasm,GO:0005657~replication fork,GO:0005663~DNA replication factor C complex,GO:0005694~chromosome,GO:0012505~endomembrane system,GO:0019866~organelle inner membrane,GO:0031090~organelle membrane,GO:0031965~nuclear membrane,GO:0031…	GO:0000700~mismatch base pair DNA N-glycosylase activity,GO:0000701~purine-specific mismatch base pair DNA N-glycosylase activity,GO:0003677~DNA binding,GO:0003690~double-stranded DNA binding,GO:0016799~hydrolase activity, hydrolyzing N-glycosyl compounds,GO:0019104~DNA N-glycosylase activity,GO:0030337~DNA polymerase processivity factor activity,GO:0030983~mismatched DNA binding,GO:0032135~DNA i…	hsa03030:DNA replication,hsa03410:Base excision repair,hsa03420:Nucleotide excision repair,hsa03430:Mismatch repair,hsa04110:Cell cycle,	bladder cancer,colorectal cancer,lung cancer,
P35232	PHB_HUMAN Prohibitin - Homo sapiens (Human)	29785.9	96	prohibitin	Cancer	Breast cancer		GO:0006259~DNA metabolic process,GO:0006260~DNA replication,GO:0006325~chromatin organization,GO:0006476~protein amino acid deacetylation,GO:0008285~negative regulation of cell proliferation,GO:0009890~negative regulation of biosynthetic process,GO:0010558~negative regulation of macromolecule biosynthetic process,GO:0010605~negative regulation of macromolecule metabolic process,GO:0010629~negativ…	GO:0005654~nucleoplasm,GO:0005739~mitochondrion,GO:0005740~mitochondrial envelope,GO:0005743~mitochondrial inner membrane,GO:0005886~plasma membrane,GO:0005887~integral to plasma membrane,GO:0016021~integral to membrane,GO:0019866~organelle inner membrane,GO:0031090~organelle membrane,GO:0031224~intrinsic to membrane,GO:0031226~intrinsic to plasma membrane,GO:0031966~mitochondrial membrane,GO:003…	GO:0016563~transcription activator activity,GO:0016564~transcription repressor activity,GO:0030528~transcription regulator activity,		breast cancer,ovarian cancer,	Breast cancer, sporadic,
P78527	PRKDC_HUMAN DNA-dependent protein kinase catalytic subunit - Homo sapie	468787	889	similar to protein kinase, DNA-activated, catalytic polypeptide; protein kinase, DNA-activated, catalytic polypeptide	Cancer	Breast cancer	h_fasPathway:FAS signaling pathway ( CD95 ),h_g2Pathway:Cell Cycle: G2/M Checkpoint,h_HivnefPathway:HIV-I Nef: negative effector of Fas and TNF,h_tnfr1Pathway:TNFR1 Signaling Pathway,	GO:0000723~telomere maintenance,GO:0000726~non-recombinational repair,GO:0001756~somitogenesis,GO:0001775~cell activation,GO:0002200~somatic diversification of immune receptors,GO:0002244~hemopoietic progenitor cell differentiation,GO:0002252~immune effector process,GO:0002320~lymphoid progenitor cell differentiation,GO:0002326~B cell lineage commitment,GO:0002328~pro-B cell differentiation,GO:00…	GO:0005654~nucleoplasm,GO:0005667~transcription factor complex,GO:0005958~DNA-dependent protein kinase-DNA ligase 4 complex,GO:0031974~membrane-enclosed lumen,GO:0031981~nuclear lumen,GO:0043233~organelle lumen,GO:0044451~nucleoplasm part,GO:0070013~intracellular organelle lumen,GO:0070419~nonhomologous end joining complex,	GO:0000166~nucleotide binding,GO:0001882~nucleoside binding,GO:0001883~purine nucleoside binding,GO:0003677~DNA binding,GO:0004672~protein kinase activity,GO:0004674~protein serine/threonine kinase activity,GO:0004677~DNA-dependent protein kinase activity,GO:0005524~ATP binding,GO:0008134~transcription factor binding,GO:0017076~purine nucleotide binding,GO:0030554~adenyl nucleotide binding,GO:003…	hsa03450:Non-homologous end-joining,hsa04110:Cell cycle,	brain cancer,breast cancer,kidney cancer,prostate cancer,
P07437	TBB5_HUMAN Tubulin beta chain - Homo sapiens (Human)	49639	230	tubulin, beta; similar to tubulin, beta 5; tubulin, beta pseudogene 2; tubulin, beta pseudogene 1	Cancer	Breast cancer		GO:0000087~M phase of mitotic cell cycle,GO:0000226~microtubule cytoskeleton organization,GO:0000278~mitotic cell cycle,GO:0000279~M phase,GO:0000280~nuclear division,GO:0001906~cell killing,GO:0001909~leukocyte mediated cytotoxicity,GO:0002228~natural killer cell mediated immunity,GO:0002252~immune effector process,GO:0002443~leukocyte mediated immunity,GO:0002449~lymphocyte mediated immunity,GO…	GO:0005829~cytosol,GO:0005856~cytoskeleton,GO:0005874~microtubule,GO:0005886~plasma membrane,GO:0005901~caveola,GO:0015630~microtubule cytoskeleton,GO:0016600~flotillin complex,GO:0043228~non-membrane-bounded organelle,GO:0043232~intracellular non-membrane-bounded organelle,GO:0044430~cytoskeletal part,GO:0044459~plasma membrane part,GO:0045121~membrane raft,	GO:0000166~nucleotide binding,GO:0003924~GTPase activity,GO:0005198~structural molecule activity,GO:0005200~structural constituent of cytoskeleton,GO:0005525~GTP binding,GO:0017076~purine nucleotide binding,GO:0019001~guanyl nucleotide binding,GO:0032553~ribonucleotide binding,GO:0032555~purine ribonucleotide binding,GO:0032561~guanyl ribonucleotide binding,GO:0042287~MHC protein binding,GO:00422…	hsa04540:Gap junction,hsa05130:Pathogenic Escherichia coli infection,	brain hemorrhage,breast cancer,
Q13509	TBB3_HUMAN Tubulin beta-3 chain - Homo sapiens (Human)	50400.3	127	tubulin, beta 3; melanocortin 1 receptor (alpha melanocyte stimulating hormone receptor)	Cancer	Breast cancer		GO:0000087~M phase of mitotic cell cycle,GO:0000278~mitotic cell cycle,GO:0000279~M phase,GO:0000280~nuclear division,GO:0006461~protein complex assembly,GO:0007017~microtubule-based process,GO:0007018~microtubule-based movement,GO:0007049~cell cycle,GO:0007067~mitosis,GO:0007166~cell surface receptor linked signal transduction,GO:0007186~G-protein coupled receptor protein signaling pathway,GO:00…	GO:0005856~cytoskeleton,GO:0005874~microtubule,GO:0005886~plasma membrane,GO:0005887~integral to plasma membrane,GO:0015630~microtubule cytoskeleton,GO:0016021~integral to membrane,GO:0030424~axon,GO:0031224~intrinsic to membrane,GO:0031226~intrinsic to plasma membrane,GO:0042995~cell projection,GO:0043005~neuron projection,GO:0043228~non-membrane-bounded organelle,GO:0043232~intracellular non-me…	GO:0000166~nucleotide binding,GO:0001653~peptide receptor activity,GO:0003924~GTPase activity,GO:0004977~melanocortin receptor activity,GO:0004980~melanocyte stimulating hormone receptor activity,GO:0005198~structural molecule activity,GO:0005525~GTP binding,GO:0008528~peptide receptor activity, G-protein coupled,GO:0017076~purine nucleotide binding,GO:0019001~guanyl nucleotide binding,GO:0032553…	hsa04080:Neuroactive ligand-receptor interaction,hsa04540:Gap junction,hsa04916:Melanogenesis,hsa05130:Pathogenic Escherichia coli infection,	breast cancer melanoma,cutaneous melanoma which is largely independent of skin type and hair color,ephelides; solar lentigines,freckles and solar lentigines,hair color,melanoma,melanoma skin cancer, non-melanoma,melanoma, cutaneous,melanoma; skin cancer, non-melanoma,multiple sclerosis,obesity,Ocular melanoma,oculocutaneous albinism type 2,pigmentation,prostate cancer,radiation, UV, sensitivity t…	A Genome-Wide Association Study Identifies Novel Alleles Associated with Hair Color and Skin Pigmentation,Analgesia from kappa-opioid receptor agonist, female-specific,Analgesia from kappa-opioid receptor agonist, female-specific],Genetic determinants of hair, eye and skin pigmentation in Europeans,Melanoma susceptibility to,Melanoma, susceptiblity to,Oculocutaneous albinism, type II, modifier of…
Q14980	NUMA1_HUMAN Nuclear mitotic apparatus protein 1 - Homo sapiens (Human)	238113	505	nuclear mitotic apparatus protein 1	Cancer	Breast cancer	h_HivnefPathway:HIV-I Nef: negative effector of Fas and TNF,h_ranMSpathway:Role of Ran in mitotic spindle regulation,	GO:0000087~M phase of mitotic cell cycle,GO:0000090~mitotic anaphase,GO:0000278~mitotic cell cycle,GO:0000279~M phase,GO:0000280~nuclear division,GO:0006997~nucleus organization,GO:0007049~cell cycle,GO:0007067~mitosis,GO:0022402~cell cycle process,GO:0022403~cell cycle phase,GO:0048285~organelle fission,GO:0051321~meiotic cell cycle,GO:0051322~anaphase,	GO:0000922~spindle pole,GO:0005654~nucleoplasm,GO:0005819~spindle,GO:0005829~cytosol,GO:0005856~cytoskeleton,GO:0005874~microtubule,GO:0005876~spindle microtubule,GO:0015630~microtubule cytoskeleton,GO:0016363~nuclear matrix,GO:0030425~dendrite,GO:0031974~membrane-enclosed lumen,GO:0031981~nuclear lumen,GO:0034399~nuclear periphery,GO:0042995~cell projection,GO:0043005~neuron projection,GO:004302…	GO:0005198~structural molecule activity,GO:0008017~microtubule binding,GO:0008092~cytoskeletal protein binding,GO:0015631~tubulin binding,		breast cancer,	Leukemia, acute promyelocytic, NUMA/RARA type,
Q12888	TP53B_HUMAN Tumor suppressor p53-binding protein 1 - Homo sapiens (Human)	213441	7	tumor protein p53 binding protein 1	Cancer	Breast cancer		GO:0006259~DNA metabolic process,GO:0006281~DNA repair,GO:0006350~transcription,GO:0006355~regulation of transcription, DNA-dependent,GO:0006974~response to DNA damage stimulus,GO:0009891~positive regulation of biosynthetic process,GO:0010557~positive regulation of macromolecule biosynthetic process,GO:0010604~positive regulation of macromolecule metabolic process,GO:0010628~positive regulation o…	GO:0000775~chromosome, centromeric region,GO:0000776~kinetochore,GO:0000777~condensed chromosome kinetochore,GO:0000779~condensed chromosome, centromeric region,GO:0000793~condensed chromosome,GO:0005654~nucleoplasm,GO:0005657~replication fork,GO:0005694~chromosome,GO:0031974~membrane-enclosed lumen,GO:0031981~nuclear lumen,GO:0043228~non-membrane-bounded organelle,GO:0043232~intracellular non-me…	GO:0003677~DNA binding,GO:0003684~damaged DNA binding,GO:0016563~transcription activator activity,GO:0030528~transcription regulator activity,GO:0042162~telomeric DNA binding,GO:0043565~sequence-specific DNA binding,		breast cancer,
Q6P1J9	CDC73_HUMAN Parafibromin - Homo sapiens (Human)	60539.2	12	cell division cycle 73, Paf1/RNA polymerase II complex component, homolog (S. cerevisiae)	Cancer			GO:0006325~chromatin organization,GO:0006350~transcription,GO:0006513~protein monoubiquitination,GO:0007049~cell cycle,GO:0010390~histone monoubiquitination,GO:0016567~protein ubiquitination,GO:0016568~chromatin modification,GO:0016569~covalent chromatin modification,GO:0016570~histone modification,GO:0016574~histone ubiquitination,GO:0032446~protein modification by small protein conjugation,GO:0…	GO:0005654~nucleoplasm,GO:0008023~transcription elongation factor complex,GO:0016591~DNA-directed RNA polymerase II, holoenzyme,GO:0016593~Cdc73/Paf1 complex,GO:0031974~membrane-enclosed lumen,GO:0031981~nuclear lumen,GO:0043233~organelle lumen,GO:0044451~nucleoplasm part,GO:0070013~intracellular organelle lumen,			hyperparathyroidism,parathyroid cancer,	Hyperparathyroidism, familial primary,Hyperparathyroidism-jaw tumor syndrome,Parathyroid adenoma with cystic changes,Parathyroid carcinoma,
P37231	PPARG_HUMAN Peroxisome proliferator-activated receptor gamma - Homo sapi	57583.2	5	peroxisome proliferator-activated receptor gamma	Cancer	Breast cancer	h_nuclearRsPathway:Nuclear Receptors in Lipid Metabolism and Toxicity,h_ppargPathway:Role of PPAR-gamma Coactivators in Obesity and Thermogenesis,h_pparPathway:Basic mechanism of action of PPARa, PPARb(d) and PPARg and effects on gene expression,h_vobesityPathway:Visceral Fat Deposits and the Metabolic Syndrome,	GO:0000122~negative regulation of transcription from RNA polymerase II promoter,GO:0001558~regulation of cell growth,GO:0001817~regulation of cytokine production,GO:0001818~negative regulation of cytokine production,GO:0001890~placenta development,GO:0002520~immune system development,GO:0002521~leukocyte differentiation,GO:0002573~myeloid leukocyte differentiation,GO:0002673~regulation of acute i…	GO:0005829~cytosol,	GO:0003677~DNA binding,GO:0003700~transcription factor activity,GO:0003707~steroid hormone receptor activity,GO:0004879~ligand-dependent nuclear receptor activity,GO:0004953~icosanoid receptor activity,GO:0004954~prostanoid receptor activity,GO:0004955~prostaglandin receptor activity,GO:0005504~fatty acid binding,GO:0008134~transcription factor binding,GO:0008144~drug binding,GO:0008270~zinc ion …	hsa03320:PPAR signaling pathway,hsa05016:Huntington's disease,hsa05200:Pathways in cancer,hsa05216:Thyroid cancer,	adiponectin,adiponectin body mass obesity,Alzheimer's Disease,atherosclerosis, coronary,atherosclerosis, coronary hyperlipidemia,atherosclerosis, generalized,beta-cell function; insulin sensitivity,birth weight preterm delivery,bladder cancer,blood pressure, arterial body mass hypertension, ocular insulin metabolic syndrome,blood pressure, arterial cholesterol cholesterol, HDL cholesterol, LDL dy…	A genome-wide association study of type 2 diabetes in Finns detects multiple susceptibility variants,Carotid intimal medial thickness 1,Diabetes mellitus, insulin-resistant, with acanthosis nigricans and hypertension,Diabetes, type 2,Genome-wide association analysis identifies loci for type 2 diabetes and triglyceride levels,Glioblastoma, susceptibility to,Insulin resistance, severe, digenic,Lipo…
P46013	KI67_HUMAN Antigen KI-67 - Homo sapiens (Human)	358472	50	antigen identified by monoclonal antibody Ki-67	.			GO:0000279~M phase,GO:0007049~cell cycle,GO:0007126~meiosis,GO:0008283~cell proliferation,GO:0022402~cell cycle process,GO:0022403~cell cycle phase,GO:0051321~meiotic cell cycle,GO:0051327~M phase of meiotic cell cycle,	GO:0000775~chromosome, centromeric region,GO:0000793~condensed chromosome,GO:0005694~chromosome,GO:0005730~nucleolus,GO:0031974~membrane-enclosed lumen,GO:0031981~nuclear lumen,GO:0043228~non-membrane-bounded organelle,GO:0043232~intracellular non-membrane-bounded organelle,GO:0043233~organelle lumen,GO:0044427~chromosomal part,GO:0070013~intracellular organelle lumen,	GO:0000166~nucleotide binding,GO:0001882~nucleoside binding,GO:0001883~purine nucleoside binding,GO:0005524~ATP binding,GO:0008022~protein C-terminus binding,GO:0017076~purine nucleotide binding,GO:0030554~adenyl nucleotide binding,GO:0032553~ribonucleotide binding,GO:0032555~purine ribonucleotide binding,GO:0032559~adenyl ribonucleotide binding,			Genome-wide association to body mass index and waist circumference: the Framingham Heart Study 100K project,
P31947	1433S_HUMAN 14-3-3 protein sigma - Homo sapiens (Human)	27756.7	67	stratifin	.		h_EfpPathway:Estrogen-responsive protein Efp controls cell cycle and breast tumors growth,	GO:0000079~regulation of cyclin-dependent protein kinase activity,GO:0001558~regulation of cell growth,GO:0001836~release of cytochrome c from mitochondria,GO:0006469~negative regulation of protein kinase activity,GO:0006915~apoptosis,GO:0006917~induction of apoptosis,GO:0006974~response to DNA damage stimulus,GO:0007005~mitochondrion organization,GO:0007242~intracellular signaling cascade,GO:000…	GO:0005576~extracellular region,GO:0005615~extracellular space,GO:0044421~extracellular region part,	GO:0004857~enzyme inhibitor activity,GO:0004860~protein kinase inhibitor activity,GO:0008426~protein kinase C inhibitor activity,GO:0019207~kinase regulator activity,GO:0019210~kinase inhibitor activity,GO:0019887~protein kinase regulator activity,GO:0019904~protein domain specific binding,GO:0030291~protein serine/threonine kinase inhibitor activity,	hsa04110:Cell cycle,hsa04115:p53 signaling pathway,hsa04960:Aldosterone-regulated sodium reabsorption,
Q8IX12	CCAR1_HUMAN Cell division cycle and apoptosis regulator protein 1 - Homo	132739	72	cell division cycle and apoptosis regulator 1	.			GO:0000375~RNA splicing, via transesterification reactions,GO:0000377~RNA splicing, via transesterification reactions with bulged adenosine as nucleophile,GO:0000398~nuclear mRNA splicing, via spliceosome,GO:0006350~transcription,GO:0006396~RNA processing,GO:0006397~mRNA processing,GO:0006915~apoptosis,GO:0007049~cell cycle,GO:0008219~cell death,GO:0008380~RNA splicing,GO:0012501~programmed cell …	GO:0005794~Golgi apparatus,GO:0048471~perinuclear region of cytoplasm,
P06493	CDC2_HUMAN Cell division control protein 2 homolog - Homo sapiens (Human)	34073.9	20	cell division cycle 2, G1 to S and G2 to M	.		h_akap95Pathway:AKAP95 role in mitosis and chromosome dynamics,h_akapCentrosomePathway:Protein Kinase A at the Centrosome,h_cdc25Pathway:cdc25 and chk1 Regulatory Pathway in response to DNA damage,h_cellcyclePathway:Cyclins and Cell Cycle Regulation,h_g1Pathway:Cell Cycle: G1/S Check Point ,h_g2Pathway:Cell Cycle: G2/M Checkpoint,h_mPRPathway:How Progesterone Initiates the Oocyte Maturation,h_ptc…	GO:0000075~cell cycle checkpoint,GO:0000077~DNA damage checkpoint,GO:0000087~M phase of mitotic cell cycle,GO:0000278~mitotic cell cycle,GO:0000279~M phase,GO:0000280~nuclear division,GO:0006468~protein amino acid phosphorylation,GO:0006508~proteolysis,GO:0006511~ubiquitin-dependent protein catabolic process,GO:0006793~phosphorus metabolic process,GO:0006796~phosphate metabolic process,GO:0006916…	GO:0005654~nucleoplasm,GO:0005819~spindle,GO:0005829~cytosol,GO:0005856~cytoskeleton,GO:0005874~microtubule,GO:0005876~spindle microtubule,GO:0015630~microtubule cytoskeleton,GO:0030496~midbody,GO:0031974~membrane-enclosed lumen,GO:0031981~nuclear lumen,GO:0043228~non-membrane-bounded organelle,GO:0043232~intracellular non-membrane-bounded organelle,GO:0043233~organelle lumen,GO:0044430~cytoskele…	GO:0000166~nucleotide binding,GO:0001882~nucleoside binding,GO:0001883~purine nucleoside binding,GO:0004672~protein kinase activity,GO:0004674~protein serine/threonine kinase activity,GO:0004693~cyclin-dependent protein kinase activity,GO:0005524~ATP binding,GO:0008353~RNA polymerase II carboxy-terminal domain kinase activity,GO:0017076~purine nucleotide binding,GO:0030544~Hsp70 protein binding,G…	hsa04110:Cell cycle,hsa04114:Oocyte meiosis,hsa04115:p53 signaling pathway,hsa04540:Gap junction,hsa04914:Progesterone-mediated oocyte maturation,
P62136	PP1A_HUMAN Serine/threonine-protein phosphatase PP1-alpha catalytic subu	37487.8	179	protein phosphatase 1, catalytic subunit, alpha isoform	.		h_akap95Pathway:AKAP95 role in mitosis and chromosome dynamics,h_akapCentrosomePathway:Protein Kinase A at the Centrosome,h_ck1Pathway:Regulation of ck1/cdk5 by type 1 glutamate receptors,h_eif2Pathway:Regulation of eIF2,	GO:0001763~morphogenesis of a branching structure,GO:0005976~polysaccharide metabolic process,GO:0005977~glycogen metabolic process,GO:0005996~monosaccharide metabolic process,GO:0006006~glucose metabolic process,GO:0006073~cellular glucan metabolic process,GO:0006091~generation of precursor metabolites and energy,GO:0006112~energy reserve metabolic process,GO:0006470~protein amino acid dephospho…	GO:0005654~nucleoplasm,GO:0005829~cytosol,GO:0031974~membrane-enclosed lumen,GO:0031981~nuclear lumen,GO:0034708~methyltransferase complex,GO:0035097~histone methyltransferase complex,GO:0042995~cell projection,GO:0043005~neuron projection,GO:0043025~cell soma,GO:0043233~organelle lumen,GO:0044451~nucleoplasm part,GO:0070013~intracellular organelle lumen,GO:0070688~MLL5-L complex,	GO:0004721~phosphoprotein phosphatase activity,GO:0004722~protein serine/threonine phosphatase activity,GO:0005506~iron ion binding,GO:0008599~protein phosphatase type 1 regulator activity,GO:0016791~phosphatase activity,GO:0019208~phosphatase regulator activity,GO:0019888~protein phosphatase regulator activity,GO:0030145~manganese ion binding,GO:0043021~ribonucleoprotein binding,GO:0043167~ion b…	hsa04114:Oocyte meiosis,hsa04270:Vascular smooth muscle contraction,hsa04510:Focal adhesion,hsa04720:Long-term potentiation,hsa04810:Regulation of actin cytoskeleton,hsa04910:Insulin signaling pathway,
P62140	PP1B_HUMAN Serine/threonine-protein phosphatase PP1-beta catalytic subun	37162.6	9	protein phosphatase 1, catalytic subunit, beta isoform; speedy homolog A (Xenopus laevis)	.			GO:0000079~regulation of cyclin-dependent protein kinase activity,GO:0000082~G1/S transition of mitotic cell cycle,GO:0000278~mitotic cell cycle,GO:0005976~polysaccharide metabolic process,GO:0005977~glycogen metabolic process,GO:0005979~regulation of glycogen biosynthetic process,GO:0005981~regulation of glycogen catabolic process,GO:0005996~monosaccharide metabolic process,GO:0006006~glucose me…	GO:0000164~protein phosphatase type 1 complex,GO:0005654~nucleoplasm,GO:0008287~protein serine/threonine phosphatase complex,GO:0031974~membrane-enclosed lumen,GO:0031981~nuclear lumen,GO:0034708~methyltransferase complex,GO:0035097~histone methyltransferase complex,GO:0042587~glycogen granule,GO:0043233~organelle lumen,GO:0044451~nucleoplasm part,GO:0070013~intracellular organelle lumen,GO:00706…	GO:0004721~phosphoprotein phosphatase activity,GO:0004722~protein serine/threonine phosphatase activity,GO:0005506~iron ion binding,GO:0016791~phosphatase activity,GO:0019899~enzyme binding,GO:0019900~kinase binding,GO:0019901~protein kinase binding,GO:0030145~manganese ion binding,GO:0043167~ion binding,GO:0043169~cation binding,GO:0046872~metal ion binding,GO:0046914~transition metal ion bindin…	hsa04114:Oocyte meiosis,hsa04270:Vascular smooth muscle contraction,hsa04510:Focal adhesion,hsa04720:Long-term potentiation,hsa04810:Regulation of actin cytoskeleton,hsa04910:Insulin signaling pathway,hsa04914:Progesterone-mediated oocyte maturation,
Q13616	CUL1_HUMAN Cullin-1 - Homo sapiens (Human)	89622	12	cullin 1	.		h_eradPathway:ER???associated degradation (ERAD) Pathway,h_fbw7Pathway:Cyclin E Destruction Pathway,h_p27Pathway:Regulation of p27 Phosphorylation during Cell Cycle Progression,h_skp2e2fPathway:E2F1 Destruction Pathway,	GO:0000082~G1/S transition of mitotic cell cycle,GO:0000278~mitotic cell cycle,GO:0006508~proteolysis,GO:0006511~ubiquitin-dependent protein catabolic process,GO:0006915~apoptosis,GO:0006917~induction of apoptosis,GO:0007049~cell cycle,GO:0007050~cell cycle arrest,GO:0008219~cell death,GO:0008283~cell proliferation,GO:0008285~negative regulation of cell proliferation,GO:0008629~induction of apopt…	GO:0000151~ubiquitin ligase complex,GO:0005654~nucleoplasm,GO:0005829~cytosol,GO:0019005~SCF ubiquitin ligase complex,GO:0031461~cullin-RING ubiquitin ligase complex,GO:0031974~membrane-enclosed lumen,GO:0031981~nuclear lumen,GO:0043233~organelle lumen,GO:0070013~intracellular organelle lumen,	GO:0019899~enzyme binding,GO:0031625~ubiquitin protein ligase binding,	hsa04110:Cell cycle,hsa04114:Oocyte meiosis,hsa04120:Ubiquitin mediated proteolysis,hsa04310:Wnt signaling pathway,hsa04350:TGF-beta signaling pathway,
Q13547	HDAC1_HUMAN Histone deacetylase 1 - Homo sapiens (Human)	55067.8	120	histone deacetylase 1	.		h_g1Pathway:Cell Cycle: G1/S Check Point ,h_HuntingtonPathway:Inhibition of Huntington's disease neurodegeneration by histone deacetylase inhibitors,h_mef2dPathway:Role of MEF2D in T-cell Apoptosis,h_mta3Pathway:Downregulated of MTA-3 in ER-negative Breast Tumors,h_pitx2Pathway:Multi-step Regulation of Transcription by Pitx2,h_prc2Pathway:The PRC2 Complex Sets Long-term Gene Silencing Through Mod…	GO:0000122~negative regulation of transcription from RNA polymerase II promoter,GO:0006325~chromatin organization,GO:0006338~chromatin remodeling,GO:0006350~transcription,GO:0006355~regulation of transcription, DNA-dependent,GO:0006357~regulation of transcription from RNA polymerase II promoter,GO:0006476~protein amino acid deacetylation,GO:0006916~anti-apoptosis,GO:0008284~positive regulation of…	GO:0000118~histone deacetylase complex,GO:0000228~nuclear chromosome,GO:0000785~chromatin,GO:0000790~nuclear chromatin,GO:0005654~nucleoplasm,GO:0005694~chromosome,GO:0005829~cytosol,GO:0016580~Sin3 complex,GO:0016581~NuRD complex,GO:0016585~chromatin remodeling complex,GO:0017053~transcriptional repressor complex,GO:0031974~membrane-enclosed lumen,GO:0031981~nuclear lumen,GO:0043228~non-membrane…	GO:0003677~DNA binding,GO:0003700~transcription factor activity,GO:0004407~histone deacetylase activity,GO:0008134~transcription factor binding,GO:0016563~transcription activator activity,GO:0016811~hydrolase activity, acting on carbon-nitrogen (but not peptide) bonds, in linear amides,GO:0019213~deacetylase activity,GO:0019899~enzyme binding,GO:0030528~transcription regulator activity,GO:0033558…	hsa04110:Cell cycle,hsa04330:Notch signaling pathway,hsa05016:Huntington's disease,hsa05200:Pathways in cancer,hsa05220:Chronic myeloid leukemia,
Q92769	HDAC2_HUMAN Histone deacetylase 2 - Homo sapiens (Human)	55328.8	31	histone deacetylase 2	.		h_carm-erPathway:CARM1 and Regulation of the Estrogen Receptor,h_etsPathway:METS affect on Macrophage Differentiation,h_mef2dPathway:Role of MEF2D in T-cell Apoptosis,h_prc2Pathway:The PRC2 Complex Sets Long-term Gene Silencing Through Modification of Histone Tails,	GO:0000122~negative regulation of transcription from RNA polymerase II promoter,GO:0006325~chromatin organization,GO:0006338~chromatin remodeling,GO:0006342~chromatin silencing,GO:0006344~maintenance of chromatin silencing,GO:0006350~transcription,GO:0006355~regulation of transcription, DNA-dependent,GO:0006357~regulation of transcription from RNA polymerase II promoter,GO:0006476~protein amino a…	GO:0000118~histone deacetylase complex,GO:0000228~nuclear chromosome,GO:0000785~chromatin,GO:0000790~nuclear chromatin,GO:0000792~heterochromatin,GO:0005654~nucleoplasm,GO:0005657~replication fork,GO:0005694~chromosome,GO:0016580~Sin3 complex,GO:0016581~NuRD complex,GO:0016585~chromatin remodeling complex,GO:0017053~transcriptional repressor complex,GO:0031974~membrane-enclosed lumen,GO:0031981~n…	GO:0003677~DNA binding,GO:0003700~transcription factor activity,GO:0004407~histone deacetylase activity,GO:0008134~transcription factor binding,GO:0016563~transcription activator activity,GO:0016564~transcription repressor activity,GO:0016566~specific transcriptional repressor activity,GO:0016811~hydrolase activity, acting on carbon-nitrogen (but not peptide) bonds, in linear amides,GO:0019213~de…	hsa04110:Cell cycle,hsa04330:Notch signaling pathway,hsa05016:Huntington's disease,hsa05200:Pathways in cancer,hsa05220:Chronic myeloid leukemia,
Apoptosis
O14737	PDCD5_HUMAN Programmed cell death protein 5 - Homo sapiens (Human)	14276.3	6	programmed cell death 5	Cancer			GO:0006915~apoptosis,GO:0006917~induction of apoptosis,GO:0008219~cell death,GO:0010941~regulation of cell death,GO:0010942~positive regulation of cell death,GO:0012501~programmed cell death,GO:0012502~induction of programmed cell death,GO:0016265~death,GO:0042981~regulation of apoptosis,GO:0043065~positive regulation of apoptosis,GO:0043067~regulation of programmed cell death,GO:0043068~positive…		GO:0003677~DNA binding,		leukemia, chronic myelogenous,lung cancer,
Q07812	BAX_HUMAN Apoptosis regulator BAX - Homo sapiens (Human)	21170.8	1	BCL2-associated X protein	Cancer		h_badPathway:Regulation of BAD phosphorylation,h_ceramidePathway:Ceramide Signaling Pathway,h_chemicalPathway:Apoptotic Signaling in Response to DNA Damage,h_mitochondriaPathway:Role of Mitochondria in Apoptotic Signaling,h_p53hypoxiaPathway:Hypoxia and p53 in the Cardiovascular system,h_p53Pathway:p53 Signaling Pathway,	GO:0000266~mitochondrial fission,GO:0000737~DNA catabolic process, endonucleolytic,GO:0001101~response to acid,GO:0001541~ovarian follicle development,GO:0001568~blood vessel development,GO:0001654~eye development,GO:0001655~urogenital system development,GO:0001764~neuron migration,GO:0001775~cell activation,GO:0001776~leukocyte homeostasis,GO:0001777~T cell homeostatic proliferation,GO:0001782~B…	GO:0000267~cell fraction,GO:0005625~soluble fraction,GO:0005739~mitochondrion,GO:0005740~mitochondrial envelope,GO:0005741~mitochondrial outer membrane,GO:0005757~mitochondrial permeability transition pore complex,GO:0005783~endoplasmic reticulum,GO:0005789~endoplasmic reticulum membrane,GO:0005829~cytosol,GO:0012505~endomembrane system,GO:0016021~integral to membrane,GO:0019867~outer membrane,GO…	GO:0008289~lipid binding,GO:0019904~protein domain specific binding,GO:0042802~identical protein binding,GO:0042803~protein homodimerization activity,GO:0046982~protein heterodimerization activity,GO:0046983~protein dimerization activity,GO:0051400~BH domain binding,GO:0051434~BH3 domain binding,GO:0070513~death domain binding,	hsa04115:p53 signaling pathway,hsa04210:Apoptosis,hsa04722:Neurotrophin signaling pathway,hsa05014:Amyotrophic lateral sclerosis (ALS),hsa05016:Huntington's disease,hsa05020:Prion diseases,hsa05200:Pathways in cancer,hsa05210:Colorectal cancer,	B cell chronic lymphocytic leukaemia.,colon cancer,hematology indices,leukemia,leukemia, chronic lymphocytic,lymphocytic leukemia,multiple sclerosis,osteomyelitis,pemphigus,	Colorectal cancer,T-cell acute lymphoblastic leukemia,
Q13153	PAK1_HUMAN Serine/threonine-protein kinase PAK 1 - Homo sapiens (Human)	60608.8	4	p21 protein (Cdc42/Rac)-activated kinase 1	Cancer		h_agrPathway:Agrin in Postsynaptic Differentiation,h_At1rPathway:Angiotensin II mediated activation of JNK Pathway via Pyk2 dependent signaling,h_cdc42racPathway:Role of PI3K subunit p85 in regulation of Actin Organization and Cell Migration,h_fasPathway:FAS signaling pathway ( CD95 ),h_fMLPpathway:fMLP induced chemokine gene expression in HMC-1 cells,h_mapkPathway:MAPKinase Signaling Pathway,h_m…	GO:0000165~MAPKKK cascade,GO:0001932~regulation of protein amino acid phosphorylation,GO:0006468~protein amino acid phosphorylation,GO:0006793~phosphorus metabolic process,GO:0006796~phosphate metabolic process,GO:0006915~apoptosis,GO:0006984~ER-nuclear signaling pathway,GO:0007010~cytoskeleton organization,GO:0007242~intracellular signaling cascade,GO:0007243~protein kinase cascade,GO:0008219~ce…	GO:0005794~Golgi apparatus,GO:0005829~cytosol,GO:0005886~plasma membrane,GO:0005912~adherens junction,GO:0005924~cell-substrate adherens junction,GO:0005925~focal adhesion,GO:0016323~basolateral plasma membrane,GO:0030054~cell junction,GO:0030055~cell-substrate junction,GO:0044459~plasma membrane part,GO:0070161~anchoring junction,	GO:0000166~nucleotide binding,GO:0001882~nucleoside binding,GO:0001883~purine nucleoside binding,GO:0004672~protein kinase activity,GO:0004674~protein serine/threonine kinase activity,GO:0005518~collagen binding,GO:0005524~ATP binding,GO:0017016~Ras GTPase binding,GO:0017048~Rho GTPase binding,GO:0017076~purine nucleotide binding,GO:0019899~enzyme binding,GO:0030554~adenyl nucleotide binding,GO:0…	hsa04010:MAPK signaling pathway,hsa04012:ErbB signaling pathway,hsa04062:Chemokine signaling pathway,hsa04360:Axon guidance,hsa04510:Focal adhesion,hsa04650:Natural killer cell mediated cytotoxicity,hsa04660:T cell receptor signaling pathway,hsa04666:Fc gamma R-mediated phagocytosis,hsa04810:Regulation of actin cytoskeleton,hsa05120:Epithelial cell signaling in Helicobacter pylori infection,hsa05…	esophageal cancer,
O43464	HTRA2_HUMAN Serine protease HTRA2, mitochondrial precursor - Homo sapie	48811	5	HtrA serine peptidase 2	.			GO:0006508~proteolysis,GO:0006915~apoptosis,GO:0006917~induction of apoptosis,GO:0007005~mitochondrion organization,GO:0007610~behavior,GO:0007626~locomotory behavior,GO:0007628~adult walking behavior,GO:0008219~cell death,GO:0008344~adult locomotory behavior,GO:0008629~induction of apoptosis by intracellular signals,GO:0010941~regulation of cell death,GO:0010942~positive regulation of cell death…	GO:0005739~mitochondrion,GO:0005740~mitochondrial envelope,GO:0005758~mitochondrial intermembrane space,GO:0005783~endoplasmic reticulum,GO:0005789~endoplasmic reticulum membrane,GO:0012505~endomembrane system,GO:0016021~integral to membrane,GO:0031090~organelle membrane,GO:0031224~intrinsic to membrane,GO:0031967~organelle envelope,GO:0031970~organelle envelope lumen,GO:0031974~membrane-enclosed…	GO:0004175~endopeptidase activity,GO:0004252~serine-type endopeptidase activity,GO:0008233~peptidase activity,GO:0008236~serine-type peptidase activity,GO:0017171~serine hydrolase activity,GO:0051082~unfolded protein binding,GO:0070011~peptidase activity, acting on L-amino acid peptides,	hsa05012:Parkinson's disease,		Parkinson disease 13,
O75340	PDCD6_HUMAN Programmed cell death protein 6 - Homo sapiens (Human)	21854.8	103	aryl-hydrocarbon receptor repressor; programmed cell death 6	.			GO:0006350~transcription,GO:0006355~regulation of transcription, DNA-dependent,GO:0006915~apoptosis,GO:0006917~induction of apoptosis,GO:0008219~cell death,GO:0008624~induction of apoptosis by extracellular signals,GO:0010035~response to inorganic substance,GO:0010038~response to metal ion,GO:0010941~regulation of cell death,GO:0010942~positive regulation of cell death,GO:0012501~programmed cell …	GO:0005783~endoplasmic reticulum,GO:0019898~extrinsic to membrane,	GO:0003677~DNA binding,GO:0005509~calcium ion binding,GO:0030528~transcription regulator activity,GO:0043167~ion binding,GO:0043169~cation binding,GO:0046872~metal ion binding,GO:0046983~protein dimerization activity,GO:0048306~calcium-dependent protein binding,GO:0060090~molecular adaptor activity,
O95831	AIFM1_HUMAN Apoptosis-inducing factor 1, mitochondrial precursor - Homo	66859	57	thioredoxin domain containing 12 (endoplasmic reticulum)	.			GO:0000737~DNA catabolic process, endonucleolytic,GO:0006259~DNA metabolic process,GO:0006308~DNA catabolic process,GO:0006309~DNA fragmentation involved in apoptosis,GO:0006915~apoptosis,GO:0006917~induction of apoptosis,GO:0006921~cell structure disassembly during apoptosis,GO:0006974~response to DNA damage stimulus,GO:0006997~nucleus organization,GO:0007242~intracellular signaling cascade,GO:0…	GO:0005739~mitochondrion,GO:0005740~mitochondrial envelope,GO:0005758~mitochondrial intermembrane space,GO:0005783~endoplasmic reticulum,GO:0005788~endoplasmic reticulum lumen,GO:0031967~organelle envelope,GO:0031970~organelle envelope lumen,GO:0031974~membrane-enclosed lumen,GO:0031975~envelope,GO:0043233~organelle lumen,GO:0044429~mitochondrial part,GO:0044432~endoplasmic reticulum part,GO:0070…	GO:0000166~nucleotide binding,GO:0001882~nucleoside binding,GO:0001883~purine nucleoside binding,GO:0003677~DNA binding,GO:0009055~electron carrier activity,GO:0016667~oxidoreductase activity, acting on sulfur group of donors,GO:0016671~oxidoreductase activity, acting on sulfur group of donors, disulfide as acceptor,GO:0017076~purine nucleotide binding,GO:0019153~protein-disulfide reductase (glut…	hsa00480:Glutathione metabolism,
P55957	BID_HUMAN BH3-interacting domain death agonist - Homo sapiens (Human)	21981.1	7	BH3 interacting domain death agonist	.		h_chemicalPathway:Apoptotic Signaling in Response to DNA Damage,h_deathPathway:Induction of apoptosis through DR3 and DR4/5 Death Receptors ,h_HivnefPathway:HIV-I Nef: negative effector of Fas and TNF,h_mitochondriaPathway:Role of Mitochondria in Apoptotic Signaling,	GO:0001836~release of cytochrome c from mitochondria,GO:0006605~protein targeting,GO:0006626~protein targeting to mitochondrion,GO:0006839~mitochondrial transport,GO:0006886~intracellular protein transport,GO:0006915~apoptosis,GO:0006917~induction of apoptosis,GO:0007005~mitochondrion organization,GO:0007006~mitochondrial membrane organization,GO:0008104~protein localization,GO:0008219~cell death…	GO:0000267~cell fraction,GO:0005624~membrane fraction,GO:0005626~insoluble fraction,GO:0005739~mitochondrion,GO:0005740~mitochondrial envelope,GO:0005741~mitochondrial outer membrane,GO:0005829~cytosol,GO:0019867~outer membrane,GO:0031090~organelle membrane,GO:0031966~mitochondrial membrane,GO:0031967~organelle envelope,GO:0031968~organelle outer membrane,GO:0031975~envelope,GO:0044429~mitochondr…	GO:0005123~death receptor binding,GO:0032813~tumor necrosis factor receptor superfamily binding,	hsa04115:p53 signaling pathway,hsa04210:Apoptosis,hsa04650:Natural killer cell mediated cytotoxicity,hsa05010:Alzheimer's disease,hsa05014:Amyotrophic lateral sclerosis (ALS),hsa05200:Pathways in cancer,hsa05416:Viral myocarditis,
Q13158	FADD_HUMAN Protein FADD - Homo sapiens (Human)	23264.9	10	Fas (TNFRSF6)-associated via death domain	.		h_ceramidePathway:Ceramide Signaling Pathway,h_deathPathway:Induction of apoptosis through DR3 and DR4/5 Death Receptors ,h_fasPathway:FAS signaling pathway ( CD95 ),h_HivnefPathway:HIV-I Nef: negative effector of Fas and TNF,h_nfkbPathway:NF-kB Signaling Pathway,h_RELAPathway:Acetylation and Deacetylation of RelA in The Nucleus,h_soddPathway:SODD/TNFR1 Signaling Pathway,h_tnfr1Pathway:TNFR1 Sign…	GO:0006461~protein complex assembly,GO:0006915~apoptosis,GO:0006917~induction of apoptosis,GO:0008219~cell death,GO:0008624~induction of apoptosis by extracellular signals,GO:0008633~activation of pro-apoptotic gene products,GO:0009967~positive regulation of signal transduction,GO:0010627~regulation of protein kinase cascade,GO:0010647~positive regulation of cell communication,GO:0010740~positive…	GO:0005829~cytosol,GO:0005886~plasma membrane,GO:0031264~death-inducing signaling complex,GO:0044459~plasma membrane part,GO:0045121~membrane raft,	GO:0005123~death receptor binding,GO:0032813~tumor necrosis factor receptor superfamily binding,GO:0042802~identical protein binding,	hsa04210:Apoptosis,hsa04620:Toll-like receptor signaling pathway,hsa04622:RIG-I-like receptor signaling pathway,hsa05010:Alzheimer's disease,hsa05200:Pathways in cancer,
Q8IX12	CCAR1_HUMAN Cell division cycle and apoptosis regulator protein 1 - Homo	132739	72	cell division cycle and apoptosis regulator 1	.			GO:0000375~RNA splicing, via transesterification reactions,GO:0000377~RNA splicing, via transesterification reactions with bulged adenosine as nucleophile,GO:0000398~nuclear mRNA splicing, via spliceosome,GO:0006350~transcription,GO:0006396~RNA processing,GO:0006397~mRNA processing,GO:0006915~apoptosis,GO:0007049~cell cycle,GO:0008219~cell death,GO:0008380~RNA splicing,GO:0012501~programmed cell …	GO:0005794~Golgi apparatus,GO:0048471~perinuclear region of cytoplasm,
Q8N8D1	PDCD7_HUMAN Programmed cell death protein 7 - Homo sapiens (Human)	54666.3	4	programmed cell death 7	.			GO:0006396~RNA processing,GO:0006915~apoptosis,GO:0006917~induction of apoptosis,GO:0008219~cell death,GO:0008380~RNA splicing,GO:0009719~response to endogenous stimulus,GO:0009725~response to hormone stimulus,GO:0010033~response to organic substance,GO:0010941~regulation of cell death,GO:0010942~positive regulation of cell death,GO:0012501~programmed cell death,GO:0012502~induction of programmed…	GO:0005681~spliceosome,GO:0005689~U12-dependent spliceosome,GO:0030529~ribonucleoprotein complex,
Q96IZ0	PAWR_HUMAN PRKC apoptosis WT1 regulator protein - Homo sapiens (Human)	36545.5	5	PRKC, apoptosis, WT1, regulator	.			GO:0000122~negative regulation of transcription from RNA polymerase II promoter,GO:0001816~cytokine production,GO:0002683~negative regulation of immune system process,GO:0002694~regulation of leukocyte activation,GO:0002695~negative regulation of leukocyte activation,GO:0006350~transcription,GO:0006355~regulation of transcription, DNA-dependent,GO:0006357~regulation of transcription from RNA poly…	GO:0005886~plasma membrane,	GO:0003712~transcription cofactor activity,GO:0003714~transcription corepressor activity,GO:0008134~transcription factor binding,GO:0016564~transcription repressor activity,GO:0019899~enzyme binding,GO:0019904~protein domain specific binding,GO:0030275~LRR domain binding,GO:0030528~transcription regulator activity,GO:0043522~leucine zipper domain binding,			Conduct disorder and ADHD: Evaluation of conduct problems as a categorical and quantitative trait in the international multicentre ADHD genetics study,
Q9BTC0	DIDO1_HUMAN Death-inducer obliterator 1 - Homo sapiens (Human)	243721	76	death inducer-obliterator 1	.			GO:0006350~transcription,GO:0006915~apoptosis,GO:0008219~cell death,GO:0012501~programmed cell death,GO:0016265~death,		GO:0008270~zinc ion binding,GO:0043167~ion binding,GO:0043169~cation binding,GO:0046872~metal ion binding,GO:0046914~transition metal ion binding,
Q9BZZ5	API5_HUMAN Apoptosis inhibitor 5 - Homo sapiens (Human)	57525.2	75	API5-like 1; apoptosis inhibitor 5	.			GO:0006915~apoptosis,GO:0006916~anti-apoptosis,GO:0008219~cell death,GO:0010941~regulation of cell death,GO:0012501~programmed cell death,GO:0016265~death,GO:0042981~regulation of apoptosis,GO:0043066~negative regulation of apoptosis,GO:0043067~regulation of programmed cell death,GO:0043069~negative regulation of programmed cell death,GO:0060548~negative regulation of cell death,	GO:0005681~spliceosome,GO:0030529~ribonucleoprotein complex,	GO:0017134~fibroblast growth factor binding,GO:0019838~growth factor binding,
Q9NR28	DBLOH_HUMAN Diablo homolog, mitochondrial precursor - Homo sapiens (Huma	27113.7	8	diablo homolog (Drosophila)	.		h_mitochondriaPathway:Role of Mitochondria in Apoptotic Signaling,	GO:0006915~apoptosis,GO:0006917~induction of apoptosis,GO:0006919~activation of caspase activity,GO:0008219~cell death,GO:0008624~induction of apoptosis by extracellular signals,GO:0008629~induction of apoptosis by intracellular signals,GO:0008631~induction of apoptosis by oxidative stress,GO:0008635~activation of caspase activity by cytochrome c,GO:0010941~regulation of cell death,GO:0010942~pos…	GO:0005739~mitochondrion,GO:0005829~cytosol,
Q9NYF8	BCLF1_HUMAN Bcl-2-associated transcription factor 1 - Homo sapiens (Huma	106059	80	similar to Bcl-2-associated transcription factor 1 (Btf); BCL2-associated transcription factor 1	.			GO:0006350~transcription,GO:0006917~induction of apoptosis,GO:0009890~negative regulation of biosynthetic process,GO:0010558~negative regulation of macromolecule biosynthetic process,GO:0010605~negative regulation of macromolecule metabolic process,GO:0010629~negative regulation of gene expression,GO:0010941~regulation of cell death,GO:0010942~positive regulation of cell death,GO:0012502~inductio…		GO:0003677~DNA binding,GO:0016564~transcription repressor activity,GO:0030528~transcription regulator activity,
Q9ULZ3	ASC_HUMAN Apoptosis-associated speck-like protein containing a CARD - H	21613.3	43	PYD and CARD domain containing	.			GO:0001817~regulation of cytokine production,GO:0001819~positive regulation of cytokine production,GO:0006508~proteolysis,GO:0006915~apoptosis,GO:0006917~induction of apoptosis,GO:0006919~activation of caspase activity,GO:0008219~cell death,GO:0010941~regulation of cell death,GO:0010942~positive regulation of cell death,GO:0010952~positive regulation of peptidase activity,GO:0012501~programmed ce…	GO:0005829~cytosol,GO:0008385~IkappaB kinase complex,GO:0044445~cytosolic part,	GO:0004175~endopeptidase activity,GO:0004197~cysteine-type endopeptidase activity,GO:0008047~enzyme activator activity,GO:0008233~peptidase activity,GO:0008234~cysteine-type peptidase activity,GO:0008656~caspase activator activity,GO:0016504~peptidase activator activity,GO:0019904~protein domain specific binding,GO:0032090~Pyrin domain binding,GO:0042802~identical protein binding,GO:0042803~prote…	hsa04621:NOD-like receptor signaling pathway,hsa04623:Cytosolic DNA-sensing pathway,
DNA Repair
O00255	MEN1_HUMAN Menin - Homo sapiens (Human)	67951	4	multiple endocrine neoplasia I	Cancer			GO:0000079~regulation of cyclin-dependent protein kinase activity,GO:0000122~negative regulation of transcription from RNA polymerase II promoter,GO:0000165~MAPKKK cascade,GO:0001501~skeletal system development,GO:0001503~ossification,GO:0001649~osteoblast differentiation,GO:0001776~leukocyte homeostasis,GO:0001932~regulation of protein amino acid phosphorylation,GO:0001933~negative regulation of…	GO:0000267~cell fraction,GO:0000785~chromatin,GO:0005625~soluble fraction,GO:0005654~nucleoplasm,GO:0005694~chromosome,GO:0005829~cytosol,GO:0016363~nuclear matrix,GO:0031974~membrane-enclosed lumen,GO:0031981~nuclear lumen,GO:0032153~cell division site,GO:0032154~cleavage furrow,GO:0032155~cell division site part,GO:0034399~nuclear periphery,GO:0034708~methyltransferase complex,GO:0035097~histon…	GO:0000217~DNA secondary structure binding,GO:0000400~four-way junction DNA binding,GO:0000403~Y-form DNA binding,GO:0003677~DNA binding,GO:0003682~chromatin binding,GO:0003690~double-stranded DNA binding,GO:0008170~N-methyltransferase activity,GO:0008276~protein methyltransferase activity,GO:0016278~lysine N-methyltransferase activity,GO:0016279~protein-lysine N-methyltransferase activity,GO:001…		Cushing's disease,endocrine pancreatic and neuroendocrine tumors,hyperparathyroidism,lymphoid neoplasms,multiple endocrine neoplasia,Multiple endocrine neoplasia type 1,parathyroid cancer,pituitary cancer,primary hyperparathyroidism,unknown,	Adrenal adenoma, somatic,Angiofibroma, somatic,Carcinoid tumor of lung,Hyperparathyroidism, AD,Lipoma, somatic,Multiple endocrine neoplasia I,Parathyroid adenoma, somatic,Prolactinoma, hyperparathyroidism, carcinoid syndrome,Wermer syndrome,Zollinger-Ellison syndrome,
P09874	PARP1_HUMAN Poly [ADP-ribose] polymerase 1 - Homo sapiens (Human)	113012	342	poly (ADP-ribose) polymerase 1	Cancer	Breast cancer	h_aifPathway:Opposing roles of AIF in Apoptosis and Cell Survival,h_caspasePathway:Caspase Cascade in Apoptosis,h_chemicalPathway:Apoptotic Signaling in Response to DNA Damage,h_d4gdiPathway:D4-GDI Signaling Pathway,h_fasPathway:FAS signaling pathway ( CD95 ),h_HivnefPathway:HIV-I Nef: negative effector of Fas and TNF,h_tnfr1Pathway:TNFR1 Signaling Pathway,	GO:0000723~telomere maintenance,GO:0006259~DNA metabolic process,GO:0006281~DNA repair,GO:0006284~base-excision repair,GO:0006350~transcription,GO:0006351~transcription, DNA-dependent,GO:0006366~transcription from RNA polymerase II promoter,GO:0006471~protein amino acid ADP-ribosylation,GO:0006974~response to DNA damage stimulus,GO:0009719~response to endogenous stimulus,GO:0009725~response to ho…	GO:0005635~nuclear envelope,GO:0005654~nucleoplasm,GO:0005667~transcription factor complex,GO:0005730~nucleolus,GO:0012505~endomembrane system,GO:0031967~organelle envelope,GO:0031974~membrane-enclosed lumen,GO:0031975~envelope,GO:0031981~nuclear lumen,GO:0043228~non-membrane-bounded organelle,GO:0043232~intracellular non-membrane-bounded organelle,GO:0043233~organelle lumen,GO:0044451~nucleoplas…	GO:0000166~nucleotide binding,GO:0003677~DNA binding,GO:0003950~NAD+ ADP-ribosyltransferase activity,GO:0008134~transcription factor binding,GO:0008270~zinc ion binding,GO:0016763~transferase activity, transferring pentosyl groups,GO:0042802~identical protein binding,GO:0043167~ion binding,GO:0043169~cation binding,GO:0046872~metal ion binding,GO:0046914~transition metal ion binding,GO:0047485~pr…	hsa03410:Base excision repair,	Alzheimer's Disease,arthritis,arthritis lupus erythematosus nephritis,benign breast disease breast cancer,benzene toxicity,bladder cancer,breast cancer,colorectal cancer,diabetes, type 1,diabetes, type 2,esophageal cancer,glomerulonephritis,longevity,lung cancer,Lupus,lupus erythematosus,macular degeneration,Parkinson's disease,predisposition to cancer,prostate cancer,rheumatoid arthritis,
P12004	PCNA_HUMAN Proliferating cell nuclear antigen - Homo sapiens (Human)	28750.3	17	proliferating cell nuclear antigen	Cancer		h_p53Pathway:p53 Signaling Pathway,	GO:0006259~DNA metabolic process,GO:0006260~DNA replication,GO:0006275~regulation of DNA replication,GO:0006281~DNA repair,GO:0006284~base-excision repair,GO:0006287~base-excision repair, gap-filling,GO:0006289~nucleotide-excision repair,GO:0006297~nucleotide-excision repair, DNA gap filling,GO:0006298~mismatch repair,GO:0006886~intracellular protein transport,GO:0006974~response to DNA damage st…	GO:0000307~cyclin-dependent protein kinase holoenzyme complex,GO:0005635~nuclear envelope,GO:0005637~nuclear inner membrane,GO:0005652~nuclear lamina,GO:0005654~nucleoplasm,GO:0005657~replication fork,GO:0005663~DNA replication factor C complex,GO:0005694~chromosome,GO:0012505~endomembrane system,GO:0019866~organelle inner membrane,GO:0031090~organelle membrane,GO:0031965~nuclear membrane,GO:0031…	GO:0000700~mismatch base pair DNA N-glycosylase activity,GO:0000701~purine-specific mismatch base pair DNA N-glycosylase activity,GO:0003677~DNA binding,GO:0003690~double-stranded DNA binding,GO:0016799~hydrolase activity, hydrolyzing N-glycosyl compounds,GO:0019104~DNA N-glycosylase activity,GO:0030337~DNA polymerase processivity factor activity,GO:0030983~mismatched DNA binding,GO:0032135~DNA i…	hsa03030:DNA replication,hsa03410:Base excision repair,hsa03420:Nucleotide excision repair,hsa03430:Mismatch repair,hsa04110:Cell cycle,	bladder cancer,colorectal cancer,lung cancer,
P12956	KU70_HUMAN ATP-dependent DNA helicase 2 subunit 1 - Homo sapiens (Human)	69799.2	398	X-ray repair complementing defective repair in Chinese hamster cells 6; similar to ATP-dependent DNA helicase II, 70 kDa subunit	Cancer	Breast cancer	h_telPathway:Telomeres, Telomerase, Cellular Aging, and Immortality,	GO:0000723~telomere maintenance,GO:0000726~non-recombinational repair,GO:0002200~somatic diversification of immune receptors,GO:0002520~immune system development,GO:0002562~somatic diversification of immune receptors via germline recombination within a single locus,GO:0006259~DNA metabolic process,GO:0006266~DNA ligation,GO:0006281~DNA repair,GO:0006302~double-strand break repair,GO:0006303~doubl…	GO:0000228~nuclear chromosome,GO:0000267~cell fraction,GO:0000781~chromosome, telomeric region,GO:0000782~telomere cap complex,GO:0000783~nuclear telomere cap complex,GO:0000784~nuclear chromosome, telomeric region,GO:0005624~membrane fraction,GO:0005626~insoluble fraction,GO:0005654~nucleoplasm,GO:0005667~transcription factor complex,GO:0005694~chromosome,GO:0005958~DNA-dependent protein kinase-…	GO:0000166~nucleotide binding,GO:0001882~nucleoside binding,GO:0001883~purine nucleoside binding,GO:0003677~DNA binding,GO:0003678~DNA helicase activity,GO:0003690~double-stranded DNA binding,GO:0003691~double-stranded telomeric DNA binding,GO:0004003~ATP-dependent DNA helicase activity,GO:0004386~helicase activity,GO:0005524~ATP binding,GO:0008022~protein C-terminus binding,GO:0008026~ATP-depend…	hsa03450:Non-homologous end-joining,	brain cancer,breast cancer,
P13010	KU86_HUMAN ATP-dependent DNA helicase 2 subunit 2 - Homo sapiens (Human)	82652.4	367	X-ray repair complementing defective repair in Chinese hamster cells 5 (double-strand-break rejoining)	Cancer	Breast cancer	h_telPathway:Telomeres, Telomerase, Cellular Aging, and Immortality,	GO:0000723~telomere maintenance,GO:0000726~non-recombinational repair,GO:0002520~immune system development,GO:0006259~DNA metabolic process,GO:0006281~DNA repair,GO:0006302~double-strand break repair,GO:0006303~double-strand break repair via nonhomologous end joining,GO:0006310~DNA recombination,GO:0006974~response to DNA damage stimulus,GO:0008283~cell proliferation,GO:0010720~positive regulatio…	GO:0000228~nuclear chromosome,GO:0000781~chromosome, telomeric region,GO:0000782~telomere cap complex,GO:0000783~nuclear telomere cap complex,GO:0000784~nuclear chromosome, telomeric region,GO:0005654~nucleoplasm,GO:0005694~chromosome,GO:0031974~membrane-enclosed lumen,GO:0031981~nuclear lumen,GO:0032993~protein-DNA complex,GO:0043228~non-membrane-bounded organelle,GO:0043232~intracellular non-me…	GO:0000166~nucleotide binding,GO:0001882~nucleoside binding,GO:0001883~purine nucleoside binding,GO:0003677~DNA binding,GO:0003678~DNA helicase activity,GO:0003690~double-stranded DNA binding,GO:0003691~double-stranded telomeric DNA binding,GO:0004003~ATP-dependent DNA helicase activity,GO:0004386~helicase activity,GO:0005524~ATP binding,GO:0008022~protein C-terminus binding,GO:0008026~ATP-depend…	hsa03450:Non-homologous end-joining,	brain cancer,breast cancer,cancer,cytogenetic studies,endometrial cancer; cervical cancer; radiosensitivity, clinical,esophageal cancer gastric cardiac adenocarcinoma,meningioma,
P16455	MGMT_HUMAN Methylated-DNA--protein-cysteine methyltransferase - Homo sa	21632.2	22	O-6-methylguanine-DNA methyltransferase	Cancer	Breast cancer		GO:0006259~DNA metabolic process,GO:0006266~DNA ligation,GO:0006281~DNA repair,GO:0006307~DNA dealkylation,GO:0006974~response to DNA damage stimulus,GO:0010941~regulation of cell death,GO:0033554~cellular response to stress,GO:0042981~regulation of apoptosis,GO:0043067~regulation of programmed cell death,GO:0043281~regulation of caspase activity,GO:0051336~regulation of hydrolase activity,GO:005…	GO:0005654~nucleoplasm,GO:0031974~membrane-enclosed lumen,GO:0031981~nuclear lumen,GO:0043233~organelle lumen,GO:0070013~intracellular organelle lumen,	GO:0003677~DNA binding,GO:0003908~methylated-DNA-[protein]-cysteine S-methyltransferase activity,GO:0008172~S-methyltransferase activity,GO:0008270~zinc ion binding,GO:0009008~DNA-methyltransferase activity,GO:0043167~ion binding,GO:0043169~cation binding,GO:0046872~metal ion binding,GO:0046914~transition metal ion binding,		bladder cancer,body mass; diabetes, type 2; leukemia; breast cancer; glucose; cytogenetic studies; birth weight;,brain cancer,brain tumor,breast cancer,cervical cancer,colorectal cancer,colorectal cancer; colorectal polyps,cytogenetic studies,DNA adducts,endometrial cancer,esophageal cancer,head and neck cancer,lung cancer,melanoma,oral cancer,pancreatic cancer,prostate cancer,protein loss,stomac…
P18074	ERCC2_HUMAN TFIIH basal transcription factor complex helicase subunit -	86854.3	3	excision repair cross-complementing rodent repair deficiency, complementation group 2	Cancer	Breast cancer		GO:0000075~cell cycle checkpoint,GO:0000718~nucleotide-excision repair, DNA damage removal,GO:0000737~DNA catabolic process, endonucleolytic,GO:0001501~skeletal system development,GO:0001503~ossification,GO:0001508~regulation of action potential,GO:0001701~in utero embryonic development,GO:0001942~hair follicle development,GO:0002520~immune system development,GO:0006259~DNA metabolic process,GO:0…	GO:0005654~nucleoplasm,GO:0005667~transcription factor complex,GO:0005675~holo TFIIH complex,GO:0016591~DNA-directed RNA polymerase II, holoenzyme,GO:0019907~cyclin-dependent protein kinase activating kinase holoenzyme complex,GO:0031974~membrane-enclosed lumen,GO:0031981~nuclear lumen,GO:0043233~organelle lumen,GO:0044451~nucleoplasm part,GO:0070013~intracellular organelle lumen,	GO:0000166~nucleotide binding,GO:0000287~magnesium ion binding,GO:0001882~nucleoside binding,GO:0001883~purine nucleoside binding,GO:0003677~DNA binding,GO:0003678~DNA helicase activity,GO:0004003~ATP-dependent DNA helicase activity,GO:0004386~helicase activity,GO:0004672~protein kinase activity,GO:0004674~protein serine/threonine kinase activity,GO:0005506~iron ion binding,GO:0005524~ATP binding…	hsa03420:Nucleotide excision repair,	1-hydroxypyrene, urinary Cytogenetic studies,Alzheimer's Disease,arsenic-induced hyperkeratosis,benzene toxicity,bladder cancer,bladder cancer, p53 mutation in,bladder cancer; cytogenetic studies,brain cancer,breast cancer,cervical cancer,chromosomal damage,colorectal cancer,colorectal cancer; colorectal polyps,cytogenetic studies,DNA adducts,DNA repair capacity,drug hypersensitivity leukemia,end…	Cerebrooculofacioskeletal syndrome 2,Trichothiodystrophy,Xeroderma pigmentosum, group D,
P18887	XRCC1_HUMAN DNA-repair protein XRCC1 - Homo sapiens (Human)	69483.1	15	X-ray repair complementing defective repair in Chinese hamster cells 1	Cancer	Breast cancer		GO:0000012~single strand break repair,GO:0001666~response to hypoxia,GO:0006259~DNA metabolic process,GO:0006281~DNA repair,GO:0006974~response to DNA damage stimulus,GO:0010033~response to organic substance,GO:0033554~cellular response to stress,GO:0042493~response to drug,GO:0070482~response to oxygen levels,	GO:0005654~nucleoplasm,GO:0031974~membrane-enclosed lumen,GO:0031981~nuclear lumen,GO:0043233~organelle lumen,GO:0070013~intracellular organelle lumen,	GO:0003677~DNA binding,GO:0003684~damaged DNA binding,	hsa03410:Base excision repair,	1-hydroxypyrene, urinary Cytogenetic studies,benign breast disease breast cancer,benzene toxicity,bladder cancer,bladder cancer leukemia lung cancer,bladder cancer, p53 mutation in,bladder cancer; cytogenetic studies,brain cancer,breast cancer,cancer,cervical cancer,chromosome anomalies DNA damage,chromosome damage,chromosome damage DNA damage,colorectal cancer,cytogenetic studies,DNA repair,DNA …
P20585	MSH3_HUMAN DNA mismatch repair protein Msh3 - Homo sapiens (Human)	127376	5	mutS homolog 3 (E. coli)	Cancer			GO:0000018~regulation of DNA recombination,GO:0002200~somatic diversification of immune receptors,GO:0002252~immune effector process,GO:0002377~immunoglobulin production,GO:0002440~production of molecular mediator of immune response,GO:0002520~immune system development,GO:0002562~somatic diversification of immune receptors via germline recombination within a single locus,GO:0006259~DNA metabolic …	GO:0032300~mismatch repair complex,GO:0032302~MutSbeta complex,	GO:0000166~nucleotide binding,GO:0001882~nucleoside binding,GO:0001883~purine nucleoside binding,GO:0003677~DNA binding,GO:0003684~damaged DNA binding,GO:0003690~double-stranded DNA binding,GO:0003697~single-stranded DNA binding,GO:0005524~ATP binding,GO:0017076~purine nucleotide binding,GO:0019237~centromeric DNA binding,GO:0030554~adenyl nucleotide binding,GO:0030983~mismatched DNA binding,GO:0…	hsa03430:Mismatch repair,hsa05200:Pathways in cancer,hsa05210:Colorectal cancer,	colorectal cancer,head and neck cancer lung cancer,leukemia,leukemia, childhood acute lymphoblastic,leukemia; bladder cancer; radiotherapy,microsatellite instability,ovarian cancer,	Endometrial carcinoma,
P27695	APEX1_HUMAN DNA-(apurinic or apyrimidinic site) lyase - Homo sapiens (Human)	35532.2	78	APEX nuclease (multifunctional DNA repair enzyme) 1	Cancer	Breast cancer	h_setPathway:Granzyme A mediated Apoptosis Pathway,	GO:0006259~DNA metabolic process,GO:0006281~DNA repair,GO:0006284~base-excision repair,GO:0006350~transcription,GO:0006351~transcription, DNA-dependent,GO:0006366~transcription from RNA polymerase II promoter,GO:0006974~response to DNA damage stimulus,GO:0019725~cellular homeostasis,GO:0032774~RNA biosynthetic process,GO:0033554~cellular response to stress,GO:0042592~homeostatic process,GO:004545…	GO:0005654~nucleoplasm,GO:0005783~endoplasmic reticulum,GO:0005813~centrosome,GO:0005815~microtubule organizing center,GO:0005840~ribosome,GO:0005856~cytoskeleton,GO:0015630~microtubule cytoskeleton,GO:0030529~ribonucleoprotein complex,GO:0031974~membrane-enclosed lumen,GO:0031981~nuclear lumen,GO:0043228~non-membrane-bounded organelle,GO:0043232~intracellular non-membrane-bounded organelle,GO:00…	GO:0000287~magnesium ion binding,GO:0003677~DNA binding,GO:0003712~transcription cofactor activity,GO:0003713~transcription coactivator activity,GO:0003714~transcription corepressor activity,GO:0003906~DNA-(apurinic or apyrimidinic site) lyase activity,GO:0004518~nuclease activity,GO:0004519~endonuclease activity,GO:0004520~endodeoxyribonuclease activity,GO:0004521~endoribonuclease activity,GO:00…	hsa03410:Base excision repair,	benzene toxicity,bladder cancer,bladder cancer leukemia lung cancer,breast cancer,cancer,chromosome damage,colorectal cancer,DNA repair,drug hypersensitivity leukemia,head and neck cancer,leukemia, childhood acute lymphoblastic,leukemia; bladder cancer; radiotherapy,lung cancer,melanoma,nephropathy,neural tube defects; cleft lip with cleft palate; cleft lip without cleft palate,pancreatic cancer,…
P29372	3MG_HUMAN DNA-3-methyladenine glycosylase - Homo sapiens (Human)	32842.8	36	N-methylpurine-DNA glycosylase	Cancer			GO:0006163~purine nucleotide metabolic process,GO:0006195~purine nucleotide catabolic process,GO:0006259~DNA metabolic process,GO:0006281~DNA repair,GO:0006284~base-excision repair,GO:0006285~base-excision repair, AP site formation,GO:0006304~DNA modification,GO:0006307~DNA dealkylation,GO:0006308~DNA catabolic process,GO:0006974~response to DNA damage stimulus,GO:0009057~macromolecule catabolic …	GO:0005654~nucleoplasm,GO:0031974~membrane-enclosed lumen,GO:0031981~nuclear lumen,GO:0043233~organelle lumen,GO:0070013~intracellular organelle lumen,	GO:0003677~DNA binding,GO:0003684~damaged DNA binding,GO:0003905~alkylbase DNA N-glycosylase activity,GO:0016799~hydrolase activity, hydrolyzing N-glycosyl compounds,GO:0019104~DNA N-glycosylase activity,GO:0042802~identical protein binding,	hsa03410:Base excision repair,	lung cancer,
P35244	RFA3_HUMAN Replication protein A 14 kDa subunit - Homo sapiens (Human)	13559.9	29	replication protein A3, 14kDa	Cancer			GO:0000718~nucleotide-excision repair, DNA damage removal,GO:0006259~DNA metabolic process,GO:0006260~DNA replication,GO:0006281~DNA repair,GO:0006289~nucleotide-excision repair,GO:0006297~nucleotide-excision repair, DNA gap filling,GO:0006308~DNA catabolic process,GO:0006974~response to DNA damage stimulus,GO:0009057~macromolecule catabolic process,GO:0033554~cellular response to stress,GO:00442…	GO:0000228~nuclear chromosome,GO:0005654~nucleoplasm,GO:0005657~replication fork,GO:0005662~DNA replication factor A complex,GO:0005694~chromosome,GO:0030894~replisome,GO:0031974~membrane-enclosed lumen,GO:0031981~nuclear lumen,GO:0032993~protein-DNA complex,GO:0043228~non-membrane-bounded organelle,GO:0043232~intracellular non-membrane-bounded organelle,GO:0043233~organelle lumen,GO:0043596~nucl…	GO:0003677~DNA binding,GO:0003697~single-stranded DNA binding,GO:0043566~structure-specific DNA binding,	hsa03030:DNA replication,hsa03420:Nucleotide excision repair,hsa03430:Mismatch repair,hsa03440:Homologous recombination,	head and neck cancer lung cancer,
P43246	MSH2_HUMAN DNA mismatch repair protein Msh2 - Homo sapiens (Human)	104677	21	mutS homolog 2, colon cancer, nonpolyposis type 1 (E. coli)	Cancer			GO:0000018~regulation of DNA recombination,GO:0000075~cell cycle checkpoint,GO:0000077~DNA damage checkpoint,GO:0001101~response to acid,GO:0001701~in utero embryonic development,GO:0001775~cell activation,GO:0002200~somatic diversification of immune receptors,GO:0002204~somatic recombination of immunoglobulin genes during immune response,GO:0002208~somatic diversification of immunoglobulins duri…	GO:0032300~mismatch repair complex,GO:0032301~MutSalpha complex,GO:0032302~MutSbeta complex,	GO:0000166~nucleotide binding,GO:0000217~DNA secondary structure binding,GO:0000287~magnesium ion binding,GO:0000400~four-way junction DNA binding,GO:0001882~nucleoside binding,GO:0001883~purine nucleoside binding,GO:0003677~DNA binding,GO:0003684~damaged DNA binding,GO:0003690~double-stranded DNA binding,GO:0003697~single-stranded DNA binding,GO:0004422~hypoxanthine phosphoribosyltransferase act…	hsa03430:Mismatch repair,hsa05200:Pathways in cancer,hsa05210:Colorectal cancer,	colorectal cancer,colorectal cancer, hereditary nonpolyposis,colorectal cancer; endometrial cancer,endometrial cancer,hereditary nonpolyposis colon cancer.,leukemia,leukemia; lymphoma,lymphoma, non-Hodgkin,Lynch syndrome,non-Hodgkin lymphoma,non-Hodgkin lymphomas,ovarian cancer,retinal function,stomach cancer,stomach cancer; pancreatic cancer; fallopian cancer,	Cafe-au-lait spots, multiple, with leukemia,Colorectal cancer, hereditary nonpolyposis, type 1,Glioblastoma, early-onset,Lymphoma, T-cell,Lynch cancer family syndrome II,Mismatch repair cancer syndrome,Muir-Torre syndrome,Neurofibromatosis, type I, with leukemia,Ovarian cancer,
P46063	RECQ1_HUMAN ATP-dependent DNA helicase Q1 - Homo sapiens (Human)	73409.1	10	RecQ protein-like (DNA helicase Q1-like)	Cancer			GO:0000726~non-recombinational repair,GO:0000733~DNA strand renaturation,GO:0006259~DNA metabolic process,GO:0006281~DNA repair,GO:0006302~double-strand break repair,GO:0006310~DNA recombination,GO:0006974~response to DNA damage stimulus,GO:0033554~cellular response to stress,GO:0045002~double-strand break repair via single-strand annealing,		GO:0000166~nucleotide binding,GO:0000739~DNA strand annealing activity,GO:0001882~nucleoside binding,GO:0001883~purine nucleoside binding,GO:0003677~DNA binding,GO:0003678~DNA helicase activity,GO:0003690~double-stranded DNA binding,GO:0003697~single-stranded DNA binding,GO:0004003~ATP-dependent DNA helicase activity,GO:0004386~helicase activity,GO:0005524~ATP binding,GO:0008026~ATP-dependent hel…		pancreatic cancer,
P49916	DNL3_HUMAN DNA ligase 3 - Homo sapiens (Human)	102626	4	ligase III, DNA, ATP-dependent	Cancer	Breast cancer		GO:0000279~M phase,GO:0002200~somatic diversification of immune receptors,GO:0002520~immune system development,GO:0002562~somatic diversification of immune receptors via germline recombination within a single locus,GO:0006259~DNA metabolic process,GO:0006260~DNA replication,GO:0006281~DNA repair,GO:0006310~DNA recombination,GO:0006974~response to DNA damage stimulus,GO:0007049~cell cycle,GO:00071…	GO:0005654~nucleoplasm,GO:0031974~membrane-enclosed lumen,GO:0031981~nuclear lumen,GO:0043233~organelle lumen,GO:0070013~intracellular organelle lumen,	GO:0000166~nucleotide binding,GO:0000287~magnesium ion binding,GO:0001882~nucleoside binding,GO:0001883~purine nucleoside binding,GO:0003677~DNA binding,GO:0003909~DNA ligase activity,GO:0003910~DNA ligase (ATP) activity,GO:0005524~ATP binding,GO:0008270~zinc ion binding,GO:0016886~ligase activity, forming phosphoric ester bonds,GO:0017076~purine nucleotide binding,GO:0030554~adenyl nucleotide bi…	hsa03410:Base excision repair,	bladder cancer,breast cancer,colorectal cancer,esophageal cancer,lung cancer,
P52701	MSH6_HUMAN DNA mismatch repair protein MSH6 - Homo sapiens (Human)	152688	37	mutS homolog 6 (E. coli)	Cancer			GO:0000018~regulation of DNA recombination,GO:0000279~M phase,GO:0000710~meiotic mismatch repair,GO:0001775~cell activation,GO:0002200~somatic diversification of immune receptors,GO:0002204~somatic recombination of immunoglobulin genes during immune response,GO:0002208~somatic diversification of immunoglobulins during immune response,GO:0002250~adaptive immune response,GO:0002252~immune effector …	GO:0000228~nuclear chromosome,GO:0000785~chromatin,GO:0000790~nuclear chromatin,GO:0005694~chromosome,GO:0032300~mismatch repair complex,GO:0032301~MutSalpha complex,GO:0043228~non-membrane-bounded organelle,GO:0043232~intracellular non-membrane-bounded organelle,GO:0044427~chromosomal part,GO:0044454~nuclear chromosome part,	GO:0000166~nucleotide binding,GO:0000217~DNA secondary structure binding,GO:0000287~magnesium ion binding,GO:0000400~four-way junction DNA binding,GO:0001882~nucleoside binding,GO:0001883~purine nucleoside binding,GO:0003677~DNA binding,GO:0003682~chromatin binding,GO:0003684~damaged DNA binding,GO:0003690~double-stranded DNA binding,GO:0005524~ATP binding,GO:0016887~ATPase activity,GO:0017076~pu…	hsa03430:Mismatch repair,hsa05200:Pathways in cancer,hsa05210:Colorectal cancer,	bladder cancer,colon polyps colorectal cancer,colorectal cancer,colorectal cancer endometrial cancer,colorectal cancer, hereditary nonpolyposis,colorectal cancer; endometrial cancer,endometrial cancer,lung cancer,ovarian cancer,prostate cancer,	Cancer susceptibility,Colorectal cancer, hereditary nonpolyposis, type 5,Endometrial cancer, familial,Endometrial carcinoma,Mismatch repair cancer syndrome,Ovarian cancer, endometrial type,Ovarian cancer, endometrial type. 608089,Ovarian cancer, endometrioid type,Ovarian cancer, endometrioid type. 604370,
P54727	RD23B_HUMAN UV excision repair protein RAD23 homolog B - Homo sapiens (H	43144.6	78	RAD23 homolog B (S. cerevisiae)	Cancer	Breast cancer		GO:0000718~nucleotide-excision repair, DNA damage removal,GO:0006259~DNA metabolic process,GO:0006281~DNA repair,GO:0006289~nucleotide-excision repair,GO:0006308~DNA catabolic process,GO:0006508~proteolysis,GO:0006511~ubiquitin-dependent protein catabolic process,GO:0006974~response to DNA damage stimulus,GO:0007276~gamete generation,GO:0007283~spermatogenesis,GO:0009057~macromolecule catabolic p…	GO:0000502~proteasome complex,GO:0005654~nucleoplasm,GO:0031974~membrane-enclosed lumen,GO:0031981~nuclear lumen,GO:0043233~organelle lumen,GO:0070013~intracellular organelle lumen,	GO:0003677~DNA binding,GO:0003684~damaged DNA binding,GO:0003697~single-stranded DNA binding,GO:0043566~structure-specific DNA binding,	hsa03420:Nucleotide excision repair,	bladder cancer,breast cancer,colorectal cancer,lung cancer,
P78527	PRKDC_HUMAN DNA-dependent protein kinase catalytic subunit - Homo sapie	468787	889	similar to protein kinase, DNA-activated, catalytic polypeptide; protein kinase, DNA-activated, catalytic polypeptide	Cancer	Breast cancer	h_fasPathway:FAS signaling pathway ( CD95 ),h_g2Pathway:Cell Cycle: G2/M Checkpoint,h_HivnefPathway:HIV-I Nef: negative effector of Fas and TNF,h_tnfr1Pathway:TNFR1 Signaling Pathway,	GO:0000723~telomere maintenance,GO:0000726~non-recombinational repair,GO:0001756~somitogenesis,GO:0001775~cell activation,GO:0002200~somatic diversification of immune receptors,GO:0002244~hemopoietic progenitor cell differentiation,GO:0002252~immune effector process,GO:0002320~lymphoid progenitor cell differentiation,GO:0002326~B cell lineage commitment,GO:0002328~pro-B cell differentiation,GO:00…	GO:0005654~nucleoplasm,GO:0005667~transcription factor complex,GO:0005958~DNA-dependent protein kinase-DNA ligase 4 complex,GO:0031974~membrane-enclosed lumen,GO:0031981~nuclear lumen,GO:0043233~organelle lumen,GO:0044451~nucleoplasm part,GO:0070013~intracellular organelle lumen,GO:0070419~nonhomologous end joining complex,	GO:0000166~nucleotide binding,GO:0001882~nucleoside binding,GO:0001883~purine nucleoside binding,GO:0003677~DNA binding,GO:0004672~protein kinase activity,GO:0004674~protein serine/threonine kinase activity,GO:0004677~DNA-dependent protein kinase activity,GO:0005524~ATP binding,GO:0008134~transcription factor binding,GO:0017076~purine nucleotide binding,GO:0030554~adenyl nucleotide binding,GO:003…	hsa03450:Non-homologous end-joining,hsa04110:Cell cycle,	brain cancer,breast cancer,kidney cancer,prostate cancer,
Q01831	XPC_HUMAN DNA-repair protein complementing XP-C cells - Homo sapiens (Hu	105915	14	xeroderma pigmentosum, complementation group C	Cancer	Breast cancer		GO:0000075~cell cycle checkpoint,GO:0000077~DNA damage checkpoint,GO:0000718~nucleotide-excision repair, DNA damage removal,GO:0006259~DNA metabolic process,GO:0006281~DNA repair,GO:0006289~nucleotide-excision repair,GO:0006308~DNA catabolic process,GO:0006974~response to DNA damage stimulus,GO:0007242~intracellular signaling cascade,GO:0009057~macromolecule catabolic process,GO:0009314~response …	GO:0005654~nucleoplasm,GO:0031974~membrane-enclosed lumen,GO:0031981~nuclear lumen,GO:0043233~organelle lumen,GO:0070013~intracellular organelle lumen,	GO:0003677~DNA binding,GO:0003684~damaged DNA binding,GO:0003697~single-stranded DNA binding,GO:0043566~structure-specific DNA binding,	hsa03420:Nucleotide excision repair,	bladder cancer,breast cancer,colorectal cancer,cytogenetic studies,DNA repair capacity,endometrial cancer,esophageal cancer,esophageal cancer gastric cardiac cancer,head and neck cancer,kidney cancer,lung cancer,melanoma,oral cancer,oral premalignant lesions,p53 alterations,pancreatic cancer,prostate cancer,skin cancer, non-melanoma,	Xeroderma pigmentosum, group C,
Q12888	TP53B_HUMAN Tumor suppressor p53-binding protein 1 - Homo sapiens (Human)	213441	7	tumor protein p53 binding protein 1	Cancer	Breast cancer		GO:0006259~DNA metabolic process,GO:0006281~DNA repair,GO:0006350~transcription,GO:0006355~regulation of transcription, DNA-dependent,GO:0006974~response to DNA damage stimulus,GO:0009891~positive regulation of biosynthetic process,GO:0010557~positive regulation of macromolecule biosynthetic process,GO:0010604~positive regulation of macromolecule metabolic process,GO:0010628~positive regulation o…	GO:0000775~chromosome, centromeric region,GO:0000776~kinetochore,GO:0000777~condensed chromosome kinetochore,GO:0000779~condensed chromosome, centromeric region,GO:0000793~condensed chromosome,GO:0005654~nucleoplasm,GO:0005657~replication fork,GO:0005694~chromosome,GO:0031974~membrane-enclosed lumen,GO:0031981~nuclear lumen,GO:0043228~non-membrane-bounded organelle,GO:0043232~intracellular non-me…	GO:0003677~DNA binding,GO:0003684~damaged DNA binding,GO:0016563~transcription activator activity,GO:0030528~transcription regulator activity,GO:0042162~telomeric DNA binding,GO:0043565~sequence-specific DNA binding,		breast cancer,
Q92466	DDB2_HUMAN DNA damage-binding protein 2 - Homo sapiens (Human)	47833.4	5	damage-specific DNA binding protein 2, 48kDa	Cancer			GO:0000209~protein polyubiquitination,GO:0000718~nucleotide-excision repair, DNA damage removal,GO:0006259~DNA metabolic process,GO:0006281~DNA repair,GO:0006289~nucleotide-excision repair,GO:0006290~pyrimidine dimer repair,GO:0006308~DNA catabolic process,GO:0006508~proteolysis,GO:0006974~response to DNA damage stimulus,GO:0009057~macromolecule catabolic process,GO:0009314~response to radiation,…	GO:0005654~nucleoplasm,GO:0031974~membrane-enclosed lumen,GO:0031981~nuclear lumen,GO:0043233~organelle lumen,GO:0070013~intracellular organelle lumen,	GO:0003677~DNA binding,GO:0003684~damaged DNA binding,GO:0004842~ubiquitin-protein ligase activity,GO:0016879~ligase activity, forming carbon-nitrogen bonds,GO:0016881~acid-amino acid ligase activity,GO:0019787~small conjugating protein ligase activity,	hsa03420:Nucleotide excision repair,hsa04115:p53 signaling pathway,hsa04120:Ubiquitin mediated proteolysis,	lung cancer,	Xeroderma pigmentosum, group E, DDB-negative subtype,
Q92878	RAD50_HUMAN DNA repair protein RAD50 - Homo sapiens (Human)	153796	11	RAD50 homolog (S. cerevisiae)	Cancer	Breast cancer	h_atmPathway:ATM Signaling Pathway,h_atrbrcaPathway:Role of BRCA1, BRCA2 and ATR in Cancer Susceptibility,	GO:0000018~regulation of DNA recombination,GO:0000019~regulation of mitotic recombination,GO:0000279~M phase,GO:0000723~telomere maintenance,GO:0006259~DNA metabolic process,GO:0006260~DNA replication,GO:0006278~RNA-dependent DNA replication,GO:0006281~DNA repair,GO:0006302~double-strand break repair,GO:0006310~DNA recombination,GO:0006974~response to DNA damage stimulus,GO:0007004~telomere maint…	GO:0000228~nuclear chromosome,GO:0000781~chromosome, telomeric region,GO:0000784~nuclear chromosome, telomeric region,GO:0005694~chromosome,GO:0030870~Mre11 complex,GO:0043228~non-membrane-bounded organelle,GO:0043232~intracellular non-membrane-bounded organelle,GO:0044427~chromosomal part,GO:0044454~nuclear chromosome part,GO:0045120~pronucleus,	GO:0000014~single-stranded DNA specific endodeoxyribonuclease activity,GO:0000166~nucleotide binding,GO:0001882~nucleoside binding,GO:0001883~purine nucleoside binding,GO:0003677~DNA binding,GO:0004518~nuclease activity,GO:0004519~endonuclease activity,GO:0004520~endodeoxyribonuclease activity,GO:0004527~exonuclease activity,GO:0004536~deoxyribonuclease activity,GO:0005524~ATP binding,GO:0008270~…	hsa03440:Homologous recombination,hsa03450:Non-homologous end-joining,	breast cancer,lymphoma, Non-Hodgkin's,	Genome-Wide Scan on Total Serum IgE Levels Identifies FCER1A as Novel Susceptibility Locus,
Q9UBB5	MBD2_HUMAN Methyl-CpG-binding domain protein 2 - Homo sapiens (Human)	43228	7	methyl-CpG binding domain protein 2	Cancer	Breast cancer		GO:0000122~negative regulation of transcription from RNA polymerase II promoter,GO:0006350~transcription,GO:0006355~regulation of transcription, DNA-dependent,GO:0006357~regulation of transcription from RNA polymerase II promoter,GO:0006461~protein complex assembly,GO:0007610~behavior,GO:0009890~negative regulation of biosynthetic process,GO:0009967~positive regulation of signal transduction,GO:0…	GO:0000118~histone deacetylase complex,GO:0000785~chromatin,GO:0000792~heterochromatin,GO:0005654~nucleoplasm,GO:0005694~chromosome,GO:0016585~chromatin remodeling complex,GO:0031974~membrane-enclosed lumen,GO:0031981~nuclear lumen,GO:0043228~non-membrane-bounded organelle,GO:0043232~intracellular non-membrane-bounded organelle,GO:0043233~organelle lumen,GO:0044427~chromosomal part,GO:0044451~nuc…	GO:0000166~nucleotide binding,GO:0003677~DNA binding,GO:0003682~chromatin binding,GO:0003696~satellite DNA binding,GO:0003723~RNA binding,GO:0003729~mRNA binding,GO:0008327~methyl-CpG binding,GO:0016564~transcription repressor activity,GO:0019904~protein domain specific binding,GO:0030528~transcription regulator activity,GO:0035197~siRNA binding,GO:0043565~sequence-specific DNA binding,GO:0070742…		breast cancer,
Q9UHN1	DPOG2_HUMAN DNA polymerase subunit gamma-2, mitochondrial precursor - H	54876.3	7	polymerase (DNA directed), gamma 2, accessory subunit	Cancer			GO:0006259~DNA metabolic process,GO:0006260~DNA replication,GO:0006261~DNA-dependent DNA replication,GO:0006281~DNA repair,GO:0006399~tRNA metabolic process,GO:0006412~translation,GO:0006418~tRNA aminoacylation for protein translation,GO:0006426~glycyl-tRNA aminoacylation,GO:0006974~response to DNA damage stimulus,GO:0033554~cellular response to stress,GO:0034660~ncRNA metabolic process,GO:004303…	GO:0000229~cytoplasmic chromosome,GO:0000262~mitochondrial chromosome,GO:0005694~chromosome,GO:0005739~mitochondrion,GO:0005759~mitochondrial matrix,GO:0009295~nucleoid,GO:0031974~membrane-enclosed lumen,GO:0031980~mitochondrial lumen,GO:0042645~mitochondrial nucleoid,GO:0043228~non-membrane-bounded organelle,GO:0043232~intracellular non-membrane-bounded organelle,GO:0043233~organelle lumen,GO:00…	GO:0000166~nucleotide binding,GO:0001882~nucleoside binding,GO:0001883~purine nucleoside binding,GO:0003677~DNA binding,GO:0003697~single-stranded DNA binding,GO:0003887~DNA-directed DNA polymerase activity,GO:0004812~aminoacyl-tRNA ligase activity,GO:0004820~glycine-tRNA ligase activity,GO:0005524~ATP binding,GO:0016779~nucleotidyltransferase activity,GO:0016875~ligase activity, forming carbon-o…		head and neck cancer lung cancer,hepatitis C, chronic,	Progressive external ophthalmoplegia with mitochondrial DNA deletions, autosomal dominant 4,
P39748	FEN1_HUMAN Flap endonuclease 1 - Homo sapiens (Human)	42566.1	114	flap structure-specific endonuclease 1	.			GO:0006259~DNA metabolic process,GO:0006260~DNA replication,GO:0006261~DNA-dependent DNA replication,GO:0006271~DNA strand elongation during DNA replication,GO:0006273~lagging strand elongation,GO:0006281~DNA repair,GO:0006302~double-strand break repair,GO:0006401~RNA catabolic process,GO:0006974~response to DNA damage stimulus,GO:0007242~intracellular signaling cascade,GO:0009057~macromolecule c…	GO:0005739~mitochondrion,	GO:0000287~magnesium ion binding,GO:0003677~DNA binding,GO:0003684~damaged DNA binding,GO:0003690~double-stranded DNA binding,GO:0004518~nuclease activity,GO:0004519~endonuclease activity,GO:0004520~endodeoxyribonuclease activity,GO:0004521~endoribonuclease activity,GO:0004523~ribonuclease H activity,GO:0004527~exonuclease activity,GO:0004529~exodeoxyribonuclease activity,GO:0004536~deoxyribonucl…	hsa03030:DNA replication,hsa03410:Base excision repair,hsa03450:Non-homologous end-joining,
Angiogenesis
P13489	RINI_HUMAN Ribonuclease inhibitor - Homo sapiens (Human)	49941.2	17	ribonuclease/angiogenin inhibitor 1	Cancer			GO:0006401~RNA catabolic process,GO:0006402~mRNA catabolic process,GO:0009057~macromolecule catabolic process,GO:0016071~mRNA metabolic process,GO:0044265~cellular macromolecule catabolic process,GO:0045765~regulation of angiogenesis,	GO:0005576~extracellular region,GO:0032311~angiogenin-PRI complex,GO:0044421~extracellular region part,	GO:0004857~enzyme inhibitor activity,GO:0008428~ribonuclease inhibitor activity,		skin cancer, non-melanoma,
P40763	STAT3_HUMAN Signal transducer and activator of transcription 3 - Homo s	88011.4	13	signal transducer and activator of transcription 3 (acute-phase response factor)	Cancer		h_egfPathway:EGF Signaling Pathway,h_erkPathway:Erk1/Erk2 Mapk Signaling pathway,h_her2Pathway:Role of ERBB2 in Signal Transduction and Oncology,h_il22bppathway:IL22 Soluble Receptor Signaling Pathway ,h_il6Pathway:IL 6 signaling pathway,h_metPathway:Signaling of Hepatocyte Growth Factor Receptor,h_pdgfPathway:PDGF Signaling Pathway,h_stat3Pathway:Stat3 Signaling Pathway,h_TPOPathway:TPO Signalin…	GO:0000122~negative regulation of transcription from RNA polymerase II promoter,GO:0001654~eye development,GO:0001659~temperature homeostasis,GO:0001754~eye photoreceptor cell differentiation,GO:0002526~acute inflammatory response,GO:0006350~transcription,GO:0006355~regulation of transcription, DNA-dependent,GO:0006357~regulation of transcription from RNA polymerase II promoter,GO:0006928~cell mo…	GO:0005730~nucleolus,GO:0005886~plasma membrane,GO:0031974~membrane-enclosed lumen,GO:0031981~nuclear lumen,GO:0043228~non-membrane-bounded organelle,GO:0043232~intracellular non-membrane-bounded organelle,GO:0043233~organelle lumen,GO:0070013~intracellular organelle lumen,	GO:0003677~DNA binding,GO:0003700~transcription factor activity,GO:0005509~calcium ion binding,GO:0008134~transcription factor binding,GO:0016563~transcription activator activity,GO:0019899~enzyme binding,GO:0019900~kinase binding,GO:0019901~protein kinase binding,GO:0030528~transcription regulator activity,GO:0043167~ion binding,GO:0043169~cation binding,GO:0043565~sequence-specific DNA binding,…	hsa04062:Chemokine signaling pathway,hsa04630:Jak-STAT signaling pathway,hsa04920:Adipocytokine signaling pathway,hsa05200:Pathways in cancer,hsa05212:Pancreatic cancer,hsa05221:Acute myeloid leukemia,	asthma,cardiovascular disease,kidney cancer,	Genome-wide assocation defines more than 30 distinct susceptibility loci for Crohn's disease,Hyperimmunoglobulin E recurrent infection syndrome,Hyperimmunoglobulin E recurrent infection syndrome, autosomal dominant,Job syndrome,
Q16539	MK14_HUMAN Mitogen-activated protein kinase 14 - Homo sapiens (Human)	41267.1	2	mitogen-activated protein kinase 14	.		h_41bbPathway:The 4-1BB-dependent immune response,h_arenrf2Pathway:Oxidative Stress Induced Gene Expression Via Nrf2,h_bcrPathway:BCR Signaling Pathway,h_biopeptidesPathway:Bioactive Peptide Induced Signaling Pathway,h_Ccr5Pathway:Pertussis toxin-insensitive CCR5 Signaling in Macrophage,h_crebPathway:Transcription factor CREB and its extracellular signals,h_dspPathway:Regulation of MAP Kinase Pat…	GO:0000075~cell cycle checkpoint,GO:0000077~DNA damage checkpoint,GO:0001501~skeletal system development,GO:0001525~angiogenesis,GO:0001568~blood vessel development,GO:0001944~vasculature development,GO:0002062~chondrocyte differentiation,GO:0002237~response to molecule of bacterial origin,GO:0005996~monosaccharide metabolic process,GO:0006006~glucose metabolic process,GO:0006355~regulation of tr…	GO:0000922~spindle pole,GO:0005654~nucleoplasm,GO:0005819~spindle,GO:0005829~cytosol,GO:0005856~cytoskeleton,GO:0015630~microtubule cytoskeleton,GO:0031974~membrane-enclosed lumen,GO:0031981~nuclear lumen,GO:0043228~non-membrane-bounded organelle,GO:0043232~intracellular non-membrane-bounded organelle,GO:0043233~organelle lumen,GO:0044430~cytoskeletal part,GO:0070013~intracellular organelle lumen,	GO:0000166~nucleotide binding,GO:0001882~nucleoside binding,GO:0001883~purine nucleoside binding,GO:0004672~protein kinase activity,GO:0004674~protein serine/threonine kinase activity,GO:0004707~MAP kinase activity,GO:0004708~MAP kinase kinase activity,GO:0004712~protein serine/threonine/tyrosine kinase activity,GO:0005524~ATP binding,GO:0016909~SAP kinase activity,GO:0017076~purine nucleotide bi…	hsa04010:MAPK signaling pathway,hsa04370:VEGF signaling pathway,hsa04620:Toll-like receptor signaling pathway,hsa04621:NOD-like receptor signaling pathway,hsa04622:RIG-I-like receptor signaling pathway,hsa04660:T cell receptor signaling pathway,hsa04664:Fc epsilon RI signaling pathway,hsa04670:Leukocyte transendothelial migration,hsa04722:Neurotrophin signaling pathway,hsa04912:GnRH signaling pat…
Q14119	VEZF1_HUMAN Vascular endothelial zinc finger 1 - Homo sapiens (Human)	56326.5	9	vascular endothelial zinc finger 1	.			GO:0001525~angiogenesis,GO:0001568~blood vessel development,GO:0001885~endothelial cell development,GO:0001944~vasculature development,GO:0002064~epithelial cell development,GO:0006350~transcription,GO:0006355~regulation of transcription, DNA-dependent,GO:0006357~regulation of transcription from RNA polymerase II promoter,GO:0006952~defense response,GO:0006968~cellular defense response,GO:0030855…		GO:0003677~DNA binding,GO:0003702~RNA polymerase II transcription factor activity,GO:0003704~specific RNA polymerase II transcription factor activity,GO:0008270~zinc ion binding,GO:0030528~transcription regulator activity,GO:0043167~ion binding,GO:0043169~cation binding,GO:0046872~metal ion binding,GO:0046914~transition metal ion binding,
Q13685	AAMP_HUMAN Angio-associated migratory cell protein - Homo sapiens (Human)	46721.5	1	angio-associated, migratory cell protein	.			GO:0001525~angiogenesis,GO:0001568~blood vessel development,GO:0001944~vasculature development,GO:0006928~cell motion,GO:0010594~regulation of endothelial cell migration,GO:0010595~positive regulation of endothelial cell migration,GO:0014812~muscle cell migration,GO:0014909~smooth muscle cell migration,GO:0016477~cell migration,GO:0030334~regulation of cell migration,GO:0030335~positive regulatio…	GO:0005886~plasma membrane,GO:0009986~cell surface,	GO:0001871~pattern binding,GO:0005539~glycosaminoglycan binding,GO:0008201~heparin binding,GO:0030246~carbohydrate binding,GO:0030247~polysaccharide binding,
Q9UQB8	BAIP2_HUMAN Brain-specific angiogenesis inhibitor 1-associated protein	60829.7	5	BAI1-associated protein 2	.		h_rhoPathway:Rho cell motility signaling pathway,	GO:0000902~cell morphogenesis,GO:0000904~cell morphogenesis involved in differentiation,GO:0007166~cell surface receptor linked signal transduction,GO:0007167~enzyme linked receptor protein signaling pathway,GO:0007169~transmembrane receptor protein tyrosine kinase signaling pathway,GO:0007409~axonogenesis,GO:0008286~insulin receptor signaling pathway,GO:0009719~response to endogenous stimulus,GO…	GO:0001726~ruffle,GO:0005886~plasma membrane,GO:0019898~extrinsic to membrane,GO:0030175~filopodium,GO:0031252~cell leading edge,GO:0042995~cell projection,	GO:0008022~protein C-terminus binding,GO:0008092~cytoskeletal protein binding,GO:0008093~cytoskeletal adaptor activity,GO:0017124~SH3 domain binding,GO:0019904~protein domain specific binding,GO:0060090~molecular adaptor activity,	hsa04520:Adherens junction,hsa04810:Regulation of actin cytoskeleton,
Q92793	CBP_HUMAN CREB-binding protein - Homo sapiens (Human)	265180	2	CREB binding protein	.		h_carm-erPathway:CARM1 and Regulation of the Estrogen Receptor,h_carm1Pathway:Transcription Regulation by Methyltransferase of CARM1,h_CSKPathway:Activation of Csk by cAMP-dependent Protein Kinase Inhibits Signaling through the T Cell Receptor,h_HuntingtonPathway:Inhibition of Huntington's disease neurodegeneration by histone deacetylase inhibitors,h_il7Pathway:IL-7 Signal Transduction,h_nfatPath…	GO:0001666~response to hypoxia,GO:0006325~chromatin organization,GO:0006350~transcription,GO:0006355~regulation of transcription, DNA-dependent,GO:0006357~regulation of transcription from RNA polymerase II promoter,GO:0006461~protein complex assembly,GO:0006473~protein amino acid acetylation,GO:0006474~N-terminal protein amino acid acetylation,GO:0008283~cell proliferation,GO:0009891~positive reg…	GO:0000123~histone acetyltransferase complex,GO:0000775~chromosome, centromeric region,GO:0000776~kinetochore,GO:0000777~condensed chromosome kinetochore,GO:0000779~condensed chromosome, centromeric region,GO:0000793~condensed chromosome,GO:0000940~outer kinetochore of condensed chromosome,GO:0005654~nucleoplasm,GO:0005667~transcription factor complex,GO:0005694~chromosome,GO:0031974~membrane-enc…	GO:0002039~p53 binding,GO:0003677~DNA binding,GO:0003700~transcription factor activity,GO:0003712~transcription cofactor activity,GO:0003713~transcription coactivator activity,GO:0004402~histone acetyltransferase activity,GO:0004468~lysine N-acetyltransferase activity,GO:0008080~N-acetyltransferase activity,GO:0008134~transcription factor binding,GO:0008270~zinc ion binding,GO:0016407~acetyltrans…	hsa04110:Cell cycle,hsa04310:Wnt signaling pathway,hsa04330:Notch signaling pathway,hsa04350:TGF-beta signaling pathway,hsa04520:Adherens junction,hsa04630:Jak-STAT signaling pathway,hsa04720:Long-term potentiation,hsa04916:Melanogenesis,hsa05016:Huntington's disease,hsa05200:Pathways in cancer,hsa05211:Renal cell carcinoma,hsa05215:Prostate cancer,		Rubenstein-Taybi syndrome,
Migration/invasion/adhesion/metastasis
P07858	CATB_HUMAN Cathepsin B precursor - Homo sapiens (Human)	37796.8	6	cathepsin B	Cancer			GO:0006508~proteolysis,GO:0009611~response to wounding,GO:0010941~regulation of cell death,GO:0042981~regulation of apoptosis,GO:0043067~regulation of programmed cell death,	GO:0000267~cell fraction,GO:0000323~lytic vacuole,GO:0005576~extracellular region,GO:0005625~soluble fraction,GO:0005739~mitochondrion,GO:0005764~lysosome,GO:0005773~vacuole,GO:0005886~plasma membrane,GO:0009897~external side of plasma membrane,GO:0009986~cell surface,GO:0016023~cytoplasmic membrane-bounded vesicle,GO:0016324~apical plasma membrane,GO:0031410~cytoplasmic vesicle,GO:0031982~vesicl…	GO:0004175~endopeptidase activity,GO:0004197~cysteine-type endopeptidase activity,GO:0008233~peptidase activity,GO:0008234~cysteine-type peptidase activity,GO:0030984~kininogen binding,GO:0042277~peptide binding,GO:0070011~peptidase activity, acting on L-amino acid peptides,	hsa04142:Lysosome,hsa04612:Antigen processing and presentation,	colorectal cancer,pancreatitis, tropical calcific,
P15941	MUC1_HUMAN Mucin-1 precursor - Homo sapiens (Human)	122000	4	mucin 1, cell surface associated	Cancer			GO:0007565~female pregnancy,GO:0007584~response to nutrient,GO:0009991~response to extracellular stimulus,GO:0031667~response to nutrient levels,GO:0032526~response to retinoic acid,GO:0033189~response to vitamin A,GO:0033273~response to vitamin,	GO:0005576~extracellular region,GO:0005886~plasma membrane,GO:0005887~integral to plasma membrane,GO:0016021~integral to membrane,GO:0016324~apical plasma membrane,GO:0031224~intrinsic to membrane,GO:0031226~intrinsic to plasma membrane,GO:0044459~plasma membrane part,GO:0045177~apical part of cell,			asthma,asthma; atopy,endometrial carcinoma,gastritis,gastritis, chronic atrophic; metaplasia, intestinal,gastritis; intestinal metaplasia,Krebs von den Lungen-6 Levels,lung cancer,premalignant oral lesions and oral squamous cell carcinoma,
P17931	LEG3_HUMAN Galectin-3 - Homo sapiens (Human)	26172.1	77	lectin, galactoside-binding, soluble, 3	Cancer			GO:0001501~skeletal system development,GO:0030198~extracellular matrix organization,GO:0043062~extracellular structure organization,	GO:0005576~extracellular region,GO:0005578~proteinaceous extracellular matrix,GO:0005886~plasma membrane,GO:0031012~extracellular matrix,GO:0044421~extracellular region part,	GO:0005529~sugar binding,GO:0019863~IgE binding,GO:0019865~immunoglobulin binding,GO:0030246~carbohydrate binding,GO:0032403~protein complex binding,		thyroid cancer,
P35222	CTNB1_HUMAN Catenin beta-1 - Homo sapiens (Human)	85442.3	1	catenin (cadherin-associated protein), beta 1, 88kDa	Cancer		h_alkPathway:ALK in cardiac myocytes,h_cell2cellPathway:Cell to Cell Adhesion Signaling,h_gsk3Pathway:Inactivation of Gsk3 by AKT causes accumulation of b-catenin in Alveolar Macrophages,h_pitx2Pathway:Multi-step Regulation of Transcription by Pitx2,h_ps1Pathway:Presenilin action in Notch and Wnt signaling,h_tffPathway:Trefoil Factors Initiate Mucosal Healing,h_wntPathway:WNT Signaling Pathway,	GO:0000122~negative regulation of transcription from RNA polymerase II promoter,GO:0000226~microtubule cytoskeleton organization,GO:0000578~embryonic axis specification,GO:0000902~cell morphogenesis,GO:0000904~cell morphogenesis involved in differentiation,GO:0001501~skeletal system development,GO:0001525~angiogenesis,GO:0001568~blood vessel development,GO:0001569~patterning of blood vessels,GO:0…	GO:0000267~cell fraction,GO:0005624~membrane fraction,GO:0005626~insoluble fraction,GO:0005654~nucleoplasm,GO:0005667~transcription factor complex,GO:0005813~centrosome,GO:0005815~microtubule organizing center,GO:0005829~cytosol,GO:0005856~cytoskeleton,GO:0005886~plasma membrane,GO:0005902~microvillus,GO:0005911~cell-cell junction,GO:0005912~adherens junction,GO:0005913~cell-cell adherens junctio…	GO:0003677~DNA binding,GO:0003682~chromatin binding,GO:0003690~double-stranded DNA binding,GO:0003700~transcription factor activity,GO:0003712~transcription cofactor activity,GO:0003713~transcription coactivator activity,GO:0008022~protein C-terminus binding,GO:0008134~transcription factor binding,GO:0010843~promoter binding,GO:0016563~transcription activator activity,GO:0019899~enzyme binding,GO…	hsa04310:Wnt signaling pathway,hsa04510:Focal adhesion,hsa04520:Adherens junction,hsa04530:Tight junction,hsa04670:Leukocyte transendothelial migration,hsa04916:Melanogenesis,hsa05130:Pathogenic Escherichia coli infection,hsa05200:Pathways in cancer,hsa05210:Colorectal cancer,hsa05213:Endometrial cancer,hsa05215:Prostate cancer,hsa05216:Thyroid cancer,hsa05217:Basal cell carcinoma,hsa05412:Arrhyt…	brain cancer,colorectal cancer,FAP phenotype,high exposure to aflatoxin B1.,stomach cancer,	Colorectal cancer,Hepatoblastoma,Hepatocellular carcinoma,Medulloblastoma,Ovarian cancer,Ovarian carcinoma, endometrioid type,Pilomatricoma,
P62328	TYB4_HUMAN Thymosin beta-4 - Homo sapiens (Human)	5049.5	15	thymosin-like 2 (pseudogene); thymosin-like 1 (pseudogene); thymosin beta 4, X-linked	Cancer			GO:0007010~cytoskeleton organization,GO:0008064~regulation of actin polymerization or depolymerization,GO:0008104~protein localization,GO:0010639~negative regulation of organelle organization,GO:0030029~actin filament-based process,GO:0030036~actin cytoskeleton organization,GO:0030832~regulation of actin filament length,GO:0030833~regulation of actin filament polymerization,GO:0030837~negative re…	GO:0005856~cytoskeleton,GO:0043228~non-membrane-bounded organelle,GO:0043232~intracellular non-membrane-bounded organelle,	GO:0003779~actin binding,GO:0008092~cytoskeletal protein binding,	hsa04810:Regulation of actin cytoskeleton,	non-small cell lung cancer,
Q06124	PTN11_HUMAN Tyrosine-protein phosphatase non-receptor type 11 - Homo sa	68393.4	2	protein tyrosine phosphatase, non-receptor type 11; similar to protein tyrosine phosphatase, non-receptor type 11	Cancer		h_ctla4Pathway:The Co-Stimulatory Signal During T-cell Activation,h_igf1Pathway:IGF-1 Signaling Pathway,h_il6Pathway:IL 6 signaling pathway,h_insulinPathway:Insulin Signaling Pathway,h_metPathway:Signaling of Hepatocyte Growth Factor Receptor,	GO:0000075~cell cycle checkpoint,GO:0000077~DNA damage checkpoint,GO:0000165~MAPKKK cascade,GO:0000187~activation of MAPK activity,GO:0000902~cell morphogenesis,GO:0000904~cell morphogenesis involved in differentiation,GO:0002791~regulation of peptide secretion,GO:0002792~negative regulation of peptide secretion,GO:0006468~protein amino acid phosphorylation,GO:0006470~protein amino acid dephospho…	GO:0000267~cell fraction,GO:0005625~soluble fraction,GO:0005739~mitochondrion,GO:0005829~cytosol,	GO:0004721~phosphoprotein phosphatase activity,GO:0004725~protein tyrosine phosphatase activity,GO:0005158~insulin receptor binding,GO:0016791~phosphatase activity,GO:0019899~enzyme binding,GO:0019904~protein domain specific binding,GO:0032403~protein complex binding,GO:0043274~phospholipase binding,GO:0043560~insulin receptor substrate binding,GO:0051427~hormone receptor binding,GO:0051428~pepti…	hsa04630:Jak-STAT signaling pathway,hsa04650:Natural killer cell mediated cytotoxicity,hsa04670:Leukocyte transendothelial migration,hsa04722:Neurotrophin signaling pathway,hsa04920:Adipocytokine signaling pathway,hsa05120:Epithelial cell signaling in Helicobacter pylori infection,hsa05211:Renal cell carcinoma,hsa05220:Chronic myeloid leukemia,	gastric atrophy,gastric atrophy H. pylori infection,heart anomalies, congenital,leukemia, lymphoid,leukemia; Noonan syndrome,neurofibromatosis1; Noonan syndrome,Noonan syndrome,Noonan syndrome Noonan-like syndrome,stomach cancer; stomach atrophy,	Leopard syndrome,Leukemia, juvenile myelomonocytic,Noonan syndrome 1,Noonan-like/multiple giant cell lesion syndrome,
Q08380	LG3BP_HUMAN Galectin-3-binding protein precursor - Homo sapiens (Human)	65289.4	2	lectin, galactoside-binding, soluble, 3 binding protein	Cancer			GO:0006952~defense response,GO:0006968~cellular defense response,GO:0007155~cell adhesion,GO:0022610~biological adhesion,	GO:0005576~extracellular region,GO:0005578~proteinaceous extracellular matrix,GO:0005615~extracellular space,GO:0031012~extracellular matrix,GO:0044421~extracellular region part,	GO:0005044~scavenger receptor activity,		thyroid cancer,
Q13153	PAK1_HUMAN Serine/threonine-protein kinase PAK 1 - Homo sapiens (Human)	60608.8	4	p21 protein (Cdc42/Rac)-activated kinase 1	Cancer		h_agrPathway:Agrin in Postsynaptic Differentiation,h_At1rPathway:Angiotensin II mediated activation of JNK Pathway via Pyk2 dependent signaling,h_cdc42racPathway:Role of PI3K subunit p85 in regulation of Actin Organization and Cell Migration,h_fasPathway:FAS signaling pathway ( CD95 ),h_fMLPpathway:fMLP induced chemokine gene expression in HMC-1 cells,h_mapkPathway:MAPKinase Signaling Pathway,h_m…	GO:0000165~MAPKKK cascade,GO:0001932~regulation of protein amino acid phosphorylation,GO:0006468~protein amino acid phosphorylation,GO:0006793~phosphorus metabolic process,GO:0006796~phosphate metabolic process,GO:0006915~apoptosis,GO:0006984~ER-nuclear signaling pathway,GO:0007010~cytoskeleton organization,GO:0007242~intracellular signaling cascade,GO:0007243~protein kinase cascade,GO:0008219~ce…	GO:0005794~Golgi apparatus,GO:0005829~cytosol,GO:0005886~plasma membrane,GO:0005912~adherens junction,GO:0005924~cell-substrate adherens junction,GO:0005925~focal adhesion,GO:0016323~basolateral plasma membrane,GO:0030054~cell junction,GO:0030055~cell-substrate junction,GO:0044459~plasma membrane part,GO:0070161~anchoring junction,	GO:0000166~nucleotide binding,GO:0001882~nucleoside binding,GO:0001883~purine nucleoside binding,GO:0004672~protein kinase activity,GO:0004674~protein serine/threonine kinase activity,GO:0005518~collagen binding,GO:0005524~ATP binding,GO:0017016~Ras GTPase binding,GO:0017048~Rho GTPase binding,GO:0017076~purine nucleotide binding,GO:0019899~enzyme binding,GO:0030554~adenyl nucleotide binding,GO:0…	hsa04010:MAPK signaling pathway,hsa04012:ErbB signaling pathway,hsa04062:Chemokine signaling pathway,hsa04360:Axon guidance,hsa04510:Focal adhesion,hsa04650:Natural killer cell mediated cytotoxicity,hsa04660:T cell receptor signaling pathway,hsa04666:Fc gamma R-mediated phagocytosis,hsa04810:Regulation of actin cytoskeleton,hsa05120:Epithelial cell signaling in Helicobacter pylori infection,hsa05…	esophageal cancer,
Q13330	MTA1_HUMAN Metastasis-associated protein MTA1 - Homo sapiens (Human)	80737.4	13	metastasis associated 1	Cancer	Breast cancer	h_mta3Pathway:Downregulated of MTA-3 in ER-negative Breast Tumors,	GO:0006355~regulation of transcription, DNA-dependent,GO:0045449~regulation of transcription,GO:0051252~regulation of RNA metabolic process,	GO:0000118~histone deacetylase complex,GO:0005654~nucleoplasm,GO:0005730~nucleolus,GO:0016581~NuRD complex,GO:0016585~chromatin remodeling complex,GO:0017053~transcriptional repressor complex,GO:0031974~membrane-enclosed lumen,GO:0031981~nuclear lumen,GO:0043228~non-membrane-bounded organelle,GO:0043232~intracellular non-membrane-bounded organelle,GO:0043233~organelle lumen,GO:0044451~nucleoplasm…	GO:0003677~DNA binding,GO:0003700~transcription factor activity,GO:0008270~zinc ion binding,GO:0030528~transcription regulator activity,GO:0043167~ion binding,GO:0043169~cation binding,GO:0043565~sequence-specific DNA binding,GO:0046872~metal ion binding,GO:0046914~transition metal ion binding,		breast cancer,breast cancer cell proliferation using antisense phosphorothioate oligonucleotides,
O60716	CTND1_HUMAN Catenin delta-1 - Homo sapiens (Human)	108103	37	catenin (cadherin-associated protein), delta 1	.			GO:0006350~transcription,GO:0007155~cell adhesion,GO:0007166~cell surface receptor linked signal transduction,GO:0016055~Wnt receptor signaling pathway,GO:0016337~cell-cell adhesion,GO:0022610~biological adhesion,GO:0045449~regulation of transcription,	GO:0000267~cell fraction,GO:0005624~membrane fraction,GO:0005626~insoluble fraction,GO:0005886~plasma membrane,GO:0030027~lamellipodium,GO:0031252~cell leading edge,GO:0042995~cell projection,	GO:0042153~RPTP-like protein binding,GO:0045296~cadherin binding,GO:0050839~cell adhesion molecule binding,	hsa04520:Adherens junction,hsa04670:Leukocyte transendothelial migration,
P07339	CATD_HUMAN Cathepsin D precursor - Homo sapiens (Human)	44523.7	105	cathepsin D	.		h_mta3Pathway:Downregulated of MTA-3 in ER-negative Breast Tumors,	GO:0000045~autophagic vacuole formation,GO:0006508~proteolysis,GO:0006914~autophagy,GO:0007033~vacuole organization,GO:0008219~cell death,GO:0009267~cellular response to starvation,GO:0009991~response to extracellular stimulus,GO:0016236~macroautophagy,GO:0016265~death,GO:0031667~response to nutrient levels,GO:0031668~cellular response to extracellular stimulus,GO:0031669~cellular response to nut…	GO:0000323~lytic vacuole,GO:0005576~extracellular region,GO:0005739~mitochondrion,GO:0005764~lysosome,GO:0005773~vacuole,GO:0016023~cytoplasmic membrane-bounded vesicle,GO:0031410~cytoplasmic vesicle,GO:0031982~vesicle,GO:0031988~membrane-bounded vesicle,GO:0042470~melanosome,GO:0048770~pigment granule,	GO:0004175~endopeptidase activity,GO:0004190~aspartic-type endopeptidase activity,GO:0008233~peptidase activity,GO:0070001~aspartic-type peptidase activity,GO:0070011~peptidase activity, acting on L-amino acid peptides,	hsa04142:Lysosome,		Ceroid lipofuscinosis, neuronal, 10,
P07355	ANXA2_HUMAN Annexin A2 - Homo sapiens (Human)	38579.8	627	annexin A2 pseudogene 3; annexin A2; annexin A2 pseudogene 1	.			GO:0001501~skeletal system development,GO:0001525~angiogenesis,GO:0001568~blood vessel development,GO:0001944~vasculature development,GO:0007589~body fluid secretion,GO:0030193~regulation of blood coagulation,GO:0030195~negative regulation of blood coagulation,GO:0030198~extracellular matrix organization,GO:0030199~collagen fibril organization,GO:0032101~regulation of response to external stimulu…	GO:0000267~cell fraction,GO:0005576~extracellular region,GO:0005578~proteinaceous extracellular matrix,GO:0005604~basement membrane,GO:0005625~soluble fraction,GO:0005768~endosome,GO:0005769~early endosome,GO:0005886~plasma membrane,GO:0016023~cytoplasmic membrane-bounded vesicle,GO:0031012~extracellular matrix,GO:0031410~cytoplasmic vesicle,GO:0031982~vesicle,GO:0031988~membrane-bounded vesicle,…	GO:0004857~enzyme inhibitor activity,GO:0004859~phospholipase inhibitor activity,GO:0005083~small GTPase regulator activity,GO:0005509~calcium ion binding,GO:0005543~phospholipid binding,GO:0005544~calcium-dependent phospholipid binding,GO:0005546~phosphatidylinositol-4,5-bisphosphate binding,GO:0008092~cytoskeletal protein binding,GO:0008289~lipid binding,GO:0017016~Ras GTPase binding,GO:0017137…
P09493	TPM1_HUMAN Tropomyosin alpha-1 chain - Homo sapiens (Human)	32688.7	91	tropomyosin 1 (alpha)	.			GO:0000302~response to reactive oxygen species,GO:0001701~in utero embryonic development,GO:0001993~regulation of systemic arterial blood pressure by norepinephrine-epinephrine,GO:0001996~positive regulation of heart rate by epinephrine-norepinephrine,GO:0002027~regulation of heart rate,GO:0003007~heart morphogenesis,GO:0003012~muscle system process,GO:0003013~circulatory system process,GO:000301…	GO:0001725~stress fiber,GO:0001726~ruffle,GO:0005856~cytoskeleton,GO:0005862~muscle thin filament tropomyosin,GO:0005865~striated muscle thin filament,GO:0005884~actin filament,GO:0005886~plasma membrane,GO:0015629~actin cytoskeleton,GO:0030016~myofibril,GO:0030017~sarcomere,GO:0031252~cell leading edge,GO:0031253~cell projection membrane,GO:0031256~leading edge membrane,GO:0031941~filamentous ac…	GO:0003779~actin binding,GO:0005198~structural molecule activity,GO:0005200~structural constituent of cytoskeleton,GO:0008092~cytoskeletal protein binding,GO:0008307~structural constituent of muscle,	hsa04260:Cardiac muscle contraction,hsa05410:Hypertrophic cardiomyopathy (HCM),hsa05414:Dilated cardiomyopathy,		Cardiomyopathy, dilated, 1Y,Cardiomyopathy, familial hypertrophic, 3,
P12814	ACTN1_HUMAN Alpha-actinin-1 - Homo sapiens (Human)	102993	441	actinin, alpha 1	.			GO:0007010~cytoskeleton organization,GO:0007015~actin filament organization,GO:0007044~cell-substrate junction assembly,GO:0007155~cell adhesion,GO:0007160~cell-matrix adhesion,GO:0010941~regulation of cell death,GO:0022610~biological adhesion,GO:0030029~actin filament-based process,GO:0030036~actin cytoskeleton organization,GO:0031589~cell-substrate adhesion,GO:0034329~cell junction assembly,GO:…	GO:0005576~extracellular region,GO:0005730~nucleolus,GO:0005856~cytoskeleton,GO:0005886~plasma membrane,GO:0005912~adherens junction,GO:0005924~cell-substrate adherens junction,GO:0005925~focal adhesion,GO:0016023~cytoplasmic membrane-bounded vesicle,GO:0016323~basolateral plasma membrane,GO:0030016~myofibril,GO:0030017~sarcomere,GO:0030018~Z disc,GO:0030054~cell junction,GO:0030055~cell-substrat…	GO:0003779~actin binding,GO:0005178~integrin binding,GO:0005509~calcium ion binding,GO:0008092~cytoskeletal protein binding,GO:0017166~vinculin binding,GO:0032403~protein complex binding,GO:0043167~ion binding,GO:0043169~cation binding,GO:0046872~metal ion binding,GO:0051015~actin filament binding,	hsa04510:Focal adhesion,hsa04520:Adherens junction,hsa04530:Tight junction,hsa04670:Leukocyte transendothelial migration,hsa04810:Regulation of actin cytoskeleton,hsa05322:Systemic lupus erythematosus,hsa05412:Arrhythmogenic right ventricular cardiomyopathy (ARVC),
P23528	COF1_HUMAN Cofilin-1 - Homo sapiens (Human)	18490.7	508	cofilin 1 (non-muscle)	.			GO:0000902~cell morphogenesis,GO:0000910~cytokinesis,GO:0001101~response to acid,GO:0001667~ameboidal cell migration,GO:0001755~neural crest cell migration,GO:0001838~embryonic epithelial tube formation,GO:0001839~neural plate morphogenesis,GO:0001840~neural plate development,GO:0001841~neural tube formation,GO:0001842~neural fold formation,GO:0002009~morphogenesis of an epithelium,GO:0006468~pro…	GO:0005856~cytoskeleton,GO:0005938~cell cortex,GO:0015629~actin cytoskeleton,GO:0016363~nuclear matrix,GO:0030863~cortical cytoskeleton,GO:0030864~cortical actin cytoskeleton,GO:0031974~membrane-enclosed lumen,GO:0031981~nuclear lumen,GO:0034399~nuclear periphery,GO:0043228~non-membrane-bounded organelle,GO:0043232~intracellular non-membrane-bounded organelle,GO:0043233~organelle lumen,GO:0044430…	GO:0003779~actin binding,GO:0008092~cytoskeletal protein binding,	hsa04360:Axon guidance,hsa04666:Fc gamma R-mediated phagocytosis,hsa04810:Regulation of actin cytoskeleton,
P35221	CTNA1_HUMAN Catenin alpha-1 - Homo sapiens (Human)	100009	100	catenin (cadherin-associated protein), alpha 1, 102kDa	.		h_cell2cellPathway:Cell to Cell Adhesion Signaling,	GO:0007043~cell-cell junction assembly,GO:0007155~cell adhesion,GO:0022610~biological adhesion,GO:0034329~cell junction assembly,GO:0034330~cell junction organization,GO:0043297~apical junction assembly,GO:0045216~cell-cell junction organization,	GO:0005856~cytoskeleton,GO:0005886~plasma membrane,GO:0005912~adherens junction,GO:0009898~internal side of plasma membrane,GO:0015629~actin cytoskeleton,GO:0030054~cell junction,GO:0043228~non-membrane-bounded organelle,GO:0043232~intracellular non-membrane-bounded organelle,GO:0044459~plasma membrane part,GO:0070161~anchoring junction,	GO:0005198~structural molecule activity,GO:0008092~cytoskeletal protein binding,GO:0017166~vinculin binding,GO:0045296~cadherin binding,GO:0050839~cell adhesion molecule binding,	hsa04520:Adherens junction,hsa04530:Tight junction,hsa04670:Leukocyte transendothelial migration,hsa05200:Pathways in cancer,hsa05213:Endometrial cancer,hsa05412:Arrhythmogenic right ventricular cardiomyopathy (ARVC),
P35580	MYH10_HUMAN Myosin-10 - Homo sapiens (Human)	228797	136	myosin, heavy chain 10, non-muscle	.			GO:0000281~cytokinesis after mitosis,GO:0000902~cell morphogenesis,GO:0000904~cell morphogenesis involved in differentiation,GO:0000910~cytokinesis,GO:0001654~eye development,GO:0001701~in utero embryonic development,GO:0001764~neuron migration,GO:0001778~plasma membrane repair,GO:0006887~exocytosis,GO:0006928~cell motion,GO:0006929~substrate-bound cell migration,GO:0006930~substrate-bound cell m…	GO:0001725~stress fiber,GO:0005819~spindle,GO:0005856~cytoskeleton,GO:0005886~plasma membrane,GO:0005938~cell cortex,GO:0015629~actin cytoskeleton,GO:0015630~microtubule cytoskeleton,GO:0016459~myosin complex,GO:0030424~axon,GO:0030425~dendrite,GO:0030426~growth cone,GO:0030427~site of polarized growth,GO:0030496~midbody,GO:0031594~neuromuscular junction,GO:0032153~cell division site,GO:0032154~c…	GO:0000146~microfilament motor activity,GO:0000166~nucleotide binding,GO:0001882~nucleoside binding,GO:0001883~purine nucleoside binding,GO:0003774~motor activity,GO:0003779~actin binding,GO:0005516~calmodulin binding,GO:0005524~ATP binding,GO:0008092~cytoskeletal protein binding,GO:0016887~ATPase activity,GO:0017076~purine nucleotide binding,GO:0030554~adenyl nucleotide binding,GO:0030898~actin-…	hsa04530:Tight junction,hsa04810:Regulation of actin cytoskeleton,hsa05416:Viral myocarditis,
P60953	CDC42_HUMAN Cell division control protein 42 homolog precursor - Homo sa	21296.9	3	cell division cycle 42 (GTP binding protein, 25kDa); cell division cycle 42 pseudogene 2	.		h_agrPathway:Agrin in Postsynaptic Differentiation,h_cdc42racPathway:Role of PI3K subunit p85 in regulation of Actin Organization and Cell Migration,h_malPathway:Role of MAL in Rho-Mediated Activation of SRF,h_p38mapkPathway:p38 MAPK Signaling Pathway ,h_rasPathway:Ras Signaling Pathway,h_salmonellaPathway:How does salmonella hijack a cell,	GO:0000902~cell morphogenesis,GO:0001709~cell fate determination,GO:0002520~immune system development,GO:0002521~leukocyte differentiation,GO:0002573~myeloid leukocyte differentiation,GO:0007010~cytoskeleton organization,GO:0007088~regulation of mitosis,GO:0007097~nuclear migration,GO:0007163~establishment or maintenance of cell polarity,GO:0007242~intracellular signaling cascade,GO:0007264~small…	GO:0005829~cytosol,GO:0005886~plasma membrane,GO:0009898~internal side of plasma membrane,GO:0030175~filopodium,GO:0042995~cell projection,GO:0044459~plasma membrane part,GO:0045177~apical part of cell,	GO:0000166~nucleotide binding,GO:0003924~GTPase activity,GO:0005525~GTP binding,GO:0017076~purine nucleotide binding,GO:0019001~guanyl nucleotide binding,GO:0030742~GTP-dependent protein binding,GO:0032553~ribonucleotide binding,GO:0032555~purine ribonucleotide binding,GO:0032561~guanyl ribonucleotide binding,	hsa04010:MAPK signaling pathway,hsa04062:Chemokine signaling pathway,hsa04144:Endocytosis,hsa04360:Axon guidance,hsa04370:VEGF signaling pathway,hsa04510:Focal adhesion,hsa04520:Adherens junction,hsa04530:Tight junction,hsa04660:T cell receptor signaling pathway,hsa04666:Fc gamma R-mediated phagocytosis,hsa04670:Leukocyte transendothelial migration,hsa04722:Neurotrophin signaling pathway,hsa04810…
P61586	RHOA_HUMAN Transforming protein RhoA precursor - Homo sapiens (Human)	21754.1	12	ras homolog gene family, member A	.		h_akap13Pathway:Rho-Selective Guanine Exchange Factor AKAP13 Mediates Stress Fiber Formation,h_akapCentrosomePathway:Protein Kinase A at the Centrosome,h_cardiacegfPathway:Role of EGF Receptor Transactivation by GPCRs in Cardiac Hypertrophy,h_CCR3Pathway:CCR3 signaling in Eosinophils,h_cdc42racPathway:Role of PI3K subunit p85 in regulation of Actin Organization and Cell Migration,h_ecmPathway:Erk…	GO:0000902~cell morphogenesis,GO:0006355~regulation of transcription, DNA-dependent,GO:0006357~regulation of transcription from RNA polymerase II promoter,GO:0007010~cytoskeleton organization,GO:0007015~actin filament organization,GO:0007155~cell adhesion,GO:0007160~cell-matrix adhesion,GO:0007242~intracellular signaling cascade,GO:0007264~small GTPase mediated signal transduction,GO:0007265~Ras …	GO:0005856~cytoskeleton,GO:0005886~plasma membrane,GO:0009898~internal side of plasma membrane,GO:0043228~non-membrane-bounded organelle,GO:0043232~intracellular non-membrane-bounded organelle,GO:0044459~plasma membrane part,	GO:0000166~nucleotide binding,GO:0000287~magnesium ion binding,GO:0003924~GTPase activity,GO:0005525~GTP binding,GO:0008092~cytoskeletal protein binding,GO:0017022~myosin binding,GO:0017076~purine nucleotide binding,GO:0019001~guanyl nucleotide binding,GO:0032553~ribonucleotide binding,GO:0032555~purine ribonucleotide binding,GO:0032561~guanyl ribonucleotide binding,GO:0043167~ion binding,GO:0043…	hsa04062:Chemokine signaling pathway,hsa04270:Vascular smooth muscle contraction,hsa04310:Wnt signaling pathway,hsa04350:TGF-beta signaling pathway,hsa04360:Axon guidance,hsa04510:Focal adhesion,hsa04520:Adherens junction,hsa04530:Tight junction,hsa04660:T cell receptor signaling pathway,hsa04670:Leukocyte transendothelial migration,hsa04722:Neurotrophin signaling pathway,hsa04810:Regulation of a…
P62258	1433E_HUMAN 14-3-3 protein epsilon - Homo sapiens (Human)	29155.4	136	similar to 14-3-3 protein epsilon (14-3-3E) (Mitochondrial import stimulation factor L subunit) (MSF L); tyrosine 3-monooxygenase/tryptophan 5-monooxygenase activation protein, epsilon polypeptide	.			GO:0001764~neuron migration,GO:0006605~protein targeting,GO:0006886~intracellular protein transport,GO:0006915~apoptosis,GO:0006917~induction of apoptosis,GO:0006928~cell motion,GO:0007242~intracellular signaling cascade,GO:0008104~protein localization,GO:0008219~cell death,GO:0008624~induction of apoptosis by extracellular signals,GO:0010563~negative regulation of phosphorus metabolic process,GO…	GO:0005739~mitochondrion,GO:0005829~cytosol,GO:0016023~cytoplasmic membrane-bounded vesicle,GO:0031410~cytoplasmic vesicle,GO:0031982~vesicle,GO:0031988~membrane-bounded vesicle,GO:0042470~melanosome,GO:0048770~pigment granule,	GO:0016597~amino acid binding,GO:0019899~enzyme binding,GO:0019904~protein domain specific binding,GO:0031406~carboxylic acid binding,GO:0042826~histone deacetylase binding,GO:0043176~amine binding,GO:0045309~protein phosphorylated amino acid binding,GO:0050815~phosphoserine binding,GO:0051219~phosphoprotein binding,	hsa04110:Cell cycle,hsa04114:Oocyte meiosis,hsa04722:Neurotrophin signaling pathway,		Miller-Dieker lissencephaly,
P63000	RAC1_HUMAN Ras-related C3 botulinum toxin substrate 1 precursor - Homo	21436.3	9	ras-related C3 botulinum toxin substrate 1 (rho family, small GTP binding protein Rac1)	.		h_actinYPathway:Y branching of actin filaments,h_agrPathway:Agrin in Postsynaptic Differentiation,h_arfPathway:Tumor Suppressor Arf Inhibits Ribosomal Biogenesis,h_At1rPathway:Angiotensin II mediated activation of JNK Pathway via Pyk2 dependent signaling,h_bcrPathway:BCR Signaling Pathway,h_cdc42racPathway:Role of PI3K subunit p85 in regulation of Actin Organization and Cell Migration,h_crebPathw…	GO:0000902~cell morphogenesis,GO:0000904~cell morphogenesis involved in differentiation,GO:0001894~tissue homeostasis,GO:0006461~protein complex assembly,GO:0006897~endocytosis,GO:0006915~apoptosis,GO:0006917~induction of apoptosis,GO:0006928~cell motion,GO:0006935~chemotaxis,GO:0006952~defense response,GO:0006954~inflammatory response,GO:0006970~response to osmotic stress,GO:0006972~hyperosmotic…	GO:0000267~cell fraction,GO:0005624~membrane fraction,GO:0005626~insoluble fraction,GO:0005829~cytosol,GO:0005886~plasma membrane,GO:0009898~internal side of plasma membrane,GO:0016023~cytoplasmic membrane-bounded vesicle,GO:0019897~extrinsic to plasma membrane,GO:0019898~extrinsic to membrane,GO:0030027~lamellipodium,GO:0031252~cell leading edge,GO:0031410~cytoplasmic vesicle,GO:0031982~vesicle,…	GO:0000166~nucleotide binding,GO:0003924~GTPase activity,GO:0005525~GTP binding,GO:0017076~purine nucleotide binding,GO:0019001~guanyl nucleotide binding,GO:0019899~enzyme binding,GO:0030742~GTP-dependent protein binding,GO:0032553~ribonucleotide binding,GO:0032555~purine ribonucleotide binding,GO:0032561~guanyl ribonucleotide binding,	hsa04010:MAPK signaling pathway,hsa04062:Chemokine signaling pathway,hsa04310:Wnt signaling pathway,hsa04360:Axon guidance,hsa04370:VEGF signaling pathway,hsa04510:Focal adhesion,hsa04520:Adherens junction,hsa04620:Toll-like receptor signaling pathway,hsa04650:Natural killer cell mediated cytotoxicity,hsa04662:B cell receptor signaling pathway,hsa04664:Fc epsilon RI signaling pathway,hsa04666:Fc …
Q07157	ZO1_HUMAN Tight junction protein ZO-1 - Homo sapiens (Human)	195339	32	tight junction protein 1 (zona occludens 1)	.			GO:0001701~in utero embryonic development,GO:0001824~blastocyst development,GO:0001825~blastocyst formation,GO:0007043~cell-cell junction assembly,GO:0009792~embryonic development ending in birth or egg hatching,GO:0034329~cell junction assembly,GO:0034330~cell junction organization,GO:0043009~chordate embryonic development,GO:0045216~cell-cell junction organization,	GO:0005886~plasma membrane,GO:0005911~cell-cell junction,GO:0005912~adherens junction,GO:0005913~cell-cell adherens junction,GO:0005923~tight junction,GO:0009898~internal side of plasma membrane,GO:0016323~basolateral plasma membrane,GO:0016327~apicolateral plasma membrane,GO:0030054~cell junction,GO:0043296~apical junction complex,GO:0044459~plasma membrane part,GO:0046581~intercellular canalicu…	GO:0019904~protein domain specific binding,	hsa04520:Adherens junction,hsa04530:Tight junction,hsa04540:Gap junction,hsa05110:Vibrio cholerae infection,hsa05120:Epithelial cell signaling in Helicobacter pylori infection,
Q13418	ILK_HUMAN Integrin-linked protein kinase - Homo sapiens (Human)	51386	43	integrin-linked kinase	.		h_ptenPathway:PTEN dependent cell cycle arrest and apoptosis,	GO:0000902~cell morphogenesis,GO:0000904~cell morphogenesis involved in differentiation,GO:0001508~regulation of action potential,GO:0001558~regulation of cell growth,GO:0001655~urogenital system development,GO:0001656~metanephros development,GO:0001657~ureteric bud development,GO:0001658~branching involved in ureteric bud morphogenesis,GO:0001763~morphogenesis of a branching structure,GO:0001822…	GO:0001725~stress fiber,GO:0005856~cytoskeleton,GO:0005886~plasma membrane,GO:0005911~cell-cell junction,GO:0005912~adherens junction,GO:0005924~cell-substrate adherens junction,GO:0005925~focal adhesion,GO:0009898~internal side of plasma membrane,GO:0015629~actin cytoskeleton,GO:0016323~basolateral plasma membrane,GO:0030016~myofibril,GO:0030054~cell junction,GO:0030055~cell-substrate junction,G…	GO:0000166~nucleotide binding,GO:0001882~nucleoside binding,GO:0001883~purine nucleoside binding,GO:0004672~protein kinase activity,GO:0004674~protein serine/threonine kinase activity,GO:0004713~protein tyrosine kinase activity,GO:0005178~integrin binding,GO:0005524~ATP binding,GO:0017076~purine nucleotide binding,GO:0017124~SH3 domain binding,GO:0019904~protein domain specific binding,GO:0030554…	hsa03320:PPAR signaling pathway,hsa04510:Focal adhesion,hsa05213:Endometrial cancer,
Q9UDY2	ZO2_HUMAN Tight junction protein ZO-2 - Homo sapiens (Human)	133890	5	tight junction protein 2 (zona occludens 2)	.			GO:0010033~response to organic substance,	GO:0005886~plasma membrane,GO:0005911~cell-cell junction,GO:0005912~adherens junction,GO:0005923~tight junction,GO:0009898~internal side of plasma membrane,GO:0016327~apicolateral plasma membrane,GO:0030054~cell junction,GO:0043296~apical junction complex,GO:0044459~plasma membrane part,GO:0070160~occluding junction,GO:0070161~anchoring junction,	GO:0004385~guanylate kinase activity,GO:0008022~protein C-terminus binding,GO:0016776~phosphotransferase activity, phosphate group as acceptor,GO:0019201~nucleotide kinase activity,GO:0019205~nucleobase, nucleoside, nucleotide kinase activity,	hsa04530:Tight junction,hsa05110:Vibrio cholerae infection,		Hypercholanemia, familial,
Q13685	AAMP_HUMAN Angio-associated migratory cell protein - Homo sapiens (Human)	46721.5	1	angio-associated, migratory cell protein	.			GO:0001525~angiogenesis,GO:0001568~blood vessel development,GO:0001944~vasculature development,GO:0006928~cell motion,GO:0010594~regulation of endothelial cell migration,GO:0010595~positive regulation of endothelial cell migration,GO:0014812~muscle cell migration,GO:0014909~smooth muscle cell migration,GO:0016477~cell migration,GO:0030334~regulation of cell migration,GO:0030335~positive regulatio…	GO:0005886~plasma membrane,GO:0009986~cell surface,	GO:0001871~pattern binding,GO:0005539~glycosaminoglycan binding,GO:0008201~heparin binding,GO:0030246~carbohydrate binding,GO:0030247~polysaccharide binding,
P08134	RHOC_HUMAN Rho-related GTP-binding protein RhoC precursor - Homo sapiens	21992.3	4	ras homolog gene family, member C	.			GO:0007242~intracellular signaling cascade,GO:0007264~small GTPase mediated signal transduction,GO:0009967~positive regulation of signal transduction,GO:0010627~regulation of protein kinase cascade,GO:0010647~positive regulation of cell communication,GO:0010740~positive regulation of protein kinase cascade,GO:0043122~regulation of I-kappaB kinase/NF-kappaB cascade,GO:0043123~positive regulation o…	GO:0005886~plasma membrane,GO:0009898~internal side of plasma membrane,GO:0044459~plasma membrane part,	GO:0000166~nucleotide binding,GO:0003924~GTPase activity,GO:0005525~GTP binding,GO:0017076~purine nucleotide binding,GO:0019001~guanyl nucleotide binding,GO:0032553~ribonucleotide binding,GO:0032555~purine ribonucleotide binding,GO:0032561~guanyl ribonucleotide binding,
Differentiation
P15531, A8MWA3, P22392	NDKA_HUMAN Nucleoside diphosphate kinase A - Homo sapiens (Human)	17137.7	154	non-metastatic cells 1, protein (NM23A) expressed in; NME1-NME2 readthrough transcript; non-metastatic cells 2, protein (NM23B) expressed in	Cancer	Breast cancer	h_ndkDynaminPathway:Endocytotic role of NDK, Phosphins and Dynamin,h_setPathway:Granzyme A mediated Apoptosis Pathway,	GO:0002761~regulation of myeloid leukocyte differentiation,GO:0002762~negative regulation of myeloid leukocyte differentiation,GO:0006163~purine nucleotide metabolic process,GO:0006164~purine nucleotide biosynthetic process,GO:0006165~nucleoside diphosphate phosphorylation,GO:0006183~GTP biosynthetic process,GO:0006213~pyrimidine nucleoside metabolic process,GO:0006220~pyrimidine nucleotide metab…	GO:0000267~cell fraction,GO:0001726~ruffle,GO:0005624~membrane fraction,GO:0005625~soluble fraction,GO:0005626~insoluble fraction,GO:0005792~microsome,GO:0005813~centrosome,GO:0005815~microtubule organizing center,GO:0005829~cytosol,GO:0005856~cytoskeleton,GO:0005882~intermediate filament,GO:0015630~microtubule cytoskeleton,GO:0030027~lamellipodium,GO:0031252~cell leading edge,GO:0042598~vesicula…	GO:0000166~nucleotide binding,GO:0000287~magnesium ion binding,GO:0001882~nucleoside binding,GO:0001883~purine nucleoside binding,GO:0003677~DNA binding,GO:0003700~transcription factor activity,GO:0004518~nuclease activity,GO:0004536~deoxyribonuclease activity,GO:0004550~nucleoside diphosphate kinase activity,GO:0005524~ATP binding,GO:0005525~GTP binding,GO:0008092~cytoskeletal protein binding,GO…	hsa00230:Purine metabolism,hsa00240:Pyrimidine metabolism,	breast cancer,colorectal cancer,lymph node involvement and other histopathological indicators of high metastatic potential,	Neuroblastoma,
P33076	C2TA_HUMAN MHC class II transactivator - Homo sapiens (Human)	123379	2	class II, major histocompatibility complex, transactivator	Cancer			GO:0000122~negative regulation of transcription from RNA polymerase II promoter,GO:0006350~transcription,GO:0006355~regulation of transcription, DNA-dependent,GO:0006357~regulation of transcription from RNA polymerase II promoter,GO:0006952~defense response,GO:0006954~inflammatory response,GO:0006955~immune response,GO:0009611~response to wounding,GO:0009890~negative regulation of biosynthetic pr…		GO:0000166~nucleotide binding,GO:0001882~nucleoside binding,GO:0001883~purine nucleoside binding,GO:0003677~DNA binding,GO:0003702~RNA polymerase II transcription factor activity,GO:0003712~transcription cofactor activity,GO:0003713~transcription coactivator activity,GO:0005524~ATP binding,GO:0008022~protein C-terminus binding,GO:0008134~transcription factor binding,GO:0010843~promoter binding,GO…	hsa04612:Antigen processing and presentation,hsa05340:Primary immunodeficiency,	Addison's disease,autoimmune inflammatory disease,cirrhosis hepatitis B liver cancer,dermatitis and eczema,hepatitis B,lupus erythematosus,metabolic syndrome myocardial infarct,multiple sclerosis narcolepsy rheumatoid arthritis Wegener's granulomatosis,multiple sclerosis rheumatoid arthritis,rheumatoid arthritis,rheumatoid arthritis thyroid disease, autoimmune,	Bare lymphocyte syndrome, type II, complementation group A,Multiple sclerosis, susceptibility to,Rheumatoid arthritis, susceptibility to,
O60869	EDF1_HUMAN Endothelial differentiation-related factor 1 - Homo sapiens (	16358.9	9	endothelial differentiation-related factor 1	.			GO:0006350~transcription,GO:0006355~regulation of transcription, DNA-dependent,GO:0019216~regulation of lipid metabolic process,GO:0030855~epithelial cell differentiation,GO:0043388~positive regulation of DNA binding,GO:0044093~positive regulation of molecular function,GO:0045446~endothelial cell differentiation,GO:0045449~regulation of transcription,GO:0051098~regulation of binding,GO:0051099~po…	GO:0005654~nucleoplasm,GO:0005667~transcription factor complex,GO:0005669~transcription factor TFIID complex,GO:0016591~DNA-directed RNA polymerase II, holoenzyme,GO:0031974~membrane-enclosed lumen,GO:0031981~nuclear lumen,GO:0043233~organelle lumen,GO:0044451~nucleoplasm part,GO:0070013~intracellular organelle lumen,	GO:0003677~DNA binding,GO:0003700~transcription factor activity,GO:0003712~transcription cofactor activity,GO:0003713~transcription coactivator activity,GO:0004402~histone acetyltransferase activity,GO:0004468~lysine N-acetyltransferase activity,GO:0005516~calmodulin binding,GO:0008080~N-acetyltransferase activity,GO:0008134~transcription factor binding,GO:0016407~acetyltransferase activity,GO:00…
O95758	ROD1_HUMAN Regulator of differentiation 1 - Homo sapiens (Human)	56466.5	15	ROD1 regulator of differentiation 1 (S. pombe)	.			GO:0006396~RNA processing,GO:0006397~mRNA processing,GO:0016071~mRNA metabolic process,		GO:0000166~nucleotide binding,GO:0003723~RNA binding,
P09382	LEG1_HUMAN Galectin-1 - Homo sapiens (Human)	14706.2	7	lectin, galactoside-binding, soluble, 1	.			GO:0006915~apoptosis,GO:0008219~cell death,GO:0009967~positive regulation of signal transduction,GO:0010627~regulation of protein kinase cascade,GO:0010647~positive regulation of cell communication,GO:0010740~positive regulation of protein kinase cascade,GO:0010941~regulation of cell death,GO:0012501~programmed cell death,GO:0016265~death,GO:0042692~muscle cell differentiation,GO:0042981~regulati…	GO:0005576~extracellular region,GO:0005578~proteinaceous extracellular matrix,GO:0005615~extracellular space,GO:0031012~extracellular matrix,GO:0044421~extracellular region part,	GO:0001948~glycoprotein binding,GO:0005529~sugar binding,GO:0016936~galactoside binding,GO:0030246~carbohydrate binding,GO:0042802~identical protein binding,GO:0042803~protein homodimerization activity,GO:0046983~protein dimerization activity,GO:0048029~monosaccharide binding,
P17931	LEG3_HUMAN Galectin-3 - Homo sapiens (Human)	26172.1	77	lectin, galactoside-binding, soluble, 3	Cancer			GO:0001501~skeletal system development,GO:0030198~extracellular matrix organization,GO:0043062~extracellular structure organization,	GO:0005576~extracellular region,GO:0005578~proteinaceous extracellular matrix,GO:0005886~plasma membrane,GO:0031012~extracellular matrix,GO:0044421~extracellular region part,	GO:0005529~sugar binding,GO:0019863~IgE binding,GO:0019865~immunoglobulin binding,GO:0030246~carbohydrate binding,GO:0032403~protein complex binding,		thyroid cancer,
P23771	GATA3_HUMAN Trans-acting T-cell-specific transcription factor GATA-3 - H	47885.3	3	GATA binding protein 3	.		h_GATA3pathway:GATA3 participate in activating the Th2 cytokine genes expression,	GO:0006350~transcription,GO:0006351~transcription, DNA-dependent,GO:0006355~regulation of transcription, DNA-dependent,GO:0006366~transcription from RNA polymerase II promoter,GO:0006952~defense response,GO:0009719~response to endogenous stimulus,GO:0009725~response to hormone stimulus,GO:0010033~response to organic substance,GO:0032774~RNA biosynthetic process,GO:0043627~response to estrogen sti…		GO:0003677~DNA binding,GO:0003700~transcription factor activity,GO:0008134~transcription factor binding,GO:0008270~zinc ion binding,GO:0030528~transcription regulator activity,GO:0043167~ion binding,GO:0043169~cation binding,GO:0043565~sequence-specific DNA binding,GO:0046872~metal ion binding,GO:0046914~transition metal ion binding,			Hypoparathyroidism, sensorineural deafness, and renal dysplasia,
P35221	CTNA1_HUMAN Catenin alpha-1 - Homo sapiens (Human)	100009	100	catenin (cadherin-associated protein), alpha 1, 102kDa	.		h_cell2cellPathway:Cell to Cell Adhesion Signaling,	GO:0007043~cell-cell junction assembly,GO:0007155~cell adhesion,GO:0022610~biological adhesion,GO:0034329~cell junction assembly,GO:0034330~cell junction organization,GO:0043297~apical junction assembly,GO:0045216~cell-cell junction organization,	GO:0005856~cytoskeleton,GO:0005886~plasma membrane,GO:0005912~adherens junction,GO:0009898~internal side of plasma membrane,GO:0015629~actin cytoskeleton,GO:0030054~cell junction,GO:0043228~non-membrane-bounded organelle,GO:0043232~intracellular non-membrane-bounded organelle,GO:0044459~plasma membrane part,GO:0070161~anchoring junction,	GO:0005198~structural molecule activity,GO:0008092~cytoskeletal protein binding,GO:0017166~vinculin binding,GO:0045296~cadherin binding,GO:0050839~cell adhesion molecule binding,	hsa04520:Adherens junction,hsa04530:Tight junction,hsa04670:Leukocyte transendothelial migration,hsa05200:Pathways in cancer,hsa05213:Endometrial cancer,hsa05412:Arrhythmogenic right ventricular cardiomyopathy (ARVC),
P37231	PPARG_HUMAN Peroxisome proliferator-activated receptor gamma - Homo sapi	57583.2	5	peroxisome proliferator-activated receptor gamma	Cancer	Breast cancer	h_nuclearRsPathway:Nuclear Receptors in Lipid Metabolism and Toxicity,h_ppargPathway:Role of PPAR-gamma Coactivators in Obesity and Thermogenesis,h_pparPathway:Basic mechanism of action of PPARa, PPARb(d) and PPARg and effects on gene expression,h_vobesityPathway:Visceral Fat Deposits and the Metabolic Syndrome,	GO:0000122~negative regulation of transcription from RNA polymerase II promoter,GO:0001558~regulation of cell growth,GO:0001817~regulation of cytokine production,GO:0001818~negative regulation of cytokine production,GO:0001890~placenta development,GO:0002520~immune system development,GO:0002521~leukocyte differentiation,GO:0002573~myeloid leukocyte differentiation,GO:0002673~regulation of acute i…	GO:0005829~cytosol,	GO:0003677~DNA binding,GO:0003700~transcription factor activity,GO:0003707~steroid hormone receptor activity,GO:0004879~ligand-dependent nuclear receptor activity,GO:0004953~icosanoid receptor activity,GO:0004954~prostanoid receptor activity,GO:0004955~prostaglandin receptor activity,GO:0005504~fatty acid binding,GO:0008134~transcription factor binding,GO:0008144~drug binding,GO:0008270~zinc ion …	hsa03320:PPAR signaling pathway,hsa05016:Huntington's disease,hsa05200:Pathways in cancer,hsa05216:Thyroid cancer,	adiponectin,adiponectin body mass obesity,Alzheimer's Disease,atherosclerosis, coronary,atherosclerosis, coronary hyperlipidemia,atherosclerosis, generalized,beta-cell function; insulin sensitivity,birth weight preterm delivery,bladder cancer,blood pressure, arterial body mass hypertension, ocular insulin metabolic syndrome,blood pressure, arterial cholesterol cholesterol, HDL cholesterol, LDL dy…	A genome-wide association study of type 2 diabetes in Finns detects multiple susceptibility variants,Carotid intimal medial thickness 1,Diabetes mellitus, insulin-resistant, with acanthosis nigricans and hypertension,Diabetes, type 2,Genome-wide association analysis identifies loci for type 2 diabetes and triglyceride levels,Glioblastoma, susceptibility to,Insulin resistance, severe, digenic,Lipo…
P40763	STAT3_HUMAN Signal transducer and activator of transcription 3 - Homo s	88011.4	13	signal transducer and activator of transcription 3 (acute-phase response factor)	Cancer		h_egfPathway:EGF Signaling Pathway,h_erkPathway:Erk1/Erk2 Mapk Signaling pathway,h_her2Pathway:Role of ERBB2 in Signal Transduction and Oncology,h_il22bppathway:IL22 Soluble Receptor Signaling Pathway ,h_il6Pathway:IL 6 signaling pathway,h_metPathway:Signaling of Hepatocyte Growth Factor Receptor,h_pdgfPathway:PDGF Signaling Pathway,h_stat3Pathway:Stat3 Signaling Pathway,h_TPOPathway:TPO Signalin…	GO:0000122~negative regulation of transcription from RNA polymerase II promoter,GO:0001654~eye development,GO:0001659~temperature homeostasis,GO:0001754~eye photoreceptor cell differentiation,GO:0002526~acute inflammatory response,GO:0006350~transcription,GO:0006355~regulation of transcription, DNA-dependent,GO:0006357~regulation of transcription from RNA polymerase II promoter,GO:0006928~cell mo…	GO:0005730~nucleolus,GO:0005886~plasma membrane,GO:0031974~membrane-enclosed lumen,GO:0031981~nuclear lumen,GO:0043228~non-membrane-bounded organelle,GO:0043232~intracellular non-membrane-bounded organelle,GO:0043233~organelle lumen,GO:0070013~intracellular organelle lumen,	GO:0003677~DNA binding,GO:0003700~transcription factor activity,GO:0005509~calcium ion binding,GO:0008134~transcription factor binding,GO:0016563~transcription activator activity,GO:0019899~enzyme binding,GO:0019900~kinase binding,GO:0019901~protein kinase binding,GO:0030528~transcription regulator activity,GO:0043167~ion binding,GO:0043169~cation binding,GO:0043565~sequence-specific DNA binding,…	hsa04062:Chemokine signaling pathway,hsa04630:Jak-STAT signaling pathway,hsa04920:Adipocytokine signaling pathway,hsa05200:Pathways in cancer,hsa05212:Pancreatic cancer,hsa05221:Acute myeloid leukemia,	asthma,cardiovascular disease,kidney cancer,	Genome-wide assocation defines more than 30 distinct susceptibility loci for Crohn's disease,Hyperimmunoglobulin E recurrent infection syndrome,Hyperimmunoglobulin E recurrent infection syndrome, autosomal dominant,Job syndrome,
Q8TB36	GDAP1_HUMAN Ganglioside-induced differentiation-associated protein 1 - H	41225.8	2	ganglioside-induced differentiation-associated protein 1	.			GO:0007584~response to nutrient,GO:0009991~response to extracellular stimulus,GO:0031667~response to nutrient levels,GO:0032526~response to retinoic acid,GO:0033189~response to vitamin A,GO:0033273~response to vitamin,					A Genome-Wide Association Study Identifies Protein Quantitative Trait Loci (pQTLs),Charcot-Marie-Tooth disease, axonal, type 2K,Charcot-Marie-Tooth disease, axonal, with vocal cord paresis,Charcot-Marie-Tooth disease, mixed axonal and demyelinating type,Charcot-Marie-Tooth disease, recessive intermediate A,Charcot-Marie-Tooth disease, type 2G,Charcot-Marie-Tooth disease, type 2K,Charcot-Marie-Too…
Signaling
O00170	AIP_HUMAN AH receptor-interacting protein - Homo sapiens (Human)	37640.2	18	aryl hydrocarbon receptor interacting protein	Cancer	Breast cancer	h_acrPathway:Ahr Signal Transduction Pathway,	GO:0006457~protein folding,GO:0006605~protein targeting,GO:0006626~protein targeting to mitochondrion,GO:0006805~xenobiotic metabolic process,GO:0006839~mitochondrial transport,GO:0006886~intracellular protein transport,GO:0007005~mitochondrion organization,GO:0008104~protein localization,GO:0009410~response to xenobiotic stimulus,GO:0015031~protein transport,GO:0017038~protein import,GO:0022417~…	GO:0000267~cell fraction,GO:0005624~membrane fraction,GO:0005626~insoluble fraction,GO:0005829~cytosol,	GO:0003712~transcription cofactor activity,GO:0003713~transcription coactivator activity,GO:0008134~transcription factor binding,GO:0016563~transcription activator activity,GO:0030528~transcription regulator activity,GO:0051082~unfolded protein binding,		breast cancer colorectal cancer prostate cancer,macroadenomas,pituitary cancer,	GH-secreting pituitary adenoma,Pituitary adenoma, ACTH-secreting,Pituitary adenoma, growth hormone-secreting,Pituitary adenoma, prolactin-secreting,
O14908	GIPC1_HUMAN PDZ domain-containing protein GIPC1 - Homo sapiens (Human)	36026.7	34	GIPC PDZ domain containing family, member 1	Cancer	Breast cancer		GO:0003001~generation of a signal involved in cell-cell signaling,GO:0006605~protein targeting,GO:0006886~intracellular protein transport,GO:0006928~cell motion,GO:0007166~cell surface receptor linked signal transduction,GO:0007186~G-protein coupled receptor protein signaling pathway,GO:0007267~cell-cell signaling,GO:0007268~synaptic transmission,GO:0008104~protein localization,GO:0009894~regulat…	GO:0000267~cell fraction,GO:0005624~membrane fraction,GO:0005625~soluble fraction,GO:0005626~insoluble fraction,GO:0005829~cytosol,GO:0005903~brush border,GO:0005938~cell cortex,GO:0008021~synaptic vesicle,GO:0012505~endomembrane system,GO:0012506~vesicle membrane,GO:0016023~cytoplasmic membrane-bounded vesicle,GO:0019898~extrinsic to membrane,GO:0030135~coated vesicle,GO:0030136~clathrin-coated …	GO:0003779~actin binding,GO:0008092~cytoskeletal protein binding,GO:0017022~myosin binding,GO:0019904~protein domain specific binding,GO:0030165~PDZ domain binding,GO:0042802~identical protein binding,GO:0042803~protein homodimerization activity,GO:0046983~protein dimerization activity,		lung cancer; breast cancer,
P01112	RASH_HUMAN GTPase HRas precursor - Homo sapiens (Human)	21284.6	6	v-Ha-ras Harvey rat sarcoma viral oncogene homolog	Cancer	Breast cancer	h_At1rPathway:Angiotensin II mediated activation of JNK Pathway via Pyk2 dependent signaling,h_bArrestin-srcPathway:Roles of ???-arrestin-dependent Recruitment of Src Kinases in GPCR Signaling,h_bcrPathway:BCR Signaling Pathway,h_biopeptidesPathway:Bioactive Peptide Induced Signaling Pathway,h_cardiacegfPathway:Role of EGF Receptor Transactivation by GPCRs in Cardiac Hypertrophy,h_CCR3Pathway:CCR…	GO:0006275~regulation of DNA replication,GO:0006461~protein complex assembly,GO:0006897~endocytosis,GO:0006915~apoptosis,GO:0006935~chemotaxis,GO:0007010~cytoskeleton organization,GO:0007166~cell surface receptor linked signal transduction,GO:0007242~intracellular signaling cascade,GO:0007264~small GTPase mediated signal transduction,GO:0007265~Ras protein signal transduction,GO:0007568~aging,GO:…	GO:0000267~cell fraction,GO:0005624~membrane fraction,GO:0005626~insoluble fraction,GO:0005794~Golgi apparatus,GO:0005886~plasma membrane,GO:0009898~internal side of plasma membrane,GO:0031224~intrinsic to membrane,GO:0031225~anchored to membrane,GO:0044459~plasma membrane part,	GO:0000166~nucleotide binding,GO:0003924~GTPase activity,GO:0005525~GTP binding,GO:0008022~protein C-terminus binding,GO:0017076~purine nucleotide binding,GO:0019001~guanyl nucleotide binding,GO:0032553~ribonucleotide binding,GO:0032555~purine ribonucleotide binding,GO:0032561~guanyl ribonucleotide binding,	hsa04010:MAPK signaling pathway,hsa04012:ErbB signaling pathway,hsa04062:Chemokine signaling pathway,hsa04144:Endocytosis,hsa04360:Axon guidance,hsa04370:VEGF signaling pathway,hsa04510:Focal adhesion,hsa04530:Tight junction,hsa04540:Gap junction,hsa04650:Natural killer cell mediated cytotoxicity,hsa04660:T cell receptor signaling pathway,hsa04662:B cell receptor signaling pathway,hsa04664:Fc eps…	adenocarcinomas of the parotid gland,anomalous connection of pancreatobiliary ducts,autism,bladder cancer,breast cancer,cervical cancer,chronic obstructive pulmonary disease/COPD,colorectal cancer,colorectal carcinomas,glioma,H-ras allele loss,lung cancer,nodular type of malignant melanoma,oral cancer,pancreatitis,patient prognosis A retrospective study of 103 cases,schistosomiasis,thyroid cancer…	Bladder cancer, somatic,Costello syndrome,Thyroid carcinoma, follicular, somatic,
P02786	TFR1_HUMAN Transferrin receptor protein 1 - Homo sapiens (Human)	84818	19	transferrin receptor (p90, CD71)	Cancer	Breast cancer	h_eea1Pathway:The role of FYVE-finger proteins in vesicle transport,	GO:0001666~response to hypoxia,GO:0002526~acute inflammatory response,GO:0006873~cellular ion homeostasis,GO:0006879~cellular iron ion homeostasis,GO:0006897~endocytosis,GO:0006952~defense response,GO:0006953~acute-phase response,GO:0006954~inflammatory response,GO:0007568~aging,GO:0007584~response to nutrient,GO:0009611~response to wounding,GO:0009991~response to extracellular stimulus,GO:001003…	GO:0005576~extracellular region,GO:0005739~mitochondrion,GO:0005768~endosome,GO:0005886~plasma membrane,GO:0005887~integral to plasma membrane,GO:0016021~integral to membrane,GO:0016023~cytoplasmic membrane-bounded vesicle,GO:0031224~intrinsic to membrane,GO:0031226~intrinsic to plasma membrane,GO:0031410~cytoplasmic vesicle,GO:0031982~vesicle,GO:0031988~membrane-bounded vesicle,GO:0042470~melano…	GO:0004998~transferrin receptor activity,	hsa04144:Endocytosis,hsa04640:Hematopoietic cell lineage,	breast cancer,cirrhosis; hepatocellular carcinoma,colorectal cancer,hepatitis C,leukemia; hemochromatosis; iron metabolism,porphyria cutanea tarda,
P08107	HSP71_HUMAN Heat shock 70 kDa protein 1 - Homo sapiens (Human)	70009.2	560	heat shock 70kDa protein 1A; heat shock 70kDa protein 1B	Cancer		h_p53hypoxiaPathway:Hypoxia and p53 in the Cardiovascular system,h_pparaPathway:Mechanism of Gene Regulation by Peroxisome Proliferators via PPARa(alpha),h_tidPathway:Chaperones modulate interferon Signaling Pathway,	GO:0006401~RNA catabolic process,GO:0006402~mRNA catabolic process,GO:0006916~anti-apoptosis,GO:0006986~response to unfolded protein,GO:0009057~macromolecule catabolic process,GO:0010033~response to organic substance,GO:0010941~regulation of cell death,GO:0016071~mRNA metabolic process,GO:0042981~regulation of apoptosis,GO:0043066~negative regulation of apoptosis,GO:0043067~regulation of programm…	GO:0005739~mitochondrion,GO:0005783~endoplasmic reticulum,GO:0030529~ribonucleoprotein complex,	GO:0000166~nucleotide binding,GO:0001882~nucleoside binding,GO:0001883~purine nucleoside binding,GO:0005524~ATP binding,GO:0017076~purine nucleotide binding,GO:0030554~adenyl nucleotide binding,GO:0032553~ribonucleotide binding,GO:0032555~purine ribonucleotide binding,GO:0032559~adenyl ribonucleotide binding,GO:0051082~unfolded protein binding,	hsa03040:Spliceosome,hsa04010:MAPK signaling pathway,hsa04144:Endocytosis,hsa04612:Antigen processing and presentation,hsa05020:Prion diseases,	acute mountain sickness,Alzheimer's Disease,Alzheimer's disease; dementia,ankylosing spondylitis,asthma,asthma; candidiasis; high-altitude illness,atherosclerosis, coronary carotid artery damage,carbamazepine hypersensitivity,chronic obstructive pulmonary disease/COPD,clozapine-induced agranulocytosis,Crohn's disease,depressive disorder, major,diabetes, type 1,diabetes, type 2; obesity,hearing lo…
P11142	HSP7C_HUMAN Heat shock cognate 71 kDa protein - Homo sapiens (Human)	70854.4	895	heat shock 70kDa protein 8	Cancer			GO:0006457~protein folding,GO:0006458~'de novo' protein folding,GO:0006892~post-Golgi vesicle-mediated transport,GO:0006986~response to unfolded protein,GO:0010033~response to organic substance,GO:0016044~membrane organization,GO:0016192~vesicle-mediated transport,GO:0046907~intracellular transport,GO:0048193~Golgi vesicle transport,GO:0051084~'de novo' posttranslational protein folding,GO:005108…	GO:0005829~cytosol,GO:0009986~cell surface,GO:0016023~cytoplasmic membrane-bounded vesicle,GO:0030529~ribonucleoprotein complex,GO:0031410~cytoplasmic vesicle,GO:0031982~vesicle,GO:0031988~membrane-bounded vesicle,GO:0042470~melanosome,GO:0048770~pigment granule,	GO:0000166~nucleotide binding,GO:0001882~nucleoside binding,GO:0001883~purine nucleoside binding,GO:0005524~ATP binding,GO:0016887~ATPase activity,GO:0017076~purine nucleotide binding,GO:0030554~adenyl nucleotide binding,GO:0032553~ribonucleotide binding,GO:0032555~purine ribonucleotide binding,GO:0032559~adenyl ribonucleotide binding,GO:0042623~ATPase activity, coupled,GO:0051082~unfolded protei…	hsa03040:Spliceosome,hsa04010:MAPK signaling pathway,hsa04144:Endocytosis,hsa04612:Antigen processing and presentation,	kidney failure,lung cancer,
P15941	MUC1_HUMAN Mucin-1 precursor - Homo sapiens (Human)	122000	4	mucin 1, cell surface associated	Cancer			GO:0007565~female pregnancy,GO:0007584~response to nutrient,GO:0009991~response to extracellular stimulus,GO:0031667~response to nutrient levels,GO:0032526~response to retinoic acid,GO:0033189~response to vitamin A,GO:0033273~response to vitamin,	GO:0005576~extracellular region,GO:0005886~plasma membrane,GO:0005887~integral to plasma membrane,GO:0016021~integral to membrane,GO:0016324~apical plasma membrane,GO:0031224~intrinsic to membrane,GO:0031226~intrinsic to plasma membrane,GO:0044459~plasma membrane part,GO:0045177~apical part of cell,			asthma,asthma; atopy,endometrial carcinoma,gastritis,gastritis, chronic atrophic; metaplasia, intestinal,gastritis; intestinal metaplasia,Krebs von den Lungen-6 Levels,lung cancer,premalignant oral lesions and oral squamous cell carcinoma,
P16615	AT2A2_HUMAN Sarcoplasmic/endoplasmic reticulum calcium ATPase 2 - Homo s	114683	8	ATPase, Ca++ transporting, cardiac muscle, slow twitch 2	Cancer			GO:0002026~regulation of the force of heart contraction,GO:0006163~purine nucleotide metabolic process,GO:0006164~purine nucleotide biosynthetic process,GO:0006754~ATP biosynthetic process,GO:0006811~ion transport,GO:0006812~cation transport,GO:0006816~calcium ion transport,GO:0006873~cellular ion homeostasis,GO:0006874~cellular calcium ion homeostasis,GO:0006875~cellular metal ion homeostasis,GO…	GO:0000267~cell fraction,GO:0005624~membrane fraction,GO:0005626~insoluble fraction,GO:0005783~endoplasmic reticulum,GO:0005789~endoplasmic reticulum membrane,GO:0005792~microsome,GO:0005886~plasma membrane,GO:0005887~integral to plasma membrane,GO:0012505~endomembrane system,GO:0016021~integral to membrane,GO:0016528~sarcoplasm,GO:0016529~sarcoplasmic reticulum,GO:0031090~organelle membrane,GO:0…	GO:0000166~nucleotide binding,GO:0000287~magnesium ion binding,GO:0001882~nucleoside binding,GO:0001883~purine nucleoside binding,GO:0005388~calcium-transporting ATPase activity,GO:0005509~calcium ion binding,GO:0005524~ATP binding,GO:0008022~protein C-terminus binding,GO:0015082~di-, tri-valent inorganic cation transmembrane transporter activity,GO:0015085~calcium ion transmembrane transporter a…	hsa04020:Calcium signaling pathway,hsa04260:Cardiac muscle contraction,hsa05010:Alzheimer's disease,hsa05410:Hypertrophic cardiomyopathy (HCM),hsa05412:Arrhythmogenic right ventricular cardiomyopathy (ARVC),hsa05414:Dilated cardiomyopathy,	bipolar disorder,colorectal cancer lung cancer,Darier's disease,hypertension,	A Genome-Wide Association Study Identifies Protein Quantitative Trait Loci (pQTLs),Acrokeratosis verruciformis,Darier disease,
P29353	SHC1_HUMAN SHC-transforming protein 1 - Homo sapiens (Human)	62812.6	8	SHC (Src homology 2 domain containing) transforming protein 1	Cancer	Breast cancer	h_At1rPathway:Angiotensin II mediated activation of JNK Pathway via Pyk2 dependent signaling,h_bcrPathway:BCR Signaling Pathway,h_biopeptidesPathway:Bioactive Peptide Induced Signaling Pathway,h_ecmPathway:Erk and PI-3 Kinase Are Necessary for Collagen Binding in Corneal Epithelia,h_egfPathway:EGF Signaling Pathway,h_epoPathway:EPO Signaling Pathway,h_erk5Pathway:Role of Erk5 in Neuronal Survival…	GO:0000165~MAPKKK cascade,GO:0000187~activation of MAPK activity,GO:0006275~regulation of DNA replication,GO:0006468~protein amino acid phosphorylation,GO:0006793~phosphorus metabolic process,GO:0006796~phosphate metabolic process,GO:0007166~cell surface receptor linked signal transduction,GO:0007167~enzyme linked receptor protein signaling pathway,GO:0007169~transmembrane receptor protein tyrosi…	GO:0005739~mitochondrion,GO:0005829~cytosol,GO:0005886~plasma membrane,GO:0044459~plasma membrane part,GO:0070435~Shc-EGFR complex,	GO:0005068~transmembrane receptor protein tyrosine kinase adaptor protein activity,GO:0005154~epidermal growth factor receptor binding,GO:0005158~insulin receptor binding,GO:0005159~insulin-like growth factor receptor binding,GO:0005543~phospholipid binding,GO:0008289~lipid binding,GO:0032403~protein complex binding,GO:0060090~molecular adaptor activity,	hsa04012:ErbB signaling pathway,hsa04062:Chemokine signaling pathway,hsa04510:Focal adhesion,hsa04650:Natural killer cell mediated cytotoxicity,hsa04722:Neurotrophin signaling pathway,hsa04910:Insulin signaling pathway,hsa05214:Glioma,hsa05220:Chronic myeloid leukemia,	breast cancer,diabetes, type 2,longevity,
P33076	C2TA_HUMAN MHC class II transactivator - Homo sapiens (Human)	123379	2	class II, major histocompatibility complex, transactivator	Cancer			GO:0000122~negative regulation of transcription from RNA polymerase II promoter,GO:0006350~transcription,GO:0006355~regulation of transcription, DNA-dependent,GO:0006357~regulation of transcription from RNA polymerase II promoter,GO:0006952~defense response,GO:0006954~inflammatory response,GO:0006955~immune response,GO:0009611~response to wounding,GO:0009890~negative regulation of biosynthetic pr…		GO:0000166~nucleotide binding,GO:0001882~nucleoside binding,GO:0001883~purine nucleoside binding,GO:0003677~DNA binding,GO:0003702~RNA polymerase II transcription factor activity,GO:0003712~transcription cofactor activity,GO:0003713~transcription coactivator activity,GO:0005524~ATP binding,GO:0008022~protein C-terminus binding,GO:0008134~transcription factor binding,GO:0010843~promoter binding,GO…	hsa04612:Antigen processing and presentation,hsa05340:Primary immunodeficiency,	Addison's disease,autoimmune inflammatory disease,cirrhosis hepatitis B liver cancer,dermatitis and eczema,hepatitis B,lupus erythematosus,metabolic syndrome myocardial infarct,multiple sclerosis narcolepsy rheumatoid arthritis Wegener's granulomatosis,multiple sclerosis rheumatoid arthritis,rheumatoid arthritis,rheumatoid arthritis thyroid disease, autoimmune,	Bare lymphocyte syndrome, type II, complementation group A,Multiple sclerosis, susceptibility to,Rheumatoid arthritis, susceptibility to,
P34931	HS71L_HUMAN Heat shock 70 kDa protein 1L - Homo sapiens (Human)	70331.5	482	heat shock 70kDa protein 1-like	Cancer			GO:0000723~telomere maintenance,GO:0006259~DNA metabolic process,GO:0006281~DNA repair,GO:0006974~response to DNA damage stimulus,GO:0006986~response to unfolded protein,GO:0009266~response to temperature stimulus,GO:0009408~response to heat,GO:0009628~response to abiotic stimulus,GO:0010033~response to organic substance,GO:0032200~telomere organization,GO:0033554~cellular response to stress,GO:0…		GO:0000166~nucleotide binding,GO:0001882~nucleoside binding,GO:0001883~purine nucleoside binding,GO:0005524~ATP binding,GO:0017076~purine nucleotide binding,GO:0030554~adenyl nucleotide binding,GO:0032553~ribonucleotide binding,GO:0032555~purine ribonucleotide binding,GO:0032559~adenyl ribonucleotide binding,	hsa03040:Spliceosome,hsa04010:MAPK signaling pathway,hsa04144:Endocytosis,hsa04612:Antigen processing and presentation,	abacavir hypersensitivity,bone loss,carbamazepine hypersensitivity,chronic obstructive pulmonary disease/COPD,depressive disorder, major,graft-versus-host disease,hearing loss, noise-induced,high-altitude illness,hypothyroidism,infection, post surgical,longevity,mediterranean visceral leishmaniasis,multiple sclerosis,outcome after severe injury,Parkinson's disease,preeclampsia,prostate cancer,res…
P35222	CTNB1_HUMAN Catenin beta-1 - Homo sapiens (Human)	85442.3	1	catenin (cadherin-associated protein), beta 1, 88kDa	Cancer		h_alkPathway:ALK in cardiac myocytes,h_cell2cellPathway:Cell to Cell Adhesion Signaling,h_gsk3Pathway:Inactivation of Gsk3 by AKT causes accumulation of b-catenin in Alveolar Macrophages,h_pitx2Pathway:Multi-step Regulation of Transcription by Pitx2,h_ps1Pathway:Presenilin action in Notch and Wnt signaling,h_tffPathway:Trefoil Factors Initiate Mucosal Healing,h_wntPathway:WNT Signaling Pathway,	GO:0000122~negative regulation of transcription from RNA polymerase II promoter,GO:0000226~microtubule cytoskeleton organization,GO:0000578~embryonic axis specification,GO:0000902~cell morphogenesis,GO:0000904~cell morphogenesis involved in differentiation,GO:0001501~skeletal system development,GO:0001525~angiogenesis,GO:0001568~blood vessel development,GO:0001569~patterning of blood vessels,GO:0…	GO:0000267~cell fraction,GO:0005624~membrane fraction,GO:0005626~insoluble fraction,GO:0005654~nucleoplasm,GO:0005667~transcription factor complex,GO:0005813~centrosome,GO:0005815~microtubule organizing center,GO:0005829~cytosol,GO:0005856~cytoskeleton,GO:0005886~plasma membrane,GO:0005902~microvillus,GO:0005911~cell-cell junction,GO:0005912~adherens junction,GO:0005913~cell-cell adherens junctio…	GO:0003677~DNA binding,GO:0003682~chromatin binding,GO:0003690~double-stranded DNA binding,GO:0003700~transcription factor activity,GO:0003712~transcription cofactor activity,GO:0003713~transcription coactivator activity,GO:0008022~protein C-terminus binding,GO:0008134~transcription factor binding,GO:0010843~promoter binding,GO:0016563~transcription activator activity,GO:0019899~enzyme binding,GO…	hsa04310:Wnt signaling pathway,hsa04510:Focal adhesion,hsa04520:Adherens junction,hsa04530:Tight junction,hsa04670:Leukocyte transendothelial migration,hsa04916:Melanogenesis,hsa05130:Pathogenic Escherichia coli infection,hsa05200:Pathways in cancer,hsa05210:Colorectal cancer,hsa05213:Endometrial cancer,hsa05215:Prostate cancer,hsa05216:Thyroid cancer,hsa05217:Basal cell carcinoma,hsa05412:Arrhyt…	brain cancer,colorectal cancer,FAP phenotype,high exposure to aflatoxin B1.,stomach cancer,	Colorectal cancer,Hepatoblastoma,Hepatocellular carcinoma,Medulloblastoma,Ovarian cancer,Ovarian carcinoma, endometrioid type,Pilomatricoma,
P37231	PPARG_HUMAN Peroxisome proliferator-activated receptor gamma - Homo sapi	57583.2	5	peroxisome proliferator-activated receptor gamma	Cancer	Breast cancer	h_nuclearRsPathway:Nuclear Receptors in Lipid Metabolism and Toxicity,h_ppargPathway:Role of PPAR-gamma Coactivators in Obesity and Thermogenesis,h_pparPathway:Basic mechanism of action of PPARa, PPARb(d) and PPARg and effects on gene expression,h_vobesityPathway:Visceral Fat Deposits and the Metabolic Syndrome,	GO:0000122~negative regulation of transcription from RNA polymerase II promoter,GO:0001558~regulation of cell growth,GO:0001817~regulation of cytokine production,GO:0001818~negative regulation of cytokine production,GO:0001890~placenta development,GO:0002520~immune system development,GO:0002521~leukocyte differentiation,GO:0002573~myeloid leukocyte differentiation,GO:0002673~regulation of acute i…	GO:0005829~cytosol,	GO:0003677~DNA binding,GO:0003700~transcription factor activity,GO:0003707~steroid hormone receptor activity,GO:0004879~ligand-dependent nuclear receptor activity,GO:0004953~icosanoid receptor activity,GO:0004954~prostanoid receptor activity,GO:0004955~prostaglandin receptor activity,GO:0005504~fatty acid binding,GO:0008134~transcription factor binding,GO:0008144~drug binding,GO:0008270~zinc ion …	hsa03320:PPAR signaling pathway,hsa05016:Huntington's disease,hsa05200:Pathways in cancer,hsa05216:Thyroid cancer,	adiponectin,adiponectin body mass obesity,Alzheimer's Disease,atherosclerosis, coronary,atherosclerosis, coronary hyperlipidemia,atherosclerosis, generalized,beta-cell function; insulin sensitivity,birth weight preterm delivery,bladder cancer,blood pressure, arterial body mass hypertension, ocular insulin metabolic syndrome,blood pressure, arterial cholesterol cholesterol, HDL cholesterol, LDL dy…	A genome-wide association study of type 2 diabetes in Finns detects multiple susceptibility variants,Carotid intimal medial thickness 1,Diabetes mellitus, insulin-resistant, with acanthosis nigricans and hypertension,Diabetes, type 2,Genome-wide association analysis identifies loci for type 2 diabetes and triglyceride levels,Glioblastoma, susceptibility to,Insulin resistance, severe, digenic,Lipo…
P40763	STAT3_HUMAN Signal transducer and activator of transcription 3 - Homo s	88011.4	13	signal transducer and activator of transcription 3 (acute-phase response factor)	Cancer		h_egfPathway:EGF Signaling Pathway,h_erkPathway:Erk1/Erk2 Mapk Signaling pathway,h_her2Pathway:Role of ERBB2 in Signal Transduction and Oncology,h_il22bppathway:IL22 Soluble Receptor Signaling Pathway ,h_il6Pathway:IL 6 signaling pathway,h_metPathway:Signaling of Hepatocyte Growth Factor Receptor,h_pdgfPathway:PDGF Signaling Pathway,h_stat3Pathway:Stat3 Signaling Pathway,h_TPOPathway:TPO Signalin…	GO:0000122~negative regulation of transcription from RNA polymerase II promoter,GO:0001654~eye development,GO:0001659~temperature homeostasis,GO:0001754~eye photoreceptor cell differentiation,GO:0002526~acute inflammatory response,GO:0006350~transcription,GO:0006355~regulation of transcription, DNA-dependent,GO:0006357~regulation of transcription from RNA polymerase II promoter,GO:0006928~cell mo…	GO:0005730~nucleolus,GO:0005886~plasma membrane,GO:0031974~membrane-enclosed lumen,GO:0031981~nuclear lumen,GO:0043228~non-membrane-bounded organelle,GO:0043232~intracellular non-membrane-bounded organelle,GO:0043233~organelle lumen,GO:0070013~intracellular organelle lumen,	GO:0003677~DNA binding,GO:0003700~transcription factor activity,GO:0005509~calcium ion binding,GO:0008134~transcription factor binding,GO:0016563~transcription activator activity,GO:0019899~enzyme binding,GO:0019900~kinase binding,GO:0019901~protein kinase binding,GO:0030528~transcription regulator activity,GO:0043167~ion binding,GO:0043169~cation binding,GO:0043565~sequence-specific DNA binding,…	hsa04062:Chemokine signaling pathway,hsa04630:Jak-STAT signaling pathway,hsa04920:Adipocytokine signaling pathway,hsa05200:Pathways in cancer,hsa05212:Pancreatic cancer,hsa05221:Acute myeloid leukemia,	asthma,cardiovascular disease,kidney cancer,	Genome-wide assocation defines more than 30 distinct susceptibility loci for Crohn's disease,Hyperimmunoglobulin E recurrent infection syndrome,Hyperimmunoglobulin E recurrent infection syndrome, autosomal dominant,Job syndrome,
P78527	PRKDC_HUMAN DNA-dependent protein kinase catalytic subunit - Homo sapie	468787	889	similar to protein kinase, DNA-activated, catalytic polypeptide; protein kinase, DNA-activated, catalytic polypeptide	Cancer	Breast cancer	h_fasPathway:FAS signaling pathway ( CD95 ),h_g2Pathway:Cell Cycle: G2/M Checkpoint,h_HivnefPathway:HIV-I Nef: negative effector of Fas and TNF,h_tnfr1Pathway:TNFR1 Signaling Pathway,	GO:0000723~telomere maintenance,GO:0000726~non-recombinational repair,GO:0001756~somitogenesis,GO:0001775~cell activation,GO:0002200~somatic diversification of immune receptors,GO:0002244~hemopoietic progenitor cell differentiation,GO:0002252~immune effector process,GO:0002320~lymphoid progenitor cell differentiation,GO:0002326~B cell lineage commitment,GO:0002328~pro-B cell differentiation,GO:00…	GO:0005654~nucleoplasm,GO:0005667~transcription factor complex,GO:0005958~DNA-dependent protein kinase-DNA ligase 4 complex,GO:0031974~membrane-enclosed lumen,GO:0031981~nuclear lumen,GO:0043233~organelle lumen,GO:0044451~nucleoplasm part,GO:0070013~intracellular organelle lumen,GO:0070419~nonhomologous end joining complex,	GO:0000166~nucleotide binding,GO:0001882~nucleoside binding,GO:0001883~purine nucleoside binding,GO:0003677~DNA binding,GO:0004672~protein kinase activity,GO:0004674~protein serine/threonine kinase activity,GO:0004677~DNA-dependent protein kinase activity,GO:0005524~ATP binding,GO:0008134~transcription factor binding,GO:0017076~purine nucleotide binding,GO:0030554~adenyl nucleotide binding,GO:003…	hsa03450:Non-homologous end-joining,hsa04110:Cell cycle,	brain cancer,breast cancer,kidney cancer,prostate cancer,
Q04206	TF65_HUMAN Transcription factor p65 - Homo sapiens (Human)	60181.6	2	v-rel reticuloendotheliosis viral oncogene homolog A (avian)	Cancer		h_eponfkbPathway:Erythropoietin mediated neuroprotection through NF-kB,h_nfkbPathway:NF-kB Signaling Pathway,h_nthiPathway:NFkB activation by Nontypeable Hemophilus influenzae,h_pparaPathway:Mechanism of Gene Regulation by Peroxisome Proliferators via PPARa(alpha),h_RacCycDPathway:Influence of Ras and Rho proteins on G1 to S Transition,h_RELAPathway:Acetylation and Deacetylation of RelA in The Nu…	GO:0000302~response to reactive oxygen species,GO:0001101~response to acid,GO:0001817~regulation of cytokine production,GO:0001889~liver development,GO:0001942~hair follicle development,GO:0002218~activation of innate immune response,GO:0002221~pattern recognition receptor signaling pathway,GO:0002237~response to molecule of bacterial origin,GO:0002252~immune effector process,GO:0002253~activatio…	GO:0005654~nucleoplasm,GO:0005667~transcription factor complex,GO:0005829~cytosol,GO:0031974~membrane-enclosed lumen,GO:0031981~nuclear lumen,GO:0043233~organelle lumen,GO:0044451~nucleoplasm part,GO:0070013~intracellular organelle lumen,	GO:0003677~DNA binding,GO:0003700~transcription factor activity,GO:0003702~RNA polymerase II transcription factor activity,GO:0003705~RNA polymerase II transcription factor activity, enhancer binding,GO:0008134~transcription factor binding,GO:0019899~enzyme binding,GO:0019900~kinase binding,GO:0019901~protein kinase binding,GO:0030528~transcription regulator activity,GO:0032403~protein complex bi…	hsa04010:MAPK signaling pathway,hsa04062:Chemokine signaling pathway,hsa04210:Apoptosis,hsa04620:Toll-like receptor signaling pathway,hsa04621:NOD-like receptor signaling pathway,hsa04622:RIG-I-like receptor signaling pathway,hsa04623:Cytosolic DNA-sensing pathway,hsa04660:T cell receptor signaling pathway,hsa04662:B cell receptor signaling pathway,hsa04722:Neurotrophin signaling pathway,hsa04920…	testicular cancer,
Q06124	PTN11_HUMAN Tyrosine-protein phosphatase non-receptor type 11 - Homo sa	68393.4	2	protein tyrosine phosphatase, non-receptor type 11; similar to protein tyrosine phosphatase, non-receptor type 11	Cancer		h_ctla4Pathway:The Co-Stimulatory Signal During T-cell Activation,h_igf1Pathway:IGF-1 Signaling Pathway,h_il6Pathway:IL 6 signaling pathway,h_insulinPathway:Insulin Signaling Pathway,h_metPathway:Signaling of Hepatocyte Growth Factor Receptor,	GO:0000075~cell cycle checkpoint,GO:0000077~DNA damage checkpoint,GO:0000165~MAPKKK cascade,GO:0000187~activation of MAPK activity,GO:0000902~cell morphogenesis,GO:0000904~cell morphogenesis involved in differentiation,GO:0002791~regulation of peptide secretion,GO:0002792~negative regulation of peptide secretion,GO:0006468~protein amino acid phosphorylation,GO:0006470~protein amino acid dephospho…	GO:0000267~cell fraction,GO:0005625~soluble fraction,GO:0005739~mitochondrion,GO:0005829~cytosol,	GO:0004721~phosphoprotein phosphatase activity,GO:0004725~protein tyrosine phosphatase activity,GO:0005158~insulin receptor binding,GO:0016791~phosphatase activity,GO:0019899~enzyme binding,GO:0019904~protein domain specific binding,GO:0032403~protein complex binding,GO:0043274~phospholipase binding,GO:0043560~insulin receptor substrate binding,GO:0051427~hormone receptor binding,GO:0051428~pepti…	hsa04630:Jak-STAT signaling pathway,hsa04650:Natural killer cell mediated cytotoxicity,hsa04670:Leukocyte transendothelial migration,hsa04722:Neurotrophin signaling pathway,hsa04920:Adipocytokine signaling pathway,hsa05120:Epithelial cell signaling in Helicobacter pylori infection,hsa05211:Renal cell carcinoma,hsa05220:Chronic myeloid leukemia,	gastric atrophy,gastric atrophy H. pylori infection,heart anomalies, congenital,leukemia, lymphoid,leukemia; Noonan syndrome,neurofibromatosis1; Noonan syndrome,Noonan syndrome,Noonan syndrome Noonan-like syndrome,stomach cancer; stomach atrophy,	Leopard syndrome,Leukemia, juvenile myelomonocytic,Noonan syndrome 1,Noonan-like/multiple giant cell lesion syndrome,
Q07812	BAX_HUMAN Apoptosis regulator BAX - Homo sapiens (Human)	21170.8	1	BCL2-associated X protein	Cancer		h_badPathway:Regulation of BAD phosphorylation,h_ceramidePathway:Ceramide Signaling Pathway,h_chemicalPathway:Apoptotic Signaling in Response to DNA Damage,h_mitochondriaPathway:Role of Mitochondria in Apoptotic Signaling,h_p53hypoxiaPathway:Hypoxia and p53 in the Cardiovascular system,h_p53Pathway:p53 Signaling Pathway,	GO:0000266~mitochondrial fission,GO:0000737~DNA catabolic process, endonucleolytic,GO:0001101~response to acid,GO:0001541~ovarian follicle development,GO:0001568~blood vessel development,GO:0001654~eye development,GO:0001655~urogenital system development,GO:0001764~neuron migration,GO:0001775~cell activation,GO:0001776~leukocyte homeostasis,GO:0001777~T cell homeostatic proliferation,GO:0001782~B…	GO:0000267~cell fraction,GO:0005625~soluble fraction,GO:0005739~mitochondrion,GO:0005740~mitochondrial envelope,GO:0005741~mitochondrial outer membrane,GO:0005757~mitochondrial permeability transition pore complex,GO:0005783~endoplasmic reticulum,GO:0005789~endoplasmic reticulum membrane,GO:0005829~cytosol,GO:0012505~endomembrane system,GO:0016021~integral to membrane,GO:0019867~outer membrane,GO…	GO:0008289~lipid binding,GO:0019904~protein domain specific binding,GO:0042802~identical protein binding,GO:0042803~protein homodimerization activity,GO:0046982~protein heterodimerization activity,GO:0046983~protein dimerization activity,GO:0051400~BH domain binding,GO:0051434~BH3 domain binding,GO:0070513~death domain binding,	hsa04115:p53 signaling pathway,hsa04210:Apoptosis,hsa04722:Neurotrophin signaling pathway,hsa05014:Amyotrophic lateral sclerosis (ALS),hsa05016:Huntington's disease,hsa05020:Prion diseases,hsa05200:Pathways in cancer,hsa05210:Colorectal cancer,	B cell chronic lymphocytic leukaemia.,colon cancer,hematology indices,leukemia,leukemia, chronic lymphocytic,lymphocytic leukemia,multiple sclerosis,osteomyelitis,pemphigus,	Colorectal cancer,T-cell acute lymphoblastic leukemia,
Q13085	COA1_HUMAN Acetyl-CoA carboxylase 1 - Homo sapiens (Human)	265383	1	acetyl-Coenzyme A carboxylase alpha	Cancer	Breast cancer	h_leptinPathway:Reversal of Insulin Resistance by Leptin,	GO:0001894~tissue homeostasis,GO:0006084~acetyl-CoA metabolic process,GO:0006631~fatty acid metabolic process,GO:0006633~fatty acid biosynthetic process,GO:0006732~coenzyme metabolic process,GO:0008610~lipid biosynthetic process,GO:0010033~response to organic substance,GO:0014070~response to organic cyclic substance,GO:0016053~organic acid biosynthetic process,GO:0042493~response to drug,GO:00425…	GO:0000267~cell fraction,GO:0005625~soluble fraction,	GO:0000166~nucleotide binding,GO:0001882~nucleoside binding,GO:0001883~purine nucleoside binding,GO:0003989~acetyl-CoA carboxylase activity,GO:0004075~biotin carboxylase activity,GO:0005524~ATP binding,GO:0009374~biotin binding,GO:0016879~ligase activity, forming carbon-nitrogen bonds,GO:0016885~ligase activity, forming carbon-carbon bonds,GO:0017076~purine nucleotide binding,GO:0019842~vitamin b…	hsa00061:Fatty acid biosynthesis,hsa00620:Pyruvate metabolism,hsa00640:Propanoate metabolism,hsa04910:Insulin signaling pathway,	breast cancer,	Acetyl-CoA carboxylase deficiency,
Q13153	PAK1_HUMAN Serine/threonine-protein kinase PAK 1 - Homo sapiens (Human)	60608.8	4	p21 protein (Cdc42/Rac)-activated kinase 1	Cancer		h_agrPathway:Agrin in Postsynaptic Differentiation,h_At1rPathway:Angiotensin II mediated activation of JNK Pathway via Pyk2 dependent signaling,h_cdc42racPathway:Role of PI3K subunit p85 in regulation of Actin Organization and Cell Migration,h_fasPathway:FAS signaling pathway ( CD95 ),h_fMLPpathway:fMLP induced chemokine gene expression in HMC-1 cells,h_mapkPathway:MAPKinase Signaling Pathway,h_m…	GO:0000165~MAPKKK cascade,GO:0001932~regulation of protein amino acid phosphorylation,GO:0006468~protein amino acid phosphorylation,GO:0006793~phosphorus metabolic process,GO:0006796~phosphate metabolic process,GO:0006915~apoptosis,GO:0006984~ER-nuclear signaling pathway,GO:0007010~cytoskeleton organization,GO:0007242~intracellular signaling cascade,GO:0007243~protein kinase cascade,GO:0008219~ce…	GO:0005794~Golgi apparatus,GO:0005829~cytosol,GO:0005886~plasma membrane,GO:0005912~adherens junction,GO:0005924~cell-substrate adherens junction,GO:0005925~focal adhesion,GO:0016323~basolateral plasma membrane,GO:0030054~cell junction,GO:0030055~cell-substrate junction,GO:0044459~plasma membrane part,GO:0070161~anchoring junction,	GO:0000166~nucleotide binding,GO:0001882~nucleoside binding,GO:0001883~purine nucleoside binding,GO:0004672~protein kinase activity,GO:0004674~protein serine/threonine kinase activity,GO:0005518~collagen binding,GO:0005524~ATP binding,GO:0017016~Ras GTPase binding,GO:0017048~Rho GTPase binding,GO:0017076~purine nucleotide binding,GO:0019899~enzyme binding,GO:0030554~adenyl nucleotide binding,GO:0…	hsa04010:MAPK signaling pathway,hsa04012:ErbB signaling pathway,hsa04062:Chemokine signaling pathway,hsa04360:Axon guidance,hsa04510:Focal adhesion,hsa04650:Natural killer cell mediated cytotoxicity,hsa04660:T cell receptor signaling pathway,hsa04666:Fc gamma R-mediated phagocytosis,hsa04810:Regulation of actin cytoskeleton,hsa05120:Epithelial cell signaling in Helicobacter pylori infection,hsa05…	esophageal cancer,
Q14653	IRF3_HUMAN Interferon regulatory factor 3 - Homo sapiens (Human)	47189.7	2	interferon regulatory factor 3	Cancer		h_pcafpathway:The information-processing pathway at the IFN-beta enhancer,	GO:0001816~cytokine production,GO:0002237~response to molecule of bacterial origin,GO:0006350~transcription,GO:0006351~transcription, DNA-dependent,GO:0006355~regulation of transcription, DNA-dependent,GO:0006366~transcription from RNA polymerase II promoter,GO:0007166~cell surface receptor linked signal transduction,GO:0007242~intracellular signaling cascade,GO:0007243~protein kinase cascade,GO:…	GO:0005654~nucleoplasm,GO:0005829~cytosol,GO:0031974~membrane-enclosed lumen,GO:0031981~nuclear lumen,GO:0043233~organelle lumen,GO:0070013~intracellular organelle lumen,	GO:0003677~DNA binding,GO:0003700~transcription factor activity,GO:0003702~RNA polymerase II transcription factor activity,GO:0003712~transcription cofactor activity,GO:0008134~transcription factor binding,GO:0030528~transcription regulator activity,GO:0042802~identical protein binding,GO:0042803~protein homodimerization activity,GO:0046983~protein dimerization activity,	hsa04620:Toll-like receptor signaling pathway,hsa04622:RIG-I-like receptor signaling pathway,hsa04623:Cytosolic DNA-sensing pathway,	esophageal cancer,
Q15796	SMAD2_HUMAN Mothers against decapentaplegic homolog 2 - Homo sapiens (Hu	52272.8	1	SMAD family member 2	Cancer		h_tgfbPathway:TGF beta signaling pathway,	GO:0000578~embryonic axis specification,GO:0001701~in utero embryonic development,GO:0001704~formation of primary germ layer,GO:0001707~mesoderm formation,GO:0002790~peptide secretion,GO:0003001~generation of a signal involved in cell-cell signaling,GO:0003002~regionalization,GO:0006350~transcription,GO:0006355~regulation of transcription, DNA-dependent,GO:0006357~regulation of transcription from…	GO:0005654~nucleoplasm,GO:0005667~transcription factor complex,GO:0005829~cytosol,GO:0031974~membrane-enclosed lumen,GO:0031981~nuclear lumen,GO:0032444~activin responsive factor complex,GO:0043233~organelle lumen,GO:0044451~nucleoplasm part,GO:0070013~intracellular organelle lumen,	GO:0003677~DNA binding,GO:0003690~double-stranded DNA binding,GO:0003700~transcription factor activity,GO:0005072~transforming growth factor beta receptor, cytoplasmic mediator activity,GO:0005160~transforming growth factor beta receptor binding,GO:0008134~transcription factor binding,GO:0010843~promoter binding,GO:0016563~transcription activator activity,GO:0019899~enzyme binding,GO:0030528~tran…	hsa04110:Cell cycle,hsa04310:Wnt signaling pathway,hsa04350:TGF-beta signaling pathway,hsa04520:Adherens junction,hsa05200:Pathways in cancer,hsa05210:Colorectal cancer,hsa05212:Pancreatic cancer,	bone density,colorectal cancer; Tourette syndrome; bone density; pregnancy loss, recurrent; cleft lip without cleft palate; juvenile polyposis; cleft palate,
Q5JWF2	GNAS1_HUMAN Guanine nucleotide-binding protein G(s) subunit alpha isoforms XLas - Homo sapiens (Human)	110956	67	GNAS complex locus	Cancer	Breast cancer	h_agpcrPathway:Attenuation of GPCR Signaling,h_barr-mapkPathway:Role of ???-arrestins in the activation and targeting of MAP kinases,h_bArrestin-srcPathway:Roles of ???-arrestin-dependent Recruitment of Src Kinases in GPCR Signaling,h_bArrestinPathway:???-arrestins in GPCR Desensitization,h_CCR3Pathway:CCR3 signaling in Eosinophils,h_cftrPathway:Cystic fibrosis transmembrane conductance regulator…	GO:0001501~skeletal system development,GO:0001503~ossification,GO:0001958~endochondral ossification,GO:0002761~regulation of myeloid leukocyte differentiation,GO:0002763~positive regulation of myeloid leukocyte differentiation,GO:0006091~generation of precursor metabolites and energy,GO:0006112~energy reserve metabolic process,GO:0006140~regulation of nucleotide metabolic process,GO:0007166~cell …	GO:0000139~Golgi membrane,GO:0000267~cell fraction,GO:0001726~ruffle,GO:0005576~extracellular region,GO:0005624~membrane fraction,GO:0005626~insoluble fraction,GO:0005794~Golgi apparatus,GO:0005802~trans-Golgi network,GO:0005834~heterotrimeric G-protein complex,GO:0005886~plasma membrane,GO:0012505~endomembrane system,GO:0019897~extrinsic to plasma membrane,GO:0019898~extrinsic to membrane,GO:003…	GO:0000166~nucleotide binding,GO:0003924~GTPase activity,GO:0005525~GTP binding,GO:0017076~purine nucleotide binding,GO:0019001~guanyl nucleotide binding,GO:0031628~opioid receptor binding,GO:0031852~mu-type opioid receptor binding,GO:0032553~ribonucleotide binding,GO:0032555~purine ribonucleotide binding,GO:0032561~guanyl ribonucleotide binding,GO:0042802~identical protein binding,	hsa04020:Calcium signaling pathway,hsa04270:Vascular smooth muscle contraction,hsa04540:Gap junction,hsa04730:Long-term depression,hsa04742:Taste transduction,hsa04912:GnRH signaling pathway,hsa04916:Melanogenesis,hsa05110:Vibrio cholerae infection,hsa05414:Dilated cardiomyopathy,	Albright hereditary osteodystrophy; pseudohypoparathyroidism,asthma,bladder cancer,blood pressure, arterial; heart rate,brain hemorrhage; cerebrovascular disease; thrombosis, deep vein,breast cancer,colorectal cancer,depression,diabetes, type 2; hypertension; glucose tolerance,hypertension,hypertension; autonomic nervous system dysfunction,hypertension; obesity,hypotension, orthostatic,insulin ob…	Acromegaly,McCune-Albright syndrome,Osseous heteroplasia, progressive,Pituitary ACTH secreting adenoma,Pituitary ACTH secreting adenoma, somatic,Pituitary ACTH secreting adenoma, somatic 219090,Prolonged bleeding time, brachydactyly and mental retardation,Pseudohypoparathyroidism Ia,Pseudohypoparathyroidism Ib,Pseudohypoparathyroidism, type Ia,Pseudohypoparathyroidism, type Ib,Pseudopseudohypopar…
Q7LG56	RIR2B_HUMAN Ribonucleoside-diphosphate reductase subunit M2 B - Homo sa	40710.5	5	ribonucleotide reductase M2 B (TP53 inducible)	Cancer			GO:0000002~mitochondrial genome maintenance,GO:0001655~urogenital system development,GO:0001822~kidney development,GO:0003014~renal system process,GO:0006259~DNA metabolic process,GO:0006260~DNA replication,GO:0006261~DNA-dependent DNA replication,GO:0006264~mitochondrial DNA replication,GO:0006281~DNA repair,GO:0006917~induction of apoptosis,GO:0006974~response to DNA damage stimulus,GO:0006979~…		GO:0004748~ribonucleoside-diphosphate reductase activity,GO:0005506~iron ion binding,GO:0016725~oxidoreductase activity, acting on CH or CH2 groups,GO:0016728~oxidoreductase activity, acting on CH or CH2 groups, disulfide as acceptor,GO:0043167~ion binding,GO:0043169~cation binding,GO:0046872~metal ion binding,GO:0046914~transition metal ion binding,	hsa00230:Purine metabolism,hsa00240:Pyrimidine metabolism,hsa00480:Glutathione metabolism,hsa04115:p53 signaling pathway,	colorectal cancer,lung cancer,	Mitochondrial DNA depletion syndrome, encephalomyopathic form, with renal tubulopathy,
Q8WUF5	IASPP_HUMAN RelA-associated inhibitor - Homo sapiens (Human)	89036	15	protein phosphatase 1, regulatory (inhibitor) subunit 13 like	Cancer			GO:0006350~transcription,GO:0006915~apoptosis,GO:0008219~cell death,GO:0012501~programmed cell death,GO:0016265~death,GO:0045449~regulation of transcription,		GO:0003712~transcription cofactor activity,GO:0003714~transcription corepressor activity,GO:0008134~transcription factor binding,GO:0016564~transcription repressor activity,GO:0030528~transcription regulator activity,		colorectal cancer,lung cancer,multiple myeloma,
Q92466	DDB2_HUMAN DNA damage-binding protein 2 - Homo sapiens (Human)	47833.4	5	damage-specific DNA binding protein 2, 48kDa	Cancer			GO:0000209~protein polyubiquitination,GO:0000718~nucleotide-excision repair, DNA damage removal,GO:0006259~DNA metabolic process,GO:0006281~DNA repair,GO:0006289~nucleotide-excision repair,GO:0006290~pyrimidine dimer repair,GO:0006308~DNA catabolic process,GO:0006508~proteolysis,GO:0006974~response to DNA damage stimulus,GO:0009057~macromolecule catabolic process,GO:0009314~response to radiation,…	GO:0005654~nucleoplasm,GO:0031974~membrane-enclosed lumen,GO:0031981~nuclear lumen,GO:0043233~organelle lumen,GO:0070013~intracellular organelle lumen,	GO:0003677~DNA binding,GO:0003684~damaged DNA binding,GO:0004842~ubiquitin-protein ligase activity,GO:0016879~ligase activity, forming carbon-nitrogen bonds,GO:0016881~acid-amino acid ligase activity,GO:0019787~small conjugating protein ligase activity,	hsa03420:Nucleotide excision repair,hsa04115:p53 signaling pathway,hsa04120:Ubiquitin mediated proteolysis,	lung cancer,	Xeroderma pigmentosum, group E, DDB-negative subtype,
Q96RG5	Q96RG5_HUMAN Insulin receptor substrate 2 insertion mutant - Homo sapie	137348	1	insulin receptor substrate 2	Cancer	Breast cancer		GO:0002053~positive regulation of mesenchymal cell proliferation,GO:0005979~regulation of glycogen biosynthetic process,GO:0005996~monosaccharide metabolic process,GO:0006006~glucose metabolic process,GO:0006109~regulation of carbohydrate metabolic process,GO:0007166~cell surface receptor linked signal transduction,GO:0007167~enzyme linked receptor protein signaling pathway,GO:0007169~transmembra…	GO:0005886~plasma membrane,	GO:0005158~insulin receptor binding,GO:0019899~enzyme binding,GO:0019900~kinase binding,GO:0019901~protein kinase binding,GO:0019902~phosphatase binding,GO:0019903~protein phosphatase binding,GO:0019904~protein domain specific binding,GO:0032403~protein complex binding,GO:0043548~phosphoinositide 3-kinase binding,	hsa04722:Neurotrophin signaling pathway,hsa04910:Insulin signaling pathway,hsa04920:Adipocytokine signaling pathway,hsa04930:Type II diabetes mellitus,hsa04960:Aldosterone-regulated sodium reabsorption,	beta-cell function; insulin secretion,body mass; birth weight; height,breast cancer,colon cancer,colon cancer rectal cancer,colorectal cancer,diabetes, type 2,diabetes, type 2; insulin,diabetes, type 2; liver disease,impaired insulin secretion,insulin,insulin secretion,insulin; blood pressure, arterial,insulin; glucose; polycystic ovary syndrome,obesity,polycystic ovarian syndrome,polycystic ovar…	Diabetes mellitus, noninsulin-dependent,{Diabetes mellitus, noninsulin-dependent,
P31947	1433S_HUMAN 14-3-3 protein sigma - Homo sapiens (Human)	27756.7	67	stratifin	.		h_EfpPathway:Estrogen-responsive protein Efp controls cell cycle and breast tumors growth,	GO:0000079~regulation of cyclin-dependent protein kinase activity,GO:0001558~regulation of cell growth,GO:0001836~release of cytochrome c from mitochondria,GO:0006469~negative regulation of protein kinase activity,GO:0006915~apoptosis,GO:0006917~induction of apoptosis,GO:0006974~response to DNA damage stimulus,GO:0007005~mitochondrion organization,GO:0007242~intracellular signaling cascade,GO:000…	GO:0005576~extracellular region,GO:0005615~extracellular space,GO:0044421~extracellular region part,	GO:0004857~enzyme inhibitor activity,GO:0004860~protein kinase inhibitor activity,GO:0008426~protein kinase C inhibitor activity,GO:0019207~kinase regulator activity,GO:0019210~kinase inhibitor activity,GO:0019887~protein kinase regulator activity,GO:0019904~protein domain specific binding,GO:0030291~protein serine/threonine kinase inhibitor activity,	hsa04110:Cell cycle,hsa04115:p53 signaling pathway,hsa04960:Aldosterone-regulated sodium reabsorption,
P62993	GRB2_HUMAN Growth factor receptor-bound protein 2 - Homo sapiens (Human)	25190.4	32	growth factor receptor-bound protein 2	.		h_At1rPathway:Angiotensin II mediated activation of JNK Pathway via Pyk2 dependent signaling,h_bcrPathway:BCR Signaling Pathway,h_biopeptidesPathway:Bioactive Peptide Induced Signaling Pathway,h_cblPathway:CBL mediated ligand-induced downregulation of EGF receptors,h_crebPathway:Transcription factor CREB and its extracellular signals,h_ctla4Pathway:The Co-Stimulatory Signal During T-cell Activati…	GO:0000165~MAPKKK cascade,GO:0006461~protein complex assembly,GO:0007166~cell surface receptor linked signal transduction,GO:0007167~enzyme linked receptor protein signaling pathway,GO:0007169~transmembrane receptor protein tyrosine kinase signaling pathway,GO:0007173~epidermal growth factor receptor signaling pathway,GO:0007242~intracellular signaling cascade,GO:0007243~protein kinase cascade,GO…	GO:0005794~Golgi apparatus,GO:0005829~cytosol,GO:0012505~endomembrane system,GO:0012506~vesicle membrane,GO:0031090~organelle membrane,GO:0031982~vesicle,GO:0031988~membrane-bounded vesicle,	GO:0001784~phosphotyrosine binding,GO:0005070~SH3/SH2 adaptor activity,GO:0005154~epidermal growth factor receptor binding,GO:0019904~protein domain specific binding,GO:0030674~protein binding, bridging,GO:0043560~insulin receptor substrate binding,GO:0045309~protein phosphorylated amino acid binding,GO:0051219~phosphoprotein binding,GO:0060090~molecular adaptor activity,	hsa04010:MAPK signaling pathway,hsa04012:ErbB signaling pathway,hsa04062:Chemokine signaling pathway,hsa04320:Dorso-ventral axis formation,hsa04510:Focal adhesion,hsa04540:Gap junction,hsa04630:Jak-STAT signaling pathway,hsa04650:Natural killer cell mediated cytotoxicity,hsa04660:T cell receptor signaling pathway,hsa04662:B cell receptor signaling pathway,hsa04664:Fc epsilon RI signaling pathway,…
P46108	CRK_HUMAN Proto-oncogene C-crk - Homo sapiens (Human)	33810	18	v-crk sarcoma virus CT10 oncogene homolog (avian)	.		h_cxcr4Pathway:CXCR4 Signaling Pathway,h_metPathway:Signaling of Hepatocyte Growth Factor Receptor,	GO:0006355~regulation of transcription, DNA-dependent,GO:0006357~regulation of transcription from RNA polymerase II promoter,GO:0007010~cytoskeleton organization,GO:0007242~intracellular signaling cascade,GO:0030029~actin filament-based process,GO:0030036~actin cytoskeleton organization,GO:0035020~regulation of Rac protein signal transduction,GO:0045449~regulation of transcription,GO:0046578~regu…	GO:0005768~endosome,GO:0005829~cytosol,GO:0005886~plasma membrane,	GO:0005070~SH3/SH2 adaptor activity,GO:0019904~protein domain specific binding,GO:0030674~protein binding, bridging,GO:0042169~SH2 domain binding,GO:0045309~protein phosphorylated amino acid binding,GO:0051219~phosphoprotein binding,GO:0060090~molecular adaptor activity,	hsa04010:MAPK signaling pathway,hsa04012:ErbB signaling pathway,hsa04062:Chemokine signaling pathway,hsa04510:Focal adhesion,hsa04666:Fc gamma R-mediated phagocytosis,hsa04722:Neurotrophin signaling pathway,hsa04810:Regulation of actin cytoskeleton,hsa04910:Insulin signaling pathway,hsa05200:Pathways in cancer,hsa05211:Renal cell carcinoma,hsa05220:Chronic myeloid leukemia,
Q16539	MK14_HUMAN Mitogen-activated protein kinase 14 - Homo sapiens (Human)	41267.1	2	mitogen-activated protein kinase 14	.		h_41bbPathway:The 4-1BB-dependent immune response,h_arenrf2Pathway:Oxidative Stress Induced Gene Expression Via Nrf2,h_bcrPathway:BCR Signaling Pathway,h_biopeptidesPathway:Bioactive Peptide Induced Signaling Pathway,h_Ccr5Pathway:Pertussis toxin-insensitive CCR5 Signaling in Macrophage,h_crebPathway:Transcription factor CREB and its extracellular signals,h_dspPathway:Regulation of MAP Kinase Pat…	GO:0000075~cell cycle checkpoint,GO:0000077~DNA damage checkpoint,GO:0001501~skeletal system development,GO:0001525~angiogenesis,GO:0001568~blood vessel development,GO:0001944~vasculature development,GO:0002062~chondrocyte differentiation,GO:0002237~response to molecule of bacterial origin,GO:0005996~monosaccharide metabolic process,GO:0006006~glucose metabolic process,GO:0006355~regulation of tr…	GO:0000922~spindle pole,GO:0005654~nucleoplasm,GO:0005819~spindle,GO:0005829~cytosol,GO:0005856~cytoskeleton,GO:0015630~microtubule cytoskeleton,GO:0031974~membrane-enclosed lumen,GO:0031981~nuclear lumen,GO:0043228~non-membrane-bounded organelle,GO:0043232~intracellular non-membrane-bounded organelle,GO:0043233~organelle lumen,GO:0044430~cytoskeletal part,GO:0070013~intracellular organelle lumen,	GO:0000166~nucleotide binding,GO:0001882~nucleoside binding,GO:0001883~purine nucleoside binding,GO:0004672~protein kinase activity,GO:0004674~protein serine/threonine kinase activity,GO:0004707~MAP kinase activity,GO:0004708~MAP kinase kinase activity,GO:0004712~protein serine/threonine/tyrosine kinase activity,GO:0005524~ATP binding,GO:0016909~SAP kinase activity,GO:0017076~purine nucleotide bi…	hsa04010:MAPK signaling pathway,hsa04370:VEGF signaling pathway,hsa04620:Toll-like receptor signaling pathway,hsa04621:NOD-like receptor signaling pathway,hsa04622:RIG-I-like receptor signaling pathway,hsa04660:T cell receptor signaling pathway,hsa04664:Fc epsilon RI signaling pathway,hsa04670:Leukocyte transendothelial migration,hsa04722:Neurotrophin signaling pathway,hsa04912:GnRH signaling pat…
P42224	STAT1_HUMAN Signal transducer and activator of transcription 1-alpha/be	87279.6	62	signal transducer and activator of transcription 1, 91kDa	.		h_chemicalPathway:Apoptotic Signaling in Response to DNA Damage,h_egfPathway:EGF Signaling Pathway,h_gleevecpathway:Inhibition of Cellular Proliferation by Gleevec,h_ifnaPathway:IFN alpha signaling pathway,h_ifngPathway:IFN gamma signaling pathway ,h_il22bppathway:IL22 Soluble Receptor Signaling Pathway ,h_mapkPathway:MAPKinase Signaling Pathway,h_p38mapkPathway:p38 MAPK Signaling Pathway ,h_pdgf…	GO:0000302~response to reactive oxygen species,GO:0002237~response to molecule of bacterial origin,GO:0003013~circulatory system process,GO:0006350~transcription,GO:0006351~transcription, DNA-dependent,GO:0006355~regulation of transcription, DNA-dependent,GO:0006366~transcription from RNA polymerase II promoter,GO:0006468~protein amino acid phosphorylation,GO:0006793~phosphorus metabolic process,…	GO:0005730~nucleolus,GO:0030424~axon,GO:0030425~dendrite,GO:0031974~membrane-enclosed lumen,GO:0031981~nuclear lumen,GO:0042995~cell projection,GO:0043005~neuron projection,GO:0043228~non-membrane-bounded organelle,GO:0043232~intracellular non-membrane-bounded organelle,GO:0043233~organelle lumen,GO:0070013~intracellular organelle lumen,	GO:0003677~DNA binding,GO:0003700~transcription factor activity,GO:0005509~calcium ion binding,GO:0030528~transcription regulator activity,GO:0043167~ion binding,GO:0043169~cation binding,GO:0043565~sequence-specific DNA binding,GO:0046872~metal ion binding,	hsa04062:Chemokine signaling pathway,hsa04620:Toll-like receptor signaling pathway,hsa04630:Jak-STAT signaling pathway,hsa05200:Pathways in cancer,hsa05212:Pancreatic cancer,	hepatitis B,tuberculosis,	Mycobacterial infection, atypical, familial disseminated,STAT1 deficiency, complete,
Q13547	HDAC1_HUMAN Histone deacetylase 1 - Homo sapiens (Human)	55067.8	120	histone deacetylase 1	.		h_g1Pathway:Cell Cycle: G1/S Check Point ,h_HuntingtonPathway:Inhibition of Huntington's disease neurodegeneration by histone deacetylase inhibitors,h_mef2dPathway:Role of MEF2D in T-cell Apoptosis,h_mta3Pathway:Downregulated of MTA-3 in ER-negative Breast Tumors,h_pitx2Pathway:Multi-step Regulation of Transcription by Pitx2,h_prc2Pathway:The PRC2 Complex Sets Long-term Gene Silencing Through Mod…	GO:0000122~negative regulation of transcription from RNA polymerase II promoter,GO:0006325~chromatin organization,GO:0006338~chromatin remodeling,GO:0006350~transcription,GO:0006355~regulation of transcription, DNA-dependent,GO:0006357~regulation of transcription from RNA polymerase II promoter,GO:0006476~protein amino acid deacetylation,GO:0006916~anti-apoptosis,GO:0008284~positive regulation of…	GO:0000118~histone deacetylase complex,GO:0000228~nuclear chromosome,GO:0000785~chromatin,GO:0000790~nuclear chromatin,GO:0005654~nucleoplasm,GO:0005694~chromosome,GO:0005829~cytosol,GO:0016580~Sin3 complex,GO:0016581~NuRD complex,GO:0016585~chromatin remodeling complex,GO:0017053~transcriptional repressor complex,GO:0031974~membrane-enclosed lumen,GO:0031981~nuclear lumen,GO:0043228~non-membrane…	GO:0003677~DNA binding,GO:0003700~transcription factor activity,GO:0004407~histone deacetylase activity,GO:0008134~transcription factor binding,GO:0016563~transcription activator activity,GO:0016811~hydrolase activity, acting on carbon-nitrogen (but not peptide) bonds, in linear amides,GO:0019213~deacetylase activity,GO:0019899~enzyme binding,GO:0030528~transcription regulator activity,GO:0033558…	hsa04110:Cell cycle,hsa04330:Notch signaling pathway,hsa05016:Huntington's disease,hsa05200:Pathways in cancer,hsa05220:Chronic myeloid leukemia,
Q92769	HDAC2_HUMAN Histone deacetylase 2 - Homo sapiens (Human)	55328.8	31	histone deacetylase 2	.		h_carm-erPathway:CARM1 and Regulation of the Estrogen Receptor,h_etsPathway:METS affect on Macrophage Differentiation,h_mef2dPathway:Role of MEF2D in T-cell Apoptosis,h_prc2Pathway:The PRC2 Complex Sets Long-term Gene Silencing Through Modification of Histone Tails,	GO:0000122~negative regulation of transcription from RNA polymerase II promoter,GO:0006325~chromatin organization,GO:0006338~chromatin remodeling,GO:0006342~chromatin silencing,GO:0006344~maintenance of chromatin silencing,GO:0006350~transcription,GO:0006355~regulation of transcription, DNA-dependent,GO:0006357~regulation of transcription from RNA polymerase II promoter,GO:0006476~protein amino a…	GO:0000118~histone deacetylase complex,GO:0000228~nuclear chromosome,GO:0000785~chromatin,GO:0000790~nuclear chromatin,GO:0000792~heterochromatin,GO:0005654~nucleoplasm,GO:0005657~replication fork,GO:0005694~chromosome,GO:0016580~Sin3 complex,GO:0016581~NuRD complex,GO:0016585~chromatin remodeling complex,GO:0017053~transcriptional repressor complex,GO:0031974~membrane-enclosed lumen,GO:0031981~n…	GO:0003677~DNA binding,GO:0003700~transcription factor activity,GO:0004407~histone deacetylase activity,GO:0008134~transcription factor binding,GO:0016563~transcription activator activity,GO:0016564~transcription repressor activity,GO:0016566~specific transcriptional repressor activity,GO:0016811~hydrolase activity, acting on carbon-nitrogen (but not peptide) bonds, in linear amides,GO:0019213~de…	hsa04110:Cell cycle,hsa04330:Notch signaling pathway,hsa05016:Huntington's disease,hsa05200:Pathways in cancer,hsa05220:Chronic myeloid leukemia,
P56545	CTBP2_HUMAN C-terminal-binding protein 2 - Homo sapiens (Human)	48914.2	26	C-terminal binding protein 2	.			GO:0006355~regulation of transcription, DNA-dependent,GO:0008285~negative regulation of cell proliferation,GO:0009890~negative regulation of biosynthetic process,GO:0010558~negative regulation of macromolecule biosynthetic process,GO:0010605~negative regulation of macromolecule metabolic process,GO:0010629~negative regulation of gene expression,GO:0016032~viral reproduction,GO:0016481~negative re…	GO:0005654~nucleoplasm,GO:0005886~plasma membrane,GO:0017053~transcriptional repressor complex,GO:0030054~cell junction,GO:0031974~membrane-enclosed lumen,GO:0031981~nuclear lumen,GO:0043233~organelle lumen,GO:0044451~nucleoplasm part,GO:0044459~plasma membrane part,GO:0045202~synapse,GO:0070013~intracellular organelle lumen,	GO:0000166~nucleotide binding,GO:0003712~transcription cofactor activity,GO:0003714~transcription corepressor activity,GO:0008134~transcription factor binding,GO:0016564~transcription repressor activity,GO:0030528~transcription regulator activity,GO:0048037~cofactor binding,GO:0050662~coenzyme binding,GO:0051287~NAD or NADH binding,	hsa04310:Wnt signaling pathway,hsa04330:Notch signaling pathway,hsa05200:Pathways in cancer,hsa05220:Chronic myeloid leukemia,		Multiple loci identified in a genome-wide association study of prostate cancer,
Q13363	CTBP1_HUMAN C-terminal-binding protein 1 - Homo sapiens (Human)	47505.6	8	C-terminal binding protein 1	.		h_ctbp1Pathway:SUMOylation as a mechanism to modulate CtBP-dependent gene responses,h_wntPathway:WNT Signaling Pathway,	GO:0000122~negative regulation of transcription from RNA polymerase II promoter,GO:0006355~regulation of transcription, DNA-dependent,GO:0006357~regulation of transcription from RNA polymerase II promoter,GO:0006468~protein amino acid phosphorylation,GO:0006793~phosphorus metabolic process,GO:0006796~phosphate metabolic process,GO:0007030~Golgi organization,GO:0008285~negative regulation of cell …	GO:0005654~nucleoplasm,GO:0005667~transcription factor complex,GO:0005829~cytosol,GO:0017053~transcriptional repressor complex,GO:0031974~membrane-enclosed lumen,GO:0031981~nuclear lumen,GO:0043233~organelle lumen,GO:0044451~nucleoplasm part,GO:0070013~intracellular organelle lumen,	GO:0000166~nucleotide binding,GO:0003677~DNA binding,GO:0003700~transcription factor activity,GO:0008022~protein C-terminus binding,GO:0008134~transcription factor binding,GO:0016564~transcription repressor activity,GO:0019904~protein domain specific binding,GO:0030528~transcription regulator activity,GO:0048037~cofactor binding,GO:0050662~coenzyme binding,GO:0051287~NAD or NADH binding,	hsa04310:Wnt signaling pathway,hsa04330:Notch signaling pathway,hsa05200:Pathways in cancer,hsa05220:Chronic myeloid leukemia,
Q92793	CBP_HUMAN CREB-binding protein - Homo sapiens (Human)	265180	2	CREB binding protein	.		h_carm-erPathway:CARM1 and Regulation of the Estrogen Receptor,h_carm1Pathway:Transcription Regulation by Methyltransferase of CARM1,h_CSKPathway:Activation of Csk by cAMP-dependent Protein Kinase Inhibits Signaling through the T Cell Receptor,h_HuntingtonPathway:Inhibition of Huntington's disease neurodegeneration by histone deacetylase inhibitors,h_il7Pathway:IL-7 Signal Transduction,h_nfatPath…	GO:0001666~response to hypoxia,GO:0006325~chromatin organization,GO:0006350~transcription,GO:0006355~regulation of transcription, DNA-dependent,GO:0006357~regulation of transcription from RNA polymerase II promoter,GO:0006461~protein complex assembly,GO:0006473~protein amino acid acetylation,GO:0006474~N-terminal protein amino acid acetylation,GO:0008283~cell proliferation,GO:0009891~positive reg…	GO:0000123~histone acetyltransferase complex,GO:0000775~chromosome, centromeric region,GO:0000776~kinetochore,GO:0000777~condensed chromosome kinetochore,GO:0000779~condensed chromosome, centromeric region,GO:0000793~condensed chromosome,GO:0000940~outer kinetochore of condensed chromosome,GO:0005654~nucleoplasm,GO:0005667~transcription factor complex,GO:0005694~chromosome,GO:0031974~membrane-enc…	GO:0002039~p53 binding,GO:0003677~DNA binding,GO:0003700~transcription factor activity,GO:0003712~transcription cofactor activity,GO:0003713~transcription coactivator activity,GO:0004402~histone acetyltransferase activity,GO:0004468~lysine N-acetyltransferase activity,GO:0008080~N-acetyltransferase activity,GO:0008134~transcription factor binding,GO:0008270~zinc ion binding,GO:0016407~acetyltrans…	hsa04110:Cell cycle,hsa04310:Wnt signaling pathway,hsa04330:Notch signaling pathway,hsa04350:TGF-beta signaling pathway,hsa04520:Adherens junction,hsa04630:Jak-STAT signaling pathway,hsa04720:Long-term potentiation,hsa04916:Melanogenesis,hsa05016:Huntington's disease,hsa05200:Pathways in cancer,hsa05211:Renal cell carcinoma,hsa05215:Prostate cancer,		Rubenstein-Taybi syndrome,
Q13616	CUL1_HUMAN Cullin-1 - Homo sapiens (Human)	89622	12	cullin 1	.		h_eradPathway:ER???associated degradation (ERAD) Pathway,h_fbw7Pathway:Cyclin E Destruction Pathway,h_p27Pathway:Regulation of p27 Phosphorylation during Cell Cycle Progression,h_skp2e2fPathway:E2F1 Destruction Pathway,	GO:0000082~G1/S transition of mitotic cell cycle,GO:0000278~mitotic cell cycle,GO:0006508~proteolysis,GO:0006511~ubiquitin-dependent protein catabolic process,GO:0006915~apoptosis,GO:0006917~induction of apoptosis,GO:0007049~cell cycle,GO:0007050~cell cycle arrest,GO:0008219~cell death,GO:0008283~cell proliferation,GO:0008285~negative regulation of cell proliferation,GO:0008629~induction of apopt…	GO:0000151~ubiquitin ligase complex,GO:0005654~nucleoplasm,GO:0005829~cytosol,GO:0019005~SCF ubiquitin ligase complex,GO:0031461~cullin-RING ubiquitin ligase complex,GO:0031974~membrane-enclosed lumen,GO:0031981~nuclear lumen,GO:0043233~organelle lumen,GO:0070013~intracellular organelle lumen,	GO:0019899~enzyme binding,GO:0031625~ubiquitin protein ligase binding,	hsa04110:Cell cycle,hsa04114:Oocyte meiosis,hsa04120:Ubiquitin mediated proteolysis,hsa04310:Wnt signaling pathway,hsa04350:TGF-beta signaling pathway,
P62136	PP1A_HUMAN Serine/threonine-protein phosphatase PP1-alpha catalytic subu	37487.8	179	protein phosphatase 1, catalytic subunit, alpha isoform	.		h_akap95Pathway:AKAP95 role in mitosis and chromosome dynamics,h_akapCentrosomePathway:Protein Kinase A at the Centrosome,h_ck1Pathway:Regulation of ck1/cdk5 by type 1 glutamate receptors,h_eif2Pathway:Regulation of eIF2,	GO:0001763~morphogenesis of a branching structure,GO:0005976~polysaccharide metabolic process,GO:0005977~glycogen metabolic process,GO:0005996~monosaccharide metabolic process,GO:0006006~glucose metabolic process,GO:0006073~cellular glucan metabolic process,GO:0006091~generation of precursor metabolites and energy,GO:0006112~energy reserve metabolic process,GO:0006470~protein amino acid dephospho…	GO:0005654~nucleoplasm,GO:0005829~cytosol,GO:0031974~membrane-enclosed lumen,GO:0031981~nuclear lumen,GO:0034708~methyltransferase complex,GO:0035097~histone methyltransferase complex,GO:0042995~cell projection,GO:0043005~neuron projection,GO:0043025~cell soma,GO:0043233~organelle lumen,GO:0044451~nucleoplasm part,GO:0070013~intracellular organelle lumen,GO:0070688~MLL5-L complex,	GO:0004721~phosphoprotein phosphatase activity,GO:0004722~protein serine/threonine phosphatase activity,GO:0005506~iron ion binding,GO:0008599~protein phosphatase type 1 regulator activity,GO:0016791~phosphatase activity,GO:0019208~phosphatase regulator activity,GO:0019888~protein phosphatase regulator activity,GO:0030145~manganese ion binding,GO:0043021~ribonucleoprotein binding,GO:0043167~ion b…	hsa04114:Oocyte meiosis,hsa04270:Vascular smooth muscle contraction,hsa04510:Focal adhesion,hsa04720:Long-term potentiation,hsa04810:Regulation of actin cytoskeleton,hsa04910:Insulin signaling pathway,
P62140	PP1B_HUMAN Serine/threonine-protein phosphatase PP1-beta catalytic subun	37162.6	9	protein phosphatase 1, catalytic subunit, beta isoform; speedy homolog A (Xenopus laevis)	.			GO:0000079~regulation of cyclin-dependent protein kinase activity,GO:0000082~G1/S transition of mitotic cell cycle,GO:0000278~mitotic cell cycle,GO:0005976~polysaccharide metabolic process,GO:0005977~glycogen metabolic process,GO:0005979~regulation of glycogen biosynthetic process,GO:0005981~regulation of glycogen catabolic process,GO:0005996~monosaccharide metabolic process,GO:0006006~glucose me…	GO:0000164~protein phosphatase type 1 complex,GO:0005654~nucleoplasm,GO:0008287~protein serine/threonine phosphatase complex,GO:0031974~membrane-enclosed lumen,GO:0031981~nuclear lumen,GO:0034708~methyltransferase complex,GO:0035097~histone methyltransferase complex,GO:0042587~glycogen granule,GO:0043233~organelle lumen,GO:0044451~nucleoplasm part,GO:0070013~intracellular organelle lumen,GO:00706…	GO:0004721~phosphoprotein phosphatase activity,GO:0004722~protein serine/threonine phosphatase activity,GO:0005506~iron ion binding,GO:0016791~phosphatase activity,GO:0019899~enzyme binding,GO:0019900~kinase binding,GO:0019901~protein kinase binding,GO:0030145~manganese ion binding,GO:0043167~ion binding,GO:0043169~cation binding,GO:0046872~metal ion binding,GO:0046914~transition metal ion bindin…	hsa04114:Oocyte meiosis,hsa04270:Vascular smooth muscle contraction,hsa04510:Focal adhesion,hsa04720:Long-term potentiation,hsa04810:Regulation of actin cytoskeleton,hsa04910:Insulin signaling pathway,hsa04914:Progesterone-mediated oocyte maturation,
P06493	CDC2_HUMAN Cell division control protein 2 homolog - Homo sapiens (Human)	34073.9	20	cell division cycle 2, G1 to S and G2 to M	.		h_akap95Pathway:AKAP95 role in mitosis and chromosome dynamics,h_akapCentrosomePathway:Protein Kinase A at the Centrosome,h_cdc25Pathway:cdc25 and chk1 Regulatory Pathway in response to DNA damage,h_cellcyclePathway:Cyclins and Cell Cycle Regulation,h_g1Pathway:Cell Cycle: G1/S Check Point ,h_g2Pathway:Cell Cycle: G2/M Checkpoint,h_mPRPathway:How Progesterone Initiates the Oocyte Maturation,h_ptc…	GO:0000075~cell cycle checkpoint,GO:0000077~DNA damage checkpoint,GO:0000087~M phase of mitotic cell cycle,GO:0000278~mitotic cell cycle,GO:0000279~M phase,GO:0000280~nuclear division,GO:0006468~protein amino acid phosphorylation,GO:0006508~proteolysis,GO:0006511~ubiquitin-dependent protein catabolic process,GO:0006793~phosphorus metabolic process,GO:0006796~phosphate metabolic process,GO:0006916…	GO:0005654~nucleoplasm,GO:0005819~spindle,GO:0005829~cytosol,GO:0005856~cytoskeleton,GO:0005874~microtubule,GO:0005876~spindle microtubule,GO:0015630~microtubule cytoskeleton,GO:0030496~midbody,GO:0031974~membrane-enclosed lumen,GO:0031981~nuclear lumen,GO:0043228~non-membrane-bounded organelle,GO:0043232~intracellular non-membrane-bounded organelle,GO:0043233~organelle lumen,GO:0044430~cytoskele…	GO:0000166~nucleotide binding,GO:0001882~nucleoside binding,GO:0001883~purine nucleoside binding,GO:0004672~protein kinase activity,GO:0004674~protein serine/threonine kinase activity,GO:0004693~cyclin-dependent protein kinase activity,GO:0005524~ATP binding,GO:0008353~RNA polymerase II carboxy-terminal domain kinase activity,GO:0017076~purine nucleotide binding,GO:0030544~Hsp70 protein binding,G…	hsa04110:Cell cycle,hsa04114:Oocyte meiosis,hsa04115:p53 signaling pathway,hsa04540:Gap junction,hsa04914:Progesterone-mediated oocyte maturation,
P61586	RHOA_HUMAN Transforming protein RhoA precursor - Homo sapiens (Human)	21754.1	12	ras homolog gene family, member A	.		h_akap13Pathway:Rho-Selective Guanine Exchange Factor AKAP13 Mediates Stress Fiber Formation,h_akapCentrosomePathway:Protein Kinase A at the Centrosome,h_cardiacegfPathway:Role of EGF Receptor Transactivation by GPCRs in Cardiac Hypertrophy,h_CCR3Pathway:CCR3 signaling in Eosinophils,h_cdc42racPathway:Role of PI3K subunit p85 in regulation of Actin Organization and Cell Migration,h_ecmPathway:Erk…	GO:0000902~cell morphogenesis,GO:0006355~regulation of transcription, DNA-dependent,GO:0006357~regulation of transcription from RNA polymerase II promoter,GO:0007010~cytoskeleton organization,GO:0007015~actin filament organization,GO:0007155~cell adhesion,GO:0007160~cell-matrix adhesion,GO:0007242~intracellular signaling cascade,GO:0007264~small GTPase mediated signal transduction,GO:0007265~Ras …	GO:0005856~cytoskeleton,GO:0005886~plasma membrane,GO:0009898~internal side of plasma membrane,GO:0043228~non-membrane-bounded organelle,GO:0043232~intracellular non-membrane-bounded organelle,GO:0044459~plasma membrane part,	GO:0000166~nucleotide binding,GO:0000287~magnesium ion binding,GO:0003924~GTPase activity,GO:0005525~GTP binding,GO:0008092~cytoskeletal protein binding,GO:0017022~myosin binding,GO:0017076~purine nucleotide binding,GO:0019001~guanyl nucleotide binding,GO:0032553~ribonucleotide binding,GO:0032555~purine ribonucleotide binding,GO:0032561~guanyl ribonucleotide binding,GO:0043167~ion binding,GO:0043…	hsa04062:Chemokine signaling pathway,hsa04270:Vascular smooth muscle contraction,hsa04310:Wnt signaling pathway,hsa04350:TGF-beta signaling pathway,hsa04360:Axon guidance,hsa04510:Focal adhesion,hsa04520:Adherens junction,hsa04530:Tight junction,hsa04660:T cell receptor signaling pathway,hsa04670:Leukocyte transendothelial migration,hsa04722:Neurotrophin signaling pathway,hsa04810:Regulation of a…
P08134	RHOC_HUMAN Rho-related GTP-binding protein RhoC precursor - Homo sapiens	21992.3	4	ras homolog gene family, member C	.			GO:0007242~intracellular signaling cascade,GO:0007264~small GTPase mediated signal transduction,GO:0009967~positive regulation of signal transduction,GO:0010627~regulation of protein kinase cascade,GO:0010647~positive regulation of cell communication,GO:0010740~positive regulation of protein kinase cascade,GO:0043122~regulation of I-kappaB kinase/NF-kappaB cascade,GO:0043123~positive regulation o…	GO:0005886~plasma membrane,GO:0009898~internal side of plasma membrane,GO:0044459~plasma membrane part,	GO:0000166~nucleotide binding,GO:0003924~GTPase activity,GO:0005525~GTP binding,GO:0017076~purine nucleotide binding,GO:0019001~guanyl nucleotide binding,GO:0032553~ribonucleotide binding,GO:0032555~purine ribonucleotide binding,GO:0032561~guanyl ribonucleotide binding,
Oxidative processes/redox
P00441	SODC_HUMAN Superoxide dismutase [Cu-Zn] - Homo sapiens (Human)	15925.9	35	superoxide dismutase 1, soluble	Cancer	Breast cancer	h_flumazenilPathway:Cardiac Protection Against ROS ,h_freePathway:Free Radical Induced Apoptosis,	GO:0000165~MAPKKK cascade,GO:0000187~activation of MAPK activity,GO:0000302~response to reactive oxygen species,GO:0000303~response to superoxide,GO:0000305~response to oxygen radical,GO:0000737~DNA catabolic process, endonucleolytic,GO:0000902~cell morphogenesis,GO:0000904~cell morphogenesis involved in differentiation,GO:0001508~regulation of action potential,GO:0001541~ovarian follicle develop…	GO:0005576~extracellular region,GO:0005615~extracellular space,GO:0005739~mitochondrion,GO:0005759~mitochondrial matrix,GO:0005777~peroxisome,GO:0005829~cytosol,GO:0005886~plasma membrane,GO:0030425~dendrite,GO:0031012~extracellular matrix,GO:0031410~cytoplasmic vesicle,GO:0031974~membrane-enclosed lumen,GO:0031980~mitochondrial lumen,GO:0031982~vesicle,GO:0032838~cell projection cytoplasm,GO:003…	GO:0004784~superoxide dismutase activity,GO:0005507~copper ion binding,GO:0008270~zinc ion binding,GO:0016209~antioxidant activity,GO:0016721~oxidoreductase activity, acting on superoxide radicals as acceptor,GO:0019899~enzyme binding,GO:0019902~phosphatase binding,GO:0019903~protein phosphatase binding,GO:0030346~protein phosphatase 2B binding,GO:0042802~identical protein binding,GO:0042803~prot…	hsa05014:Amyotrophic lateral sclerosis (ALS),hsa05016:Huntington's disease,hsa05020:Prion diseases,	ALS/amyotrophic lateral sclerosis,Alzheimer's disease; ALS/amyotrophic lateral sclerosis,amyotrophic lateral sclerosis,amyotrophic lateral sclerosis cause novel protein interactions,breast cancer,diabetes, type 2,diabetes, type 2; liver disease,diabetes, type 2; macroangiopathy; microangiopathy,encephalitis, Japanese,familial amyotrophic lateral sclerosis,familial amyotrophic lateral sclerosis.,l…	Amyotrophic lateral sclerosis, due to SOD1 deficiency,
P03891	NU2M_HUMAN NADH-ubiquinone oxidoreductase chain 2 - Homo sapiens (Human)	38934.8	4	NADH-ubiquinone oxidoreductase chain 2	Cancer	Breast cancer		GO:0006091~generation of precursor metabolites and energy,GO:0006119~oxidative phosphorylation,GO:0006120~mitochondrial electron transport, NADH to ubiquinone,GO:0006793~phosphorus metabolic process,GO:0006796~phosphate metabolic process,GO:0006800~oxygen and reactive oxygen species metabolic process,GO:0015980~energy derivation by oxidation of organic compounds,GO:0016310~phosphorylation,GO:0022…	GO:0005739~mitochondrion,GO:0005740~mitochondrial envelope,GO:0005743~mitochondrial inner membrane,GO:0005746~mitochondrial respiratory chain,GO:0005747~mitochondrial respiratory chain complex I,GO:0016021~integral to membrane,GO:0019866~organelle inner membrane,GO:0030964~NADH dehydrogenase complex,GO:0031090~organelle membrane,GO:0031224~intrinsic to membrane,GO:0031966~mitochondrial membrane,G…	GO:0003954~NADH dehydrogenase activity,GO:0008137~NADH dehydrogenase (ubiquinone) activity,GO:0016651~oxidoreductase activity, acting on NADH or NADPH,GO:0016655~oxidoreductase activity, acting on NADH or NADPH, quinone or similar compound as acceptor,GO:0050136~NADH dehydrogenase (quinone) activity,	hsa00190:Oxidative phosphorylation,hsa05012:Parkinson's disease,	bone density,breast cancer breast disease, benign,GSTM1 methylation infertility, male,hypertension,lung cancer,Parkinson's disease,uric acid,
P04040	CATA_HUMAN Catalase - Homo sapiens (Human)	59718.9	3	catalase	Cancer	Breast cancer	h_longevityPathway:The IGF-1 Receptor and Longevity,	GO:0000302~response to reactive oxygen species,GO:0006091~generation of precursor metabolites and energy,GO:0006461~protein complex assembly,GO:0006638~neutral lipid metabolic process,GO:0006639~acylglycerol metabolic process,GO:0006641~triglyceride metabolic process,GO:0006662~glycerol ether metabolic process,GO:0006800~oxygen and reactive oxygen species metabolic process,GO:0006979~response to …	GO:0000323~lytic vacuole,GO:0005739~mitochondrion,GO:0005740~mitochondrial envelope,GO:0005758~mitochondrial intermembrane space,GO:0005764~lysosome,GO:0005773~vacuole,GO:0005777~peroxisome,GO:0005778~peroxisomal membrane,GO:0005783~endoplasmic reticulum,GO:0005794~Golgi apparatus,GO:0005829~cytosol,GO:0005886~plasma membrane,GO:0031090~organelle membrane,GO:0031903~microbody membrane,GO:0031967~…	GO:0000166~nucleotide binding,GO:0004046~aminoacylase activity,GO:0004096~catalase activity,GO:0004601~peroxidase activity,GO:0005506~iron ion binding,GO:0016209~antioxidant activity,GO:0016684~oxidoreductase activity, acting on peroxide as acceptor,GO:0016811~hydrolase activity, acting on carbon-nitrogen (but not peptide) bonds, in linear amides,GO:0020037~heme binding,GO:0042802~identical prote…	hsa00380:Tryptophan metabolism,hsa00680:Methane metabolism,hsa05014:Amyotrophic lateral sclerosis (ALS),	alcohol abuse,Alzheimer's Disease,arsenic-induced hyperkeratosis,asthma,blood catalase levels,bone density,breast cancer,catalase activity,catalase activity chronic obstructive pulmonary disease/COPD,catalase activity diabetes, gestational diabetes, type 1 diabetes, type 2,diabetes, type 1,diabetes, type 2,diabetes, type 2 diabetic nephropathy heart disease, ischemic retinopathy, diabetic,diabete…	Acatalasemia,
P04179	SODM_HUMAN Superoxide dismutase [Mn], mitochondrial precursor - Homo sap	24706.6	1	superoxide dismutase 2, mitochondrial	Cancer	Breast cancer	h_eponfkbPathway:Erythropoietin mediated neuroprotection through NF-kB,	GO:0000302~response to reactive oxygen species,GO:0000303~response to superoxide,GO:0000305~response to oxygen radical,GO:0001306~age-dependent response to oxidative stress,GO:0001315~age-dependent response to reactive oxygen species,GO:0001666~response to hypoxia,GO:0001836~release of cytochrome c from mitochondria,GO:0001889~liver development,GO:0001976~neurological system process involved in r…	GO:0000267~cell fraction,GO:0005625~soluble fraction,GO:0005739~mitochondrion,GO:0005740~mitochondrial envelope,GO:0005743~mitochondrial inner membrane,GO:0005759~mitochondrial matrix,GO:0019866~organelle inner membrane,GO:0031090~organelle membrane,GO:0031966~mitochondrial membrane,GO:0031967~organelle envelope,GO:0031974~membrane-enclosed lumen,GO:0031975~envelope,GO:0031980~mitochondrial lumen…	GO:0004784~superoxide dismutase activity,GO:0016209~antioxidant activity,GO:0016721~oxidoreductase activity, acting on superoxide radicals as acceptor,GO:0019825~oxygen binding,GO:0030145~manganese ion binding,GO:0043167~ion binding,GO:0043169~cation binding,GO:0046872~metal ion binding,GO:0046914~transition metal ion binding,	hsa05016:Huntington's disease,	Alzheimer's Disease,ankylosing spondylitis,arthritis,asbestos-associated pulmonary disorders,asthma,atherosclerosis, coronary,Barrett esophagus esophageal cancer,Barrett's esophagus esophageal cancer,Behcet's disease,bipolar disorder depressive disorder, major,bladder cancer,bladder cancer leukemia lung cancer,breast cancer,breast cancer; cytogenetic studies; prostate cancer; longevity,cardiomyop…
P10599	THIO_HUMAN Thioredoxin - Homo sapiens (Human)	11729.7	28	thioredoxin	Cancer	Breast cancer		GO:0006091~generation of precursor metabolites and energy,GO:0006928~cell motion,GO:0007267~cell-cell signaling,GO:0008283~cell proliferation,GO:0019725~cellular homeostasis,GO:0022900~electron transport chain,GO:0042592~homeostatic process,GO:0045454~cell redox homeostasis,GO:0055114~oxidation reduction,	GO:0005739~mitochondrion,GO:0005829~cytosol,			breast cancer,
P15559	NQO1_HUMAN NAD(P)H dehydrogenase [quinone] 1 - Homo sapiens (Human)	30848	40	NAD(P)H dehydrogenase, quinone 1	Cancer	Breast cancer	h_p53hypoxiaPathway:Hypoxia and p53 in the Cardiovascular system,	GO:0006805~xenobiotic metabolic process,GO:0006809~nitric oxide biosynthetic process,GO:0006979~response to oxidative stress,GO:0007267~cell-cell signaling,GO:0007268~synaptic transmission,GO:0007271~synaptic transmission, cholinergic,GO:0009410~response to xenobiotic stimulus,GO:0009636~response to toxin,GO:0010941~regulation of cell death,GO:0010942~positive regulation of cell death,GO:0019226~…		GO:0003955~NAD(P)H dehydrogenase (quinone) activity,GO:0004128~cytochrome-b5 reductase activity,GO:0009055~electron carrier activity,GO:0016651~oxidoreductase activity, acting on NADH or NADPH,GO:0016653~oxidoreductase activity, acting on NADH or NADPH, heme protein as acceptor,GO:0016655~oxidoreductase activity, acting on NADH or NADPH, quinone or similar compound as acceptor,GO:0048037~cofactor…		1-hydroxypyrene, urinary,acenocoumarol response,adenocarcinoma of the upper gastrointestinal tract.,alcohol abuse,Alzheimer's Disease,Alzheimer's disease; cognitive function,aplastic anemia, acquired,asthma,Barrett esophagus esophageal cancer,benzene toxicity,bladder cancer,bladder cancer leukemia, myeloid lung cancer,bladder cancer; cytogenetic studies,bone density,brain cancer,breast cancer,chi…	Benzene toxicity, susceptibility to,Breast cancer, poor survival after chemotherapy for,Leukemia, post-chemotherapy, susceptibility to,
P16435	NCPR_HUMAN NADPH--cytochrome P450 reductase - Homo sapiens (Human)	76641.4	22	P450 (cytochrome) oxidoreductase	Cancer	Breast cancer	h_arenrf2Pathway:Oxidative Stress Induced Gene Expression Via Nrf2,	GO:0055114~oxidation reduction,	GO:0000267~cell fraction,GO:0005624~membrane fraction,GO:0005625~soluble fraction,GO:0005626~insoluble fraction,GO:0005783~endoplasmic reticulum,GO:0005792~microsome,GO:0019898~extrinsic to membrane,GO:0042598~vesicular fraction,	GO:0000166~nucleotide binding,GO:0003958~NADPH-hemoprotein reductase activity,GO:0005506~iron ion binding,GO:0009055~electron carrier activity,GO:0010181~FMN binding,GO:0016651~oxidoreductase activity, acting on NADH or NADPH,GO:0016653~oxidoreductase activity, acting on NADH or NADPH, heme protein as acceptor,GO:0043167~ion binding,GO:0043169~cation binding,GO:0046872~metal ion binding,GO:004691…		breast cancer,	Adrenal hyperplasia, congenital, due to combined P450C17 and P450C21 deficiency,Antley-Bixler syndrome-like with disordered steroidogenesis,Disordered steroidogenesis, isolated,POR deficiency,
P21912	DHSB_HUMAN Succinate dehydrogenase [ubiquinone] iron-sulfur subunit, mi	31608.9	5	succinate dehydrogenase complex, subunit B, iron sulfur (Ip)	Cancer			GO:0006084~acetyl-CoA metabolic process,GO:0006091~generation of precursor metabolites and energy,GO:0006099~tricarboxylic acid cycle,GO:0006105~succinate metabolic process,GO:0006732~coenzyme metabolic process,GO:0009060~aerobic respiration,GO:0009109~coenzyme catabolic process,GO:0015980~energy derivation by oxidation of organic compounds,GO:0022900~electron transport chain,GO:0022904~respirato…	GO:0005739~mitochondrion,GO:0005740~mitochondrial envelope,GO:0005743~mitochondrial inner membrane,GO:0019866~organelle inner membrane,GO:0031090~organelle membrane,GO:0031966~mitochondrial membrane,GO:0031967~organelle envelope,GO:0031975~envelope,GO:0044429~mitochondrial part,	GO:0000104~succinate dehydrogenase activity,GO:0005506~iron ion binding,GO:0008177~succinate dehydrogenase (ubiquinone) activity,GO:0009055~electron carrier activity,GO:0016635~oxidoreductase activity, acting on the CH-CH group of donors, quinone or related compound as acceptor,GO:0043167~ion binding,GO:0043169~cation binding,GO:0046872~metal ion binding,GO:0046914~transition metal ion binding,GO…	hsa00020:Citrate cycle (TCA cycle),hsa00190:Oxidative phosphorylation,hsa05010:Alzheimer's disease,hsa05012:Parkinson's disease,hsa05016:Huntington's disease,	extra-adrenal and/or malignant phaeochromocytomas,head and neck cancer,paragangliomas,paragangliomas, head and neck,paragangliomas, head and neck; pheochromocytomas,pheochromocytoma,pheochtomocytomas,prolonged survival associated,renal cell carcinoma,spermatogenesis,thyroid cancer,	Cowden-like syndrome,Paraganglioma and gastric stromal sarcoma,Paraganglioma, familial chromaffin, 4,Pheochromocytoma,
P47985	UCRI_HUMAN Cytochrome b-c1 complex subunit Rieske, mitochondrial precur	29649.4	2	ubiquinol-cytochrome c reductase, Rieske iron-sulfur polypeptide-like 1; ubiquinol-cytochrome c reductase, Rieske iron-sulfur polypeptide 1	Cancer	Breast cancer		GO:0006091~generation of precursor metabolites and energy,GO:0009719~response to endogenous stimulus,GO:0009725~response to hormone stimulus,GO:0010033~response to organic substance,GO:0022900~electron transport chain,GO:0042493~response to drug,GO:0046677~response to antibiotic,GO:0055114~oxidation reduction,	GO:0005739~mitochondrion,GO:0005740~mitochondrial envelope,GO:0005743~mitochondrial inner membrane,GO:0005746~mitochondrial respiratory chain,GO:0005750~mitochondrial respiratory chain complex III,GO:0016021~integral to membrane,GO:0019866~organelle inner membrane,GO:0031090~organelle membrane,GO:0031224~intrinsic to membrane,GO:0031966~mitochondrial membrane,GO:0031967~organelle envelope,GO:0031…	GO:0005506~iron ion binding,GO:0008121~ubiquinol-cytochrome-c reductase activity,GO:0009055~electron carrier activity,GO:0015077~monovalent inorganic cation transmembrane transporter activity,GO:0015078~hydrogen ion transmembrane transporter activity,GO:0016679~oxidoreductase activity, acting on diphenols and related substances as donors,GO:0016681~oxidoreductase activity, acting on diphenols and…	hsa00190:Oxidative phosphorylation,hsa04260:Cardiac muscle contraction,hsa05010:Alzheimer's disease,hsa05012:Parkinson's disease,hsa05016:Huntington's disease,	breast cancer,
Q99757	THIOM_HUMAN Thioredoxin, mitochondrial precursor - Homo sapiens (Human)	18371.6	1	thioredoxin 2	Cancer	Breast cancer		GO:0001666~response to hypoxia,GO:0006091~generation of precursor metabolites and energy,GO:0006662~glycerol ether metabolic process,GO:0006979~response to oxidative stress,GO:0007584~response to nutrient,GO:0009611~response to wounding,GO:0009719~response to endogenous stimulus,GO:0009725~response to hormone stimulus,GO:0009743~response to carbohydrate stimulus,GO:0009746~response to hexose stim…	GO:0005730~nucleolus,GO:0005739~mitochondrion,GO:0031974~membrane-enclosed lumen,GO:0031981~nuclear lumen,GO:0043228~non-membrane-bounded organelle,GO:0043232~intracellular non-membrane-bounded organelle,GO:0043233~organelle lumen,GO:0070013~intracellular organelle lumen,	GO:0008113~peptide-methionine-(S)-S-oxide reductase activity,GO:0009055~electron carrier activity,GO:0015035~protein disulfide oxidoreductase activity,GO:0015036~disulfide oxidoreductase activity,GO:0016667~oxidoreductase activity, acting on sulfur group of donors,GO:0016671~oxidoreductase activity, acting on sulfur group of donors, disulfide as acceptor,GO:0032403~protein complex binding,GO:0033…		breast cancer,
Q07973	CP24A_HUMAN Cytochrome P450 24A1, mitochondrial precursor - Homo sapiens	58837.6	15	cytochrome P450, family 24, subfamily A, polypeptide 1	Cancer	Breast cancer	h_nuclearRsPathway:Nuclear Receptors in Lipid Metabolism and Toxicity,	GO:0001501~skeletal system development,GO:0001503~ossification,GO:0001649~osteoblast differentiation,GO:0006706~steroid catabolic process,GO:0006766~vitamin metabolic process,GO:0006775~fat-soluble vitamin metabolic process,GO:0007242~intracellular signaling cascade,GO:0007584~response to nutrient,GO:0008202~steroid metabolic process,GO:0009111~vitamin catabolic process,GO:0009991~response to ext…	GO:0005739~mitochondrion,GO:0005740~mitochondrial envelope,GO:0005741~mitochondrial outer membrane,GO:0019867~outer membrane,GO:0031090~organelle membrane,GO:0031966~mitochondrial membrane,GO:0031967~organelle envelope,GO:0031968~organelle outer membrane,GO:0031975~envelope,GO:0044429~mitochondrial part,	GO:0005506~iron ion binding,GO:0008403~25-hydroxycholecalciferol-24-hydroxylase activity,GO:0009055~electron carrier activity,GO:0020037~heme binding,GO:0030342~1-alpha,25-dihydroxyvitamin D3 24-hydroxylase activity,GO:0043167~ion binding,GO:0043169~cation binding,GO:0046872~metal ion binding,GO:0046906~tetrapyrrole binding,GO:0046914~transition metal ion binding,GO:0070576~vitamin D 24-hydroxyla…		asthma,breast cancer,diabetes, type 1,
P30041	PRDX6_HUMAN Peroxiredoxin-6 - Homo sapiens (Human)	25019.2	150	peroxiredoxin 6	.			GO:0000302~response to reactive oxygen species,GO:0006644~phospholipid metabolic process,GO:0006800~oxygen and reactive oxygen species metabolic process,GO:0006979~response to oxidative stress,GO:0009395~phospholipid catabolic process,GO:0010035~response to inorganic substance,GO:0016042~lipid catabolic process,GO:0019637~organophosphate metabolic process,GO:0019725~cellular homeostasis,GO:003355…	GO:0000323~lytic vacuole,GO:0005764~lysosome,GO:0005773~vacuole,GO:0005829~cytosol,GO:0016023~cytoplasmic membrane-bounded vesicle,GO:0031410~cytoplasmic vesicle,GO:0031982~vesicle,GO:0031988~membrane-bounded vesicle,	GO:0004091~carboxylesterase activity,GO:0004601~peroxidase activity,GO:0004602~glutathione peroxidase activity,GO:0004620~phospholipase activity,GO:0004623~phospholipase A2 activity,GO:0016209~antioxidant activity,GO:0016298~lipase activity,GO:0016684~oxidoreductase activity, acting on peroxide as acceptor,GO:0051920~peroxiredoxin activity,	hsa00360:Phenylalanine metabolism,hsa00680:Methane metabolism,
P30044	PRDX5_HUMAN Peroxiredoxin-5, mitochondrial precursor - Homo sapiens (Hum	22012.5	110	peroxiredoxin 5	.			GO:0000302~response to reactive oxygen species,GO:0006952~defense response,GO:0006954~inflammatory response,GO:0006979~response to oxidative stress,GO:0009611~response to wounding,GO:0010035~response to inorganic substance,GO:0010941~regulation of cell death,GO:0019725~cellular homeostasis,GO:0033554~cellular response to stress,GO:0034599~cellular response to oxidative stress,GO:0034614~cellular …	GO:0005739~mitochondrion,GO:0005777~peroxisome,GO:0005829~cytosol,GO:0042579~microbody,GO:0044445~cytosolic part,	GO:0004601~peroxidase activity,GO:0004857~enzyme inhibitor activity,GO:0004866~endopeptidase inhibitor activity,GO:0004869~cysteine-type endopeptidase inhibitor activity,GO:0016209~antioxidant activity,GO:0016684~oxidoreductase activity, acting on peroxide as acceptor,GO:0030414~peptidase inhibitor activity,GO:0043027~caspase inhibitor activity,GO:0043028~caspase regulator activity,GO:0051920~per…
P30048	PRDX3_HUMAN Thioredoxin-dependent peroxide reductase, mitochondrial pre	27675.2	48	peroxiredoxin 3	.			GO:0000302~response to reactive oxygen species,GO:0001890~placenta development,GO:0001893~maternal placenta development,GO:0002237~response to molecule of bacterial origin,GO:0002520~immune system development,GO:0006800~oxygen and reactive oxygen species metabolic process,GO:0006873~cellular ion homeostasis,GO:0006979~response to oxidative stress,GO:0007005~mitochondrion organization,GO:0008284~p…	GO:0005739~mitochondrion,GO:0005768~endosome,GO:0005769~early endosome,GO:0005829~cytosol,GO:0008385~IkappaB kinase complex,GO:0044445~cytosolic part,	GO:0004601~peroxidase activity,GO:0004857~enzyme inhibitor activity,GO:0004866~endopeptidase inhibitor activity,GO:0004869~cysteine-type endopeptidase inhibitor activity,GO:0008022~protein C-terminus binding,GO:0008785~alkyl hydroperoxide reductase activity,GO:0016209~antioxidant activity,GO:0016651~oxidoreductase activity, acting on NADH or NADPH,GO:0016667~oxidoreductase activity, acting on sul…
P32119	PRDX2_HUMAN Peroxiredoxin-2 - Homo sapiens (Human)	21878.2	102	peroxiredoxin 2	.			GO:0000165~MAPKKK cascade,GO:0000187~activation of MAPK activity,GO:0000302~response to reactive oxygen species,GO:0001775~cell activation,GO:0002237~response to molecule of bacterial origin,GO:0002252~immune effector process,GO:0002520~immune system development,GO:0002526~acute inflammatory response,GO:0002532~production of molecular mediator of acute inflammatory response,GO:0002536~respiratory…		GO:0004601~peroxidase activity,GO:0008379~thioredoxin peroxidase activity,GO:0016209~antioxidant activity,GO:0016684~oxidoreductase activity, acting on peroxide as acceptor,GO:0051920~peroxiredoxin activity,
Q06830	PRDX1_HUMAN Peroxiredoxin-1 - Homo sapiens (Human)	22096.3	191	peroxiredoxin 1	.			GO:0000302~response to reactive oxygen species,GO:0000303~response to superoxide,GO:0000305~response to oxygen radical,GO:0001501~skeletal system development,GO:0001906~cell killing,GO:0001909~leukocyte mediated cytotoxicity,GO:0002228~natural killer cell mediated immunity,GO:0002252~immune effector process,GO:0002443~leukocyte mediated immunity,GO:0002449~lymphocyte mediated immunity,GO:0006800~…	GO:0005739~mitochondrion,GO:0016023~cytoplasmic membrane-bounded vesicle,GO:0031410~cytoplasmic vesicle,GO:0031982~vesicle,GO:0031988~membrane-bounded vesicle,GO:0042470~melanosome,GO:0048770~pigment granule,	GO:0004601~peroxidase activity,GO:0008379~thioredoxin peroxidase activity,GO:0016209~antioxidant activity,GO:0016684~oxidoreductase activity, acting on peroxide as acceptor,GO:0051920~peroxiredoxin activity,
Various metabolic functions and DNA/RNA processing
O43708	MAAI_HUMAN Maleylacetoacetate isomerase - Homo sapiens (Human)	24166.7	4	glutathione transferase zeta 1	Cancer	Breast cancer		GO:0006558~L-phenylalanine metabolic process,GO:0006559~L-phenylalanine catabolic process,GO:0006570~tyrosine metabolic process,GO:0006572~tyrosine catabolic process,GO:0009063~cellular amino acid catabolic process,GO:0009072~aromatic amino acid family metabolic process,GO:0009074~aromatic amino acid family catabolic process,GO:0009310~amine catabolic process,GO:0016054~organic acid catabolic pro…	GO:0005739~mitochondrion,GO:0005829~cytosol,	GO:0004364~glutathione transferase activity,GO:0004601~peroxidase activity,GO:0004602~glutathione peroxidase activity,GO:0016034~maleylacetoacetate isomerase activity,GO:0016209~antioxidant activity,GO:0016684~oxidoreductase activity, acting on peroxide as acceptor,GO:0016765~transferase activity, transferring alkyl or aryl (other than methyl) groups,GO:0016859~cis-trans isomerase activity,	hsa00350:Tyrosine metabolism,hsa00480:Glutathione metabolism,hsa00980:Metabolism of xenobiotics by cytochrome P450,hsa00982:Drug metabolism,	breast cancer,Parkinson's disease,solar keratosis,	Tyrosinemia, type Ib,
P00390	GSHR_HUMAN Glutathione reductase, mitochondrial precursor - Homo sapien	56221	1	glutathione reductase	Cancer	Breast cancer	h_freePathway:Free Radical Induced Apoptosis,	GO:0006518~peptide metabolic process,GO:0006575~cellular amino acid derivative metabolic process,GO:0006732~coenzyme metabolic process,GO:0006749~glutathione metabolic process,GO:0006790~sulfur metabolic process,GO:0007276~gamete generation,GO:0007283~spermatogenesis,GO:0019725~cellular homeostasis,GO:0019953~sexual reproduction,GO:0032504~multicellular organism reproduction,GO:0042592~homeostati…	GO:0000267~cell fraction,GO:0005625~soluble fraction,GO:0005739~mitochondrion,GO:0005829~cytosol,GO:0005886~plasma membrane,GO:0009897~external side of plasma membrane,GO:0009986~cell surface,GO:0044459~plasma membrane part,	GO:0000166~nucleotide binding,GO:0001882~nucleoside binding,GO:0001883~purine nucleoside binding,GO:0004362~glutathione-disulfide reductase activity,GO:0009055~electron carrier activity,GO:0015036~disulfide oxidoreductase activity,GO:0015037~peptide disulfide oxidoreductase activity,GO:0015038~glutathione disulfide oxidoreductase activity,GO:0016209~antioxidant activity,GO:0016651~oxidoreductase …	hsa00480:Glutathione metabolism,	breast cancer,sickle cell and thalassaemia genes,	Hemolytic anemia due to glutathione reductase deficiency,
P00492	HPRT_HUMAN Hypoxanthine-guanine phosphoribosyltransferase - Homo sapien	24563.6	32	hypoxanthine phosphoribosyltransferase 1	Cancer			GO:0000902~cell morphogenesis,GO:0000904~cell morphogenesis involved in differentiation,GO:0001775~cell activation,GO:0001975~response to amphetamine,GO:0006144~purine base metabolic process,GO:0006163~purine nucleotide metabolic process,GO:0006164~purine nucleotide biosynthetic process,GO:0006166~purine ribonucleoside salvage,GO:0006168~adenine salvage,GO:0006178~guanine salvage,GO:0006461~prote…	GO:0000267~cell fraction,GO:0005625~soluble fraction,GO:0005829~cytosol,	GO:0000287~magnesium ion binding,GO:0002054~nucleobase binding,GO:0002060~purine binding,GO:0004422~hypoxanthine phosphoribosyltransferase activity,GO:0016763~transferase activity, transferring pentosyl groups,GO:0042802~identical protein binding,GO:0042803~protein homodimerization activity,GO:0043167~ion binding,GO:0043169~cation binding,GO:0046872~metal ion binding,GO:0046983~protein dimerizati…	hsa00230:Purine metabolism,hsa00983:Drug metabolism,	cytogenetic studies,lead toxicity,Lesch-Nyhan syndrome,lung cancer,smoking behavior,	HPRT-related gout,Lesch-Nyhan syndrome,
P00558	PGK1_HUMAN Phosphoglycerate kinase 1 - Homo sapiens (Human)	44586.2	466	phosphoglycerate kinase 1	Cancer		h_glycolysisPathway:Glycolysis Pathway,	GO:0005996~monosaccharide metabolic process,GO:0006006~glucose metabolic process,GO:0006007~glucose catabolic process,GO:0006091~generation of precursor metabolites and energy,GO:0006096~glycolysis,GO:0006793~phosphorus metabolic process,GO:0006796~phosphate metabolic process,GO:0016052~carbohydrate catabolic process,GO:0016310~phosphorylation,GO:0019318~hexose metabolic process,GO:0019320~hexose…		GO:0000166~nucleotide binding,GO:0001882~nucleoside binding,GO:0001883~purine nucleoside binding,GO:0004618~phosphoglycerate kinase activity,GO:0005524~ATP binding,GO:0016774~phosphotransferase activity, carboxyl group as acceptor,GO:0017076~purine nucleotide binding,GO:0030554~adenyl nucleotide binding,GO:0032553~ribonucleotide binding,GO:0032555~purine ribonucleotide binding,GO:0032559~adenyl r…	hsa00010:Glycolysis / Gluconeogenesis,	prostate cancer,	Myoglobinuria/hemolysis due to PGK deficiency,Phosphoglycerate kinase 1 deficiency,
P07099	HYEP_HUMAN Epoxide hydrolase 1 - Homo sapiens (Human)	52915	9	epoxide hydrolase 1, microsomal (xenobiotic)	Cancer	Breast cancer	h_eicosanoidPathway:Eicosanoid Metabolism,	GO:0009636~response to toxin,GO:0010033~response to organic substance,GO:0014070~response to organic cyclic substance,GO:0019439~aromatic compound catabolic process,	GO:0000267~cell fraction,GO:0005624~membrane fraction,GO:0005626~insoluble fraction,GO:0005783~endoplasmic reticulum,GO:0005792~microsome,GO:0016021~integral to membrane,GO:0031224~intrinsic to membrane,GO:0042598~vesicular fraction,	GO:0004301~epoxide hydrolase activity,GO:0016801~hydrolase activity, acting on ether bonds,GO:0016803~ether hydrolase activity,GO:0033961~cis-stilbene-oxide hydrolase activity,	hsa00980:Metabolism of xenobiotics by cytochrome P450,	1,3-butadiene sensitivity,1,3-butadiene toxicity,1-hydroxypyrene, urinary,1-hydroxypyrene, urinary Cytogenetic studies,1-hydroxypyrene, urinary OH-phenanthrenes,1-hydroxypyrene, urinary; DNA adducts, aromatic; mutagenicity, urinary,2-hydroxyethyl mercapturic acid,alcohol abuse; smoking behavior,aplastic anemia, acquired,asbestosis or pleural plaques,benzene toxicity,birth weight,brain cancer,brea…	Preeclampsia, susceptibility to,
P11172	PYR5_HUMAN Uridine 5'-monophosphate synthase - Homo sapiens (Human)	52188.7	11	uridine monophosphate synthetase	Cancer			GO:0006206~pyrimidine base metabolic process,GO:0006207~'de novo' pyrimidine base biosynthetic process,GO:0006213~pyrimidine nucleoside metabolic process,GO:0006220~pyrimidine nucleotide metabolic process,GO:0006221~pyrimidine nucleotide biosynthetic process,GO:0006222~UMP biosynthetic process,GO:0009112~nucleobase metabolic process,GO:0009116~nucleoside metabolic process,GO:0009119~ribonucleosid…		GO:0004588~orotate phosphoribosyltransferase activity,GO:0004590~orotidine-5'-phosphate decarboxylase activity,GO:0016763~transferase activity, transferring pentosyl groups,GO:0016831~carboxy-lyase activity,	hsa00240:Pyrimidine metabolism,hsa00983:Drug metabolism,	colorectal cancer,	Oroticaciduria,
P11586	C1TC_HUMAN C-1-tetrahydrofolate synthase, cytoplasmic - Homo sapiens (Hu	101496	149	methylenetetrahydrofolate dehydrogenase (NADP+ dependent) 1, methenyltetrahydrofolate cyclohydrolase, formyltetrahydrofolate synthetase	Cancer	Breast cancer		GO:0000096~sulfur amino acid metabolic process,GO:0000097~sulfur amino acid biosynthetic process,GO:0000105~histidine biosynthetic process,GO:0006163~purine nucleotide metabolic process,GO:0006164~purine nucleotide biosynthetic process,GO:0006547~histidine metabolic process,GO:0006548~histidine catabolic process,GO:0006555~methionine metabolic process,GO:0006730~one-carbon metabolic process,GO:00…	GO:0005739~mitochondrion,	GO:0000166~nucleotide binding,GO:0001882~nucleoside binding,GO:0001883~purine nucleoside binding,GO:0004329~formate-tetrahydrofolate ligase activity,GO:0004477~methenyltetrahydrofolate cyclohydrolase activity,GO:0004486~methylenetetrahydrofolate dehydrogenase activity,GO:0004488~methylenetetrahydrofolate dehydrogenase (NADP+) activity,GO:0005524~ATP binding,GO:0016155~formyltetrahydrofolate dehyd…	hsa00630:Glyoxylate and dicarboxylate metabolism,hsa00670:One carbon pool by folate,	abruptio placentae,bipolar disorder schizophrenia,breast cancer,breast cancer estrogen progesterone,cervical artery dissection, spontaneous,cleft lip with cleft palate cleft lip without cleft palate,colorectal cancer,colorectal cancer; folate, erythrocyte,drug hypersensitivity,folate; homocysteine,heart anomalies, congenital,leukemia,lung cancer,migraine,neural tube defects,omphalocele,pregnancy …	Abruptio placentae, susceptibility to,Spina bifida, folate-sensitive, susceptibility to,
P15531, A8MWA3, P22392	NDKA_HUMAN Nucleoside diphosphate kinase A - Homo sapiens (Human)	17137.7	154	non-metastatic cells 1, protein (NM23A) expressed in; NME1-NME2 readthrough transcript; non-metastatic cells 2, protein (NM23B) expressed in	Cancer	Breast cancer	h_ndkDynaminPathway:Endocytotic role of NDK, Phosphins and Dynamin,h_setPathway:Granzyme A mediated Apoptosis Pathway,	GO:0002761~regulation of myeloid leukocyte differentiation,GO:0002762~negative regulation of myeloid leukocyte differentiation,GO:0006163~purine nucleotide metabolic process,GO:0006164~purine nucleotide biosynthetic process,GO:0006165~nucleoside diphosphate phosphorylation,GO:0006183~GTP biosynthetic process,GO:0006213~pyrimidine nucleoside metabolic process,GO:0006220~pyrimidine nucleotide metab…	GO:0000267~cell fraction,GO:0001726~ruffle,GO:0005624~membrane fraction,GO:0005625~soluble fraction,GO:0005626~insoluble fraction,GO:0005792~microsome,GO:0005813~centrosome,GO:0005815~microtubule organizing center,GO:0005829~cytosol,GO:0005856~cytoskeleton,GO:0005882~intermediate filament,GO:0015630~microtubule cytoskeleton,GO:0030027~lamellipodium,GO:0031252~cell leading edge,GO:0042598~vesicula…	GO:0000166~nucleotide binding,GO:0000287~magnesium ion binding,GO:0001882~nucleoside binding,GO:0001883~purine nucleoside binding,GO:0003677~DNA binding,GO:0003700~transcription factor activity,GO:0004518~nuclease activity,GO:0004536~deoxyribonuclease activity,GO:0004550~nucleoside diphosphate kinase activity,GO:0005524~ATP binding,GO:0005525~GTP binding,GO:0008092~cytoskeletal protein binding,GO…	hsa00230:Purine metabolism,hsa00240:Pyrimidine metabolism,	breast cancer,colorectal cancer,lymph node involvement and other histopathological indicators of high metastatic potential,	Neuroblastoma,
P21266	GSTM3_HUMAN Glutathione S-transferase Mu 3 - Homo sapiens (Human)	26542.2	59	glutathione S-transferase mu 3 (brain)	Cancer	Breast cancer		GO:0001885~endothelial cell development,GO:0002064~epithelial cell development,GO:0007422~peripheral nervous system development,GO:0008065~establishment of blood-nerve barrier,GO:0009719~response to endogenous stimulus,GO:0009725~response to hormone stimulus,GO:0010033~response to organic substance,GO:0030855~epithelial cell differentiation,GO:0043627~response to estrogen stimulus,GO:0045446~endo…	GO:0000267~cell fraction,GO:0005625~soluble fraction,	GO:0004364~glutathione transferase activity,GO:0016765~transferase activity, transferring alkyl or aryl (other than methyl) groups,GO:0042802~identical protein binding,	hsa00480:Glutathione metabolism,hsa00980:Metabolism of xenobiotics by cytochrome P450,hsa00982:Drug metabolism,	acrylonitrile metabolism/toxicity; ethylene oxide metabolism/toxicity,alcohol abuse; smoking behavior,asthma,bladder cancer,brain cancer,breast cancer,colorectal cancer,colorectal cancer stomach cancer,cystic fibrosis,docetaxel pharmacokinetics docetaxel toxicity,gallbladder cancer,glaucoma, primary open-angle,head and neck cancer,kidney cancer,laryngeal cancer,liver disease, alcoholic,lung cance…
P21964	COMT_HUMAN Catechol O-methyltransferase - Homo sapiens (Human)	30017.6	35	catechol-O-methyltransferase	Cancer	Breast cancer		GO:0001505~regulation of neurotransmitter levels,GO:0002237~response to molecule of bacterial origin,GO:0006521~regulation of cellular amino acid metabolic process,GO:0006575~cellular amino acid derivative metabolic process,GO:0006576~biogenic amine metabolic process,GO:0006584~catecholamine metabolic process,GO:0007267~cell-cell signaling,GO:0007268~synaptic transmission,GO:0007565~female pregna…	GO:0000267~cell fraction,GO:0005624~membrane fraction,GO:0005625~soluble fraction,GO:0005626~insoluble fraction,GO:0005792~microsome,GO:0005829~cytosol,GO:0005886~plasma membrane,GO:0009897~external side of plasma membrane,GO:0009986~cell surface,GO:0016021~integral to membrane,GO:0031224~intrinsic to membrane,GO:0042598~vesicular fraction,GO:0044459~plasma membrane part,	GO:0000287~magnesium ion binding,GO:0008171~O-methyltransferase activity,GO:0016206~catechol O-methyltransferase activity,GO:0043167~ion binding,GO:0043169~cation binding,GO:0046872~metal ion binding,	hsa00140:Steroid hormone biosynthesis,hsa00350:Tyrosine metabolism,	adenomyosis endometriosis,ADHD,aggressive personality traits,alcohol abuse,alcohol abuse; smoking behavior,alcoholism,alcoholism attention deficit hyperactivity disorder,alexithymia,Alzheimer's Disease,Anorexia Nervosa,anxiety disorder,anxiety disorders,attention deficit disorder conduct disorder oppositional defiant disorder,attention deficit hyperactivity disorder,attention deficit hyperactivit…	Panic disorder, susceptibility to,Schizophrenia, susceptibility to,
P23921	RIR1_HUMAN Ribonucleoside-diphosphate reductase large subunit - Homo sa	90012.5	4	ribonucleotide reductase M1	Cancer	Breast cancer		GO:0006259~DNA metabolic process,GO:0006260~DNA replication,GO:0006461~protein complex assembly,GO:0009165~nucleotide biosynthetic process,GO:0009262~deoxyribonucleotide metabolic process,GO:0009263~deoxyribonucleotide biosynthetic process,GO:0034404~nucleobase, nucleoside and nucleotide biosynthetic process,GO:0034654~nucleobase, nucleoside, nucleotide and nucleic acid biosynthetic process,GO:00…	GO:0005829~cytosol,GO:0005971~ribonucleoside-diphosphate reductase complex,	GO:0000166~nucleotide binding,GO:0001882~nucleoside binding,GO:0001883~purine nucleoside binding,GO:0004748~ribonucleoside-diphosphate reductase activity,GO:0005524~ATP binding,GO:0016725~oxidoreductase activity, acting on CH or CH2 groups,GO:0016728~oxidoreductase activity, acting on CH or CH2 groups, disulfide as acceptor,GO:0017076~purine nucleotide binding,GO:0030554~adenyl nucleotide binding…	hsa00230:Purine metabolism,hsa00240:Pyrimidine metabolism,hsa00480:Glutathione metabolism,	breast cancer neutropenia,lung cancer,
P30876	RPB2_HUMAN DNA-directed RNA polymerase II subunit RPB2 - Homo sapiens (H	133811	2	polymerase (RNA) II (DNA directed) polypeptide B, 140kDa	Cancer			GO:0000375~RNA splicing, via transesterification reactions,GO:0000377~RNA splicing, via transesterification reactions with bulged adenosine as nucleophile,GO:0000398~nuclear mRNA splicing, via spliceosome,GO:0006350~transcription,GO:0006351~transcription, DNA-dependent,GO:0006352~transcription initiation,GO:0006354~RNA elongation,GO:0006366~transcription from RNA polymerase II promoter,GO:0006367…	GO:0000428~DNA-directed RNA polymerase complex,GO:0005654~nucleoplasm,GO:0005665~DNA-directed RNA polymerase II, core complex,GO:0016591~DNA-directed RNA polymerase II, holoenzyme,GO:0030880~RNA polymerase complex,GO:0031974~membrane-enclosed lumen,GO:0031981~nuclear lumen,GO:0043233~organelle lumen,GO:0044451~nucleoplasm part,GO:0055029~nuclear DNA-directed RNA polymerase complex,GO:0070013~intr…	GO:0000287~magnesium ion binding,GO:0001882~nucleoside binding,GO:0003677~DNA binding,GO:0003899~DNA-directed RNA polymerase activity,GO:0004672~protein kinase activity,GO:0008270~zinc ion binding,GO:0016779~nucleotidyltransferase activity,GO:0032549~ribonucleoside binding,GO:0034062~RNA polymerase activity,GO:0043167~ion binding,GO:0043169~cation binding,GO:0046872~metal ion binding,GO:0046914~t…	hsa00230:Purine metabolism,hsa00240:Pyrimidine metabolism,hsa03020:RNA polymerase,hsa05016:Huntington's disease,	head and neck cancer lung cancer,
P34896	GLYC_HUMAN Serine hydroxymethyltransferase, cytosolic - Homo sapiens (Hu	53049.1	23	serine hydroxymethyltransferase 1 (soluble)	Cancer	Breast cancer		GO:0006144~purine base metabolic process,GO:0006461~protein complex assembly,GO:0006544~glycine metabolic process,GO:0006545~glycine biosynthetic process,GO:0006563~L-serine metabolic process,GO:0006565~L-serine catabolic process,GO:0006730~one-carbon metabolic process,GO:0006732~coenzyme metabolic process,GO:0006760~folic acid and derivative metabolic process,GO:0006766~vitamin metabolic process…	GO:0005739~mitochondrion,GO:0005829~cytosol,	GO:0004372~glycine hydroxymethyltransferase activity,GO:0004793~threonine aldolase activity,GO:0008732~L-allo-threonine aldolase activity,GO:0016597~amino acid binding,GO:0016832~aldehyde-lyase activity,GO:0019842~vitamin binding,GO:0030170~pyridoxal phosphate binding,GO:0031406~carboxylic acid binding,GO:0042802~identical protein binding,GO:0042803~protein homodimerization activity,GO:0043176~am…	hsa00260:Glycine, serine and threonine metabolism,hsa00460:Cyanoamino acid metabolism,hsa00670:One carbon pool by folate,hsa00680:Methane metabolism,	bladder cancer,breast cancer,cardiovascular disease,colorectal cancer,colorectal cancer; folate, erythrocyte,drug hypersensitivity,esophageal cancer,esophageal cancer gastric cardiac cancer,head and neck cancer,hyperhomocysteinemia,leukemia, adult acute lymphocytic,lung cancer,lymphoma,lymphoma, non-Hodgkin,methotrexate toxicity,neural tube defects,non-Hodgkin's lymphoma,preterm delivery small-fo…
P35520	CBS_HUMAN Cystathionine beta-synthase - Homo sapiens (Human)	60548.3	9	cystathionine-beta-synthase	Cancer	Breast cancer	h_methioninepathway:Catabolic Pathways for Methionine, Isoleucine, Threonine and Valine,	GO:0000096~sulfur amino acid metabolic process,GO:0000097~sulfur amino acid biosynthetic process,GO:0000098~sulfur amino acid catabolic process,GO:0001932~regulation of protein amino acid phosphorylation,GO:0006534~cysteine metabolic process,GO:0006535~cysteine biosynthetic process from serine,GO:0006563~L-serine metabolic process,GO:0006565~L-serine catabolic process,GO:0006790~sulfur metabolic …	GO:0005730~nucleolus,GO:0005829~cytosol,GO:0031974~membrane-enclosed lumen,GO:0031981~nuclear lumen,GO:0043228~non-membrane-bounded organelle,GO:0043232~intracellular non-membrane-bounded organelle,GO:0043233~organelle lumen,GO:0070013~intracellular organelle lumen,	GO:0004122~cystathionine beta-synthase activity,GO:0005506~iron ion binding,GO:0016836~hydro-lyase activity,GO:0019842~vitamin binding,GO:0019899~enzyme binding,GO:0020037~heme binding,GO:0030170~pyridoxal phosphate binding,GO:0031625~ubiquitin protein ligase binding,GO:0042802~identical protein binding,GO:0042803~protein homodimerization activity,GO:0043167~ion binding,GO:0043169~cation binding,…	hsa00260:Glycine, serine and threonine metabolism,hsa00270:Cysteine and methionine metabolism,hsa00450:Selenoamino acid metabolism,	Alzheimer's Disease,atherosclerosis,atherosclerosis, coronary,betaine choline creatinine cystathionine cysteine dimethyglycine folate homocysteine methionine methylmalonic acid vitamin B12 vitamin B2 vitamin B6,bladder cancer,breast cancer,breast cancer estrogen progesterone,cerebral venous thrombosis,cerebrovascular disease,cerebrovascular disease, ischemic,cerebrovascular disease; coronary arte…	Homocystinuria, B6-responsive and nonresponsive types,Thrombosis, hyperhomocysteinemic,
P61604	CH10_HUMAN 10 kDa heat shock protein, mitochondrial - Homo sapiens (Huma	10924.9	58	heat shock 10kDa protein 1 (chaperonin 10)	Cancer			GO:0006457~protein folding,GO:0006915~apoptosis,GO:0006919~activation of caspase activity,GO:0006986~response to unfolded protein,GO:0008219~cell death,GO:0010033~response to organic substance,GO:0010941~regulation of cell death,GO:0010952~positive regulation of peptidase activity,GO:0012501~programmed cell death,GO:0016265~death,GO:0042981~regulation of apoptosis,GO:0043067~regulation of program…	GO:0005739~mitochondrion,GO:0005759~mitochondrial matrix,GO:0031974~membrane-enclosed lumen,GO:0031980~mitochondrial lumen,GO:0043233~organelle lumen,GO:0044429~mitochondrial part,GO:0070013~intracellular organelle lumen,	GO:0000166~nucleotide binding,GO:0001882~nucleoside binding,GO:0001883~purine nucleoside binding,GO:0005524~ATP binding,GO:0017076~purine nucleotide binding,GO:0030554~adenyl nucleotide binding,GO:0032553~ribonucleotide binding,GO:0032555~purine ribonucleotide binding,GO:0032559~adenyl ribonucleotide binding,GO:0051082~unfolded protein binding,GO:0051087~chaperone binding,		ovarian cancer,
P78417	GSTO1_HUMAN Glutathione transferase omega-1 - Homo sapiens (Human)	27548	16	glutathione S-transferase omega 1	Cancer	Breast cancer		GO:0006766~vitamin metabolic process,GO:0006767~water-soluble vitamin metabolic process,GO:0009110~vitamin biosynthetic process,GO:0016053~organic acid biosynthetic process,GO:0019852~L-ascorbic acid metabolic process,GO:0019853~L-ascorbic acid biosynthetic process,GO:0042364~water-soluble vitamin biosynthetic process,GO:0046394~carboxylic acid biosynthetic process,		GO:0004364~glutathione transferase activity,GO:0016651~oxidoreductase activity, acting on NADH or NADPH,GO:0016655~oxidoreductase activity, acting on NADH or NADPH, quinone or similar compound as acceptor,GO:0016656~monodehydroascorbate reductase (NADH) activity,GO:0016765~transferase activity, transferring alkyl or aryl (other than methyl) groups,	hsa00480:Glutathione metabolism,hsa00980:Metabolism of xenobiotics by cytochrome P450,hsa00982:Drug metabolism,	Alzheimer's Disease,arsenic metabolism,breast cancer; colorectal cancer; liver cancer,Huntington's disease,Parkinson's disease,skin lesions, arsenic-induced,stroke; dementia,thyroid cancer,
Q07973	CP24A_HUMAN Cytochrome P450 24A1, mitochondrial precursor - Homo sapiens	58837.6	15	cytochrome P450, family 24, subfamily A, polypeptide 1	Cancer	Breast cancer	h_nuclearRsPathway:Nuclear Receptors in Lipid Metabolism and Toxicity,	GO:0001501~skeletal system development,GO:0001503~ossification,GO:0001649~osteoblast differentiation,GO:0006706~steroid catabolic process,GO:0006766~vitamin metabolic process,GO:0006775~fat-soluble vitamin metabolic process,GO:0007242~intracellular signaling cascade,GO:0007584~response to nutrient,GO:0008202~steroid metabolic process,GO:0009111~vitamin catabolic process,GO:0009991~response to ext…	GO:0005739~mitochondrion,GO:0005740~mitochondrial envelope,GO:0005741~mitochondrial outer membrane,GO:0019867~outer membrane,GO:0031090~organelle membrane,GO:0031966~mitochondrial membrane,GO:0031967~organelle envelope,GO:0031968~organelle outer membrane,GO:0031975~envelope,GO:0044429~mitochondrial part,	GO:0005506~iron ion binding,GO:0008403~25-hydroxycholecalciferol-24-hydroxylase activity,GO:0009055~electron carrier activity,GO:0020037~heme binding,GO:0030342~1-alpha,25-dihydroxyvitamin D3 24-hydroxylase activity,GO:0043167~ion binding,GO:0043169~cation binding,GO:0046872~metal ion binding,GO:0046906~tetrapyrrole binding,GO:0046914~transition metal ion binding,GO:0070576~vitamin D 24-hydroxyla…		asthma,breast cancer,diabetes, type 1,
Q13085	COA1_HUMAN Acetyl-CoA carboxylase 1 - Homo sapiens (Human)	265383	1	acetyl-Coenzyme A carboxylase alpha	Cancer	Breast cancer	h_leptinPathway:Reversal of Insulin Resistance by Leptin,	GO:0001894~tissue homeostasis,GO:0006084~acetyl-CoA metabolic process,GO:0006631~fatty acid metabolic process,GO:0006633~fatty acid biosynthetic process,GO:0006732~coenzyme metabolic process,GO:0008610~lipid biosynthetic process,GO:0010033~response to organic substance,GO:0014070~response to organic cyclic substance,GO:0016053~organic acid biosynthetic process,GO:0042493~response to drug,GO:00425…	GO:0000267~cell fraction,GO:0005625~soluble fraction,	GO:0000166~nucleotide binding,GO:0001882~nucleoside binding,GO:0001883~purine nucleoside binding,GO:0003989~acetyl-CoA carboxylase activity,GO:0004075~biotin carboxylase activity,GO:0005524~ATP binding,GO:0009374~biotin binding,GO:0016879~ligase activity, forming carbon-nitrogen bonds,GO:0016885~ligase activity, forming carbon-carbon bonds,GO:0017076~purine nucleotide binding,GO:0019842~vitamin b…	hsa00061:Fatty acid biosynthesis,hsa00620:Pyruvate metabolism,hsa00640:Propanoate metabolism,hsa04910:Insulin signaling pathway,	breast cancer,	Acetyl-CoA carboxylase deficiency,
Q7LG56	RIR2B_HUMAN Ribonucleoside-diphosphate reductase subunit M2 B - Homo sa	40710.5	5	ribonucleotide reductase M2 B (TP53 inducible)	Cancer			GO:0000002~mitochondrial genome maintenance,GO:0001655~urogenital system development,GO:0001822~kidney development,GO:0003014~renal system process,GO:0006259~DNA metabolic process,GO:0006260~DNA replication,GO:0006261~DNA-dependent DNA replication,GO:0006264~mitochondrial DNA replication,GO:0006281~DNA repair,GO:0006917~induction of apoptosis,GO:0006974~response to DNA damage stimulus,GO:0006979~…		GO:0004748~ribonucleoside-diphosphate reductase activity,GO:0005506~iron ion binding,GO:0016725~oxidoreductase activity, acting on CH or CH2 groups,GO:0016728~oxidoreductase activity, acting on CH or CH2 groups, disulfide as acceptor,GO:0043167~ion binding,GO:0043169~cation binding,GO:0046872~metal ion binding,GO:0046914~transition metal ion binding,	hsa00230:Purine metabolism,hsa00240:Pyrimidine metabolism,hsa00480:Glutathione metabolism,hsa04115:p53 signaling pathway,	colorectal cancer,lung cancer,	Mitochondrial DNA depletion syndrome, encephalomyopathic form, with renal tubulopathy,
Q7Z5J4	RAI1_HUMAN Retinoic acid-induced protein 1 - Homo sapiens (Human)	203224	11	retinoic acid induced 1	Cancer					GO:0008270~zinc ion binding,GO:0043167~ion binding,GO:0043169~cation binding,GO:0046872~metal ion binding,GO:0046914~transition metal ion binding,		testicular cancer,	Smith-Magenis syndrome,
Q92820	GGH_HUMAN Gamma-glutamyl hydrolase precursor - Homo sapiens (Human)	35941.2	17	gamma-glutamyl hydrolase (conjugase, folylpolygammaglutamyl hydrolase)	Cancer			GO:0006541~glutamine metabolic process,GO:0009064~glutamine family amino acid metabolic process,GO:0009719~response to endogenous stimulus,GO:0009725~response to hormone stimulus,GO:0010033~response to organic substance,GO:0010035~response to inorganic substance,GO:0010038~response to metal ion,GO:0010043~response to zinc ion,GO:0032868~response to insulin stimulus,GO:0042493~response to drug,GO:…	GO:0000323~lytic vacuole,GO:0005576~extracellular region,GO:0005615~extracellular space,GO:0005764~lysosome,GO:0005773~vacuole,GO:0005829~cytosol,GO:0016023~cytoplasmic membrane-bounded vesicle,GO:0031410~cytoplasmic vesicle,GO:0031982~vesicle,GO:0031988~membrane-bounded vesicle,GO:0042470~melanosome,GO:0044421~extracellular region part,GO:0048770~pigment granule,	GO:0008233~peptidase activity,GO:0008238~exopeptidase activity,GO:0008242~omega peptidase activity,GO:0034722~gamma-glutamyl-peptidase activity,GO:0070011~peptidase activity, acting on L-amino acid peptides,	hsa00790:Folate biosynthesis,	cervical cancer,Crohn's disease; ulcerative colitis,methotrexate toxicity,rheumatoid arthritis,
Q9UBB5	MBD2_HUMAN Methyl-CpG-binding domain protein 2 - Homo sapiens (Human)	43228	7	methyl-CpG binding domain protein 2	Cancer	Breast cancer		GO:0000122~negative regulation of transcription from RNA polymerase II promoter,GO:0006350~transcription,GO:0006355~regulation of transcription, DNA-dependent,GO:0006357~regulation of transcription from RNA polymerase II promoter,GO:0006461~protein complex assembly,GO:0007610~behavior,GO:0009890~negative regulation of biosynthetic process,GO:0009967~positive regulation of signal transduction,GO:0…	GO:0000118~histone deacetylase complex,GO:0000785~chromatin,GO:0000792~heterochromatin,GO:0005654~nucleoplasm,GO:0005694~chromosome,GO:0016585~chromatin remodeling complex,GO:0031974~membrane-enclosed lumen,GO:0031981~nuclear lumen,GO:0043228~non-membrane-bounded organelle,GO:0043232~intracellular non-membrane-bounded organelle,GO:0043233~organelle lumen,GO:0044427~chromosomal part,GO:0044451~nuc…	GO:0000166~nucleotide binding,GO:0003677~DNA binding,GO:0003682~chromatin binding,GO:0003696~satellite DNA binding,GO:0003723~RNA binding,GO:0003729~mRNA binding,GO:0008327~methyl-CpG binding,GO:0016564~transcription repressor activity,GO:0019904~protein domain specific binding,GO:0030528~transcription regulator activity,GO:0035197~siRNA binding,GO:0043565~sequence-specific DNA binding,GO:0070742…		breast cancer,
Q9UHN1	DPOG2_HUMAN DNA polymerase subunit gamma-2, mitochondrial precursor - H	54876.3	7	polymerase (DNA directed), gamma 2, accessory subunit	Cancer			GO:0006259~DNA metabolic process,GO:0006260~DNA replication,GO:0006261~DNA-dependent DNA replication,GO:0006281~DNA repair,GO:0006399~tRNA metabolic process,GO:0006412~translation,GO:0006418~tRNA aminoacylation for protein translation,GO:0006426~glycyl-tRNA aminoacylation,GO:0006974~response to DNA damage stimulus,GO:0033554~cellular response to stress,GO:0034660~ncRNA metabolic process,GO:004303…	GO:0000229~cytoplasmic chromosome,GO:0000262~mitochondrial chromosome,GO:0005694~chromosome,GO:0005739~mitochondrion,GO:0005759~mitochondrial matrix,GO:0009295~nucleoid,GO:0031974~membrane-enclosed lumen,GO:0031980~mitochondrial lumen,GO:0042645~mitochondrial nucleoid,GO:0043228~non-membrane-bounded organelle,GO:0043232~intracellular non-membrane-bounded organelle,GO:0043233~organelle lumen,GO:00…	GO:0000166~nucleotide binding,GO:0001882~nucleoside binding,GO:0001883~purine nucleoside binding,GO:0003677~DNA binding,GO:0003697~single-stranded DNA binding,GO:0003887~DNA-directed DNA polymerase activity,GO:0004812~aminoacyl-tRNA ligase activity,GO:0004820~glycine-tRNA ligase activity,GO:0005524~ATP binding,GO:0016779~nucleotidyltransferase activity,GO:0016875~ligase activity, forming carbon-o…		head and neck cancer lung cancer,hepatitis C, chronic,	Progressive external ophthalmoplegia with mitochondrial DNA deletions, autosomal dominant 4,
Cytoskeleton organization
P07437	TBB5_HUMAN Tubulin beta chain - Homo sapiens (Human)	49639	230	tubulin, beta; similar to tubulin, beta 5; tubulin, beta pseudogene 2; tubulin, beta pseudogene 1	Cancer	Breast cancer		GO:0000087~M phase of mitotic cell cycle,GO:0000226~microtubule cytoskeleton organization,GO:0000278~mitotic cell cycle,GO:0000279~M phase,GO:0000280~nuclear division,GO:0001906~cell killing,GO:0001909~leukocyte mediated cytotoxicity,GO:0002228~natural killer cell mediated immunity,GO:0002252~immune effector process,GO:0002443~leukocyte mediated immunity,GO:0002449~lymphocyte mediated immunity,GO…	GO:0005829~cytosol,GO:0005856~cytoskeleton,GO:0005874~microtubule,GO:0005886~plasma membrane,GO:0005901~caveola,GO:0015630~microtubule cytoskeleton,GO:0016600~flotillin complex,GO:0043228~non-membrane-bounded organelle,GO:0043232~intracellular non-membrane-bounded organelle,GO:0044430~cytoskeletal part,GO:0044459~plasma membrane part,GO:0045121~membrane raft,	GO:0000166~nucleotide binding,GO:0003924~GTPase activity,GO:0005198~structural molecule activity,GO:0005200~structural constituent of cytoskeleton,GO:0005525~GTP binding,GO:0017076~purine nucleotide binding,GO:0019001~guanyl nucleotide binding,GO:0032553~ribonucleotide binding,GO:0032555~purine ribonucleotide binding,GO:0032561~guanyl ribonucleotide binding,GO:0042287~MHC protein binding,GO:00422…	hsa04540:Gap junction,hsa05130:Pathogenic Escherichia coli infection,	brain hemorrhage,breast cancer,
P62328	TYB4_HUMAN Thymosin beta-4 - Homo sapiens (Human)	5049.5	15	thymosin-like 2 (pseudogene); thymosin-like 1 (pseudogene); thymosin beta 4, X-linked	Cancer			GO:0007010~cytoskeleton organization,GO:0008064~regulation of actin polymerization or depolymerization,GO:0008104~protein localization,GO:0010639~negative regulation of organelle organization,GO:0030029~actin filament-based process,GO:0030036~actin cytoskeleton organization,GO:0030832~regulation of actin filament length,GO:0030833~regulation of actin filament polymerization,GO:0030837~negative re…	GO:0005856~cytoskeleton,GO:0043228~non-membrane-bounded organelle,GO:0043232~intracellular non-membrane-bounded organelle,	GO:0003779~actin binding,GO:0008092~cytoskeletal protein binding,	hsa04810:Regulation of actin cytoskeleton,	non-small cell lung cancer,
Q13509	TBB3_HUMAN Tubulin beta-3 chain - Homo sapiens (Human)	50400.3	127	tubulin, beta 3; melanocortin 1 receptor (alpha melanocyte stimulating hormone receptor)	Cancer	Breast cancer		GO:0000087~M phase of mitotic cell cycle,GO:0000278~mitotic cell cycle,GO:0000279~M phase,GO:0000280~nuclear division,GO:0006461~protein complex assembly,GO:0007017~microtubule-based process,GO:0007018~microtubule-based movement,GO:0007049~cell cycle,GO:0007067~mitosis,GO:0007166~cell surface receptor linked signal transduction,GO:0007186~G-protein coupled receptor protein signaling pathway,GO:00…	GO:0005856~cytoskeleton,GO:0005874~microtubule,GO:0005886~plasma membrane,GO:0005887~integral to plasma membrane,GO:0015630~microtubule cytoskeleton,GO:0016021~integral to membrane,GO:0030424~axon,GO:0031224~intrinsic to membrane,GO:0031226~intrinsic to plasma membrane,GO:0042995~cell projection,GO:0043005~neuron projection,GO:0043228~non-membrane-bounded organelle,GO:0043232~intracellular non-me…	GO:0000166~nucleotide binding,GO:0001653~peptide receptor activity,GO:0003924~GTPase activity,GO:0004977~melanocortin receptor activity,GO:0004980~melanocyte stimulating hormone receptor activity,GO:0005198~structural molecule activity,GO:0005525~GTP binding,GO:0008528~peptide receptor activity, G-protein coupled,GO:0017076~purine nucleotide binding,GO:0019001~guanyl nucleotide binding,GO:0032553…	hsa04080:Neuroactive ligand-receptor interaction,hsa04540:Gap junction,hsa04916:Melanogenesis,hsa05130:Pathogenic Escherichia coli infection,	breast cancer melanoma,cutaneous melanoma which is largely independent of skin type and hair color,ephelides; solar lentigines,freckles and solar lentigines,hair color,melanoma,melanoma skin cancer, non-melanoma,melanoma, cutaneous,melanoma; skin cancer, non-melanoma,multiple sclerosis,obesity,Ocular melanoma,oculocutaneous albinism type 2,pigmentation,prostate cancer,radiation, UV, sensitivity t…	A Genome-Wide Association Study Identifies Novel Alleles Associated with Hair Color and Skin Pigmentation,Analgesia from kappa-opioid receptor agonist, female-specific,Analgesia from kappa-opioid receptor agonist, female-specific],Genetic determinants of hair, eye and skin pigmentation in Europeans,Melanoma susceptibility to,Melanoma, susceptiblity to,Oculocutaneous albinism, type II, modifier of…
Q14980	NUMA1_HUMAN Nuclear mitotic apparatus protein 1 - Homo sapiens (Human)	238113	505	nuclear mitotic apparatus protein 1	Cancer	Breast cancer	h_HivnefPathway:HIV-I Nef: negative effector of Fas and TNF,h_ranMSpathway:Role of Ran in mitotic spindle regulation,	GO:0000087~M phase of mitotic cell cycle,GO:0000090~mitotic anaphase,GO:0000278~mitotic cell cycle,GO:0000279~M phase,GO:0000280~nuclear division,GO:0006997~nucleus organization,GO:0007049~cell cycle,GO:0007067~mitosis,GO:0022402~cell cycle process,GO:0022403~cell cycle phase,GO:0048285~organelle fission,GO:0051321~meiotic cell cycle,GO:0051322~anaphase,	GO:0000922~spindle pole,GO:0005654~nucleoplasm,GO:0005819~spindle,GO:0005829~cytosol,GO:0005856~cytoskeleton,GO:0005874~microtubule,GO:0005876~spindle microtubule,GO:0015630~microtubule cytoskeleton,GO:0016363~nuclear matrix,GO:0030425~dendrite,GO:0031974~membrane-enclosed lumen,GO:0031981~nuclear lumen,GO:0034399~nuclear periphery,GO:0042995~cell projection,GO:0043005~neuron projection,GO:004302…	GO:0005198~structural molecule activity,GO:0008017~microtubule binding,GO:0008092~cytoskeletal protein binding,GO:0015631~tubulin binding,		breast cancer,	Leukemia, acute promyelocytic, NUMA/RARA type,
Q92747	ARC1A_HUMAN Actin-related protein 2/3 complex subunit 1A - Homo sapiens	41542.7	1	actin related protein 2/3 complex, subunit 1A, 41kDa	Cancer			GO:0007010~cytoskeleton organization,GO:0008064~regulation of actin polymerization or depolymerization,GO:0030029~actin filament-based process,GO:0030036~actin cytoskeleton organization,GO:0030832~regulation of actin filament length,GO:0030833~regulation of actin filament polymerization,GO:0032271~regulation of protein polymerization,GO:0032535~regulation of cellular component size,GO:0032956~reg…	GO:0005856~cytoskeleton,GO:0015629~actin cytoskeleton,GO:0043228~non-membrane-bounded organelle,GO:0043232~intracellular non-membrane-bounded organelle,	GO:0003779~actin binding,GO:0008092~cytoskeletal protein binding,	hsa04666:Fc gamma R-mediated phagocytosis,hsa04810:Regulation of actin cytoskeleton,hsa05130:Pathogenic Escherichia coli infection,	pancreatic cancer,
Transport/traficking
O14908	GIPC1_HUMAN PDZ domain-containing protein GIPC1 - Homo sapiens (Human)	36026.7	34	GIPC PDZ domain containing family, member 1	Cancer	Breast cancer		GO:0003001~generation of a signal involved in cell-cell signaling,GO:0006605~protein targeting,GO:0006886~intracellular protein transport,GO:0006928~cell motion,GO:0007166~cell surface receptor linked signal transduction,GO:0007186~G-protein coupled receptor protein signaling pathway,GO:0007267~cell-cell signaling,GO:0007268~synaptic transmission,GO:0008104~protein localization,GO:0009894~regulat…	GO:0000267~cell fraction,GO:0005624~membrane fraction,GO:0005625~soluble fraction,GO:0005626~insoluble fraction,GO:0005829~cytosol,GO:0005903~brush border,GO:0005938~cell cortex,GO:0008021~synaptic vesicle,GO:0012505~endomembrane system,GO:0012506~vesicle membrane,GO:0016023~cytoplasmic membrane-bounded vesicle,GO:0019898~extrinsic to membrane,GO:0030135~coated vesicle,GO:0030136~clathrin-coated …	GO:0003779~actin binding,GO:0008092~cytoskeletal protein binding,GO:0017022~myosin binding,GO:0019904~protein domain specific binding,GO:0030165~PDZ domain binding,GO:0042802~identical protein binding,GO:0042803~protein homodimerization activity,GO:0046983~protein dimerization activity,		lung cancer; breast cancer,
O75915	PRAF3_HUMAN PRA1 family protein 3 - Homo sapiens (Human)	21600.4	19	ADP-ribosylation-like factor 6 interacting protein 5	Cancer			GO:0006811~ion transport,GO:0006820~anion transport,GO:0006865~amino acid transport,GO:0015711~organic anion transport,GO:0015800~acidic amino acid transport,GO:0015813~L-glutamate transport,GO:0015837~amine transport,GO:0015849~organic acid transport,GO:0046942~carboxylic acid transport,GO:0051051~negative regulation of transport,	GO:0005783~endoplasmic reticulum,GO:0016021~integral to membrane,GO:0031224~intrinsic to membrane,	GO:0008022~protein C-terminus binding,		bladder cancer,esophageal cancer stomach cancer,leukemia,
Q8N1B4	VPS52_HUMAN Vacuolar protein sorting-associated protein 52 homolog - Ho	82169.8	14	vacuolar protein sorting 52 homolog (S. cerevisiae)	Cancer			GO:0008104~protein localization,GO:0015031~protein transport,GO:0045184~establishment of protein localization,	GO:0005768~endosome,GO:0005794~Golgi apparatus,GO:0019898~extrinsic to membrane,			azoospermia,prostate cancer,

## Sheet: Marker_Cell_Localization
Swissprot	Protein name	MW	Total spectral counts	G1N presence	G1C presence
O00170	AIP_HUMAN AH receptor-interacting protein - Homo sapiens (Human)	37640.2	18		*
O00255	MEN1_HUMAN Menin - Homo sapiens (Human)	67951	4	*
O14737	PDCD5_HUMAN Programmed cell death protein 5 - Homo sapiens (Human)	14276.3	6		*
O14908	GIPC1_HUMAN PDZ domain-containing protein GIPC1 - Homo sapiens (Human)	36026.7	34	*	*
O43464	HTRA2_HUMAN Serine protease HTRA2, mitochondrial precursor - Homo sapie	48811	5		*
O43684	BUB3_HUMAN Mitotic checkpoint protein BUB3 - Homo sapiens (Human)	37131.2	78	*
O43708	MAAI_HUMAN Maleylacetoacetate isomerase - Homo sapiens (Human)	24166.7	4		*
O60716	CTND1_HUMAN Catenin delta-1 - Homo sapiens (Human)	108103	37	*	*
O60869	EDF1_HUMAN Endothelial differentiation-related factor 1 - Homo sapiens (	16358.9	9	*
O75340	PDCD6_HUMAN Programmed cell death protein 6 - Homo sapiens (Human)	21854.8	103	*	*
O75915	PRAF3_HUMAN PRA1 family protein 3 - Homo sapiens (Human)	21600.4	19	*	*
O95758	ROD1_HUMAN Regulator of differentiation 1 - Homo sapiens (Human)	56466.5	15	*
O95831	AIFM1_HUMAN Apoptosis-inducing factor 1, mitochondrial precursor - Homo	66859	57	*	*
P00390	GSHR_HUMAN Glutathione reductase, mitochondrial precursor - Homo sapien	56221	1		*
P00441	SODC_HUMAN Superoxide dismutase [Cu-Zn] - Homo sapiens (Human)	15925.9	35	*	*
P00492	HPRT_HUMAN Hypoxanthine-guanine phosphoribosyltransferase - Homo sapien	24563.6	32		*
P00558	PGK1_HUMAN Phosphoglycerate kinase 1 - Homo sapiens (Human)	44586.2	466	*	*
P01112	RASH_HUMAN GTPase HRas precursor - Homo sapiens (Human)	21284.6	6		*
P02786	TFR1_HUMAN Transferrin receptor protein 1 - Homo sapiens (Human)	84818	19		*
P03891	NU2M_HUMAN NADH-ubiquinone oxidoreductase chain 2 - Homo sapiens (Human)	38934.8	4		*
P04040	CATA_HUMAN Catalase - Homo sapiens (Human)	59718.9	3		*
P04179	SODM_HUMAN Superoxide dismutase [Mn], mitochondrial precursor - Homo sap	24706.6	1		*
P06400	RB_HUMAN Retinoblastoma-associated protein - Homo sapiens (Human)	106092	15	*
P06493	CDC2_HUMAN Cell division control protein 2 homolog - Homo sapiens (Human)	34073.9	20	*	*
P07099	HYEP_HUMAN Epoxide hydrolase 1 - Homo sapiens (Human)	52915	9		*
P07339	CATD_HUMAN Cathepsin D precursor - Homo sapiens (Human)	44523.7	105	*	*
P07355	ANXA2_HUMAN Annexin A2 - Homo sapiens (Human)	38579.8	627	*	*
P07437	TBB5_HUMAN Tubulin beta chain - Homo sapiens (Human)	49639	230	*	*
P07858	CATB_HUMAN Cathepsin B precursor - Homo sapiens (Human)	37796.8	6		*
P08107	HSP71_HUMAN Heat shock 70 kDa protein 1 - Homo sapiens (Human)	70009.2	560	*	*
P08134	RHOC_HUMAN Rho-related GTP-binding protein RhoC precursor - Homo sapiens	21992.3	4		*
P09382	LEG1_HUMAN Galectin-1 - Homo sapiens (Human)	14706.2	7	*	*
P09493	TPM1_HUMAN Tropomyosin alpha-1 chain - Homo sapiens (Human)	32688.7	91	*	*
P09874	PARP1_HUMAN Poly [ADP-ribose] polymerase 1 - Homo sapiens (Human)	113012	342	*	*
P10599	THIO_HUMAN Thioredoxin - Homo sapiens (Human)	11729.7	28		*
P11142	HSP7C_HUMAN Heat shock cognate 71 kDa protein - Homo sapiens (Human)	70854.4	895	*	*
P11172	PYR5_HUMAN Uridine 5'-monophosphate synthase - Homo sapiens (Human)	52188.7	11		*
P11586	C1TC_HUMAN C-1-tetrahydrofolate synthase, cytoplasmic - Homo sapiens (Hu	101496	149	*	*
P12004	PCNA_HUMAN Proliferating cell nuclear antigen - Homo sapiens (Human)	28750.3	17		*
P12814	ACTN1_HUMAN Alpha-actinin-1 - Homo sapiens (Human)	102993	445	*	*
P12956	KU70_HUMAN ATP-dependent DNA helicase 2 subunit 1 - Homo sapiens (Human)	69799.2	398	*	*
P13010	KU86_HUMAN ATP-dependent DNA helicase 2 subunit 2 - Homo sapiens (Human)	82652.4	367	*	*
P13489	RINI_HUMAN Ribonuclease inhibitor - Homo sapiens (Human)	49941.2	17		*
P15531	NDKA_HUMAN Nucleoside diphosphate kinase A - Homo sapiens (Human)	17137.7	154	*	*
P15559	NQO1_HUMAN NAD(P)H dehydrogenase [quinone] 1 - Homo sapiens (Human)	30848	40		*
P15941	MUC1_HUMAN Mucin-1 precursor - Homo sapiens (Human)	122000	4	*
P16435	NCPR_HUMAN NADPH--cytochrome P450 reductase - Homo sapiens (Human)	76641.4	22		*
P16455	MGMT_HUMAN Methylated-DNA--protein-cysteine methyltransferase - Homo sa	21632.2	22	*
P16615	AT2A2_HUMAN Sarcoplasmic/endoplasmic reticulum calcium ATPase 2 - Homo s	114683	8		*
P17931	LEG3_HUMAN Galectin-3 - Homo sapiens (Human)	26172.1	77	*	*
P18074	ERCC2_HUMAN TFIIH basal transcription factor complex helicase subunit -	86854.3	3		*
P18887	XRCC1_HUMAN DNA-repair protein XRCC1 - Homo sapiens (Human)	69483.1	15	*
P20585	MSH3_HUMAN DNA mismatch repair protein Msh3 - Homo sapiens (Human)	127376	5	*
P21266	GSTM3_HUMAN Glutathione S-transferase Mu 3 - Homo sapiens (Human)	26542.2	59		*
P21912	DHSB_HUMAN Succinate dehydrogenase [ubiquinone] iron-sulfur subunit, mi	31608.9	5	*	*
P21964	COMT_HUMAN Catechol O-methyltransferase - Homo sapiens (Human)	30017.6	35		*
P23528	COF1_HUMAN Cofilin-1 - Homo sapiens (Human)	18490.7	508	*	*
P23771	GATA3_HUMAN Trans-acting T-cell-specific transcription factor GATA-3 - H	47885.3	3	*
P23921	RIR1_HUMAN Ribonucleoside-diphosphate reductase large subunit - Homo sa	90012.5	4		*
P27695	APEX1_HUMAN DNA-(apurinic or apyrimidinic site) lyase - Homo sapiens (Human)	35532.2	78	*	*
P29353	SHC1_HUMAN SHC-transforming protein 1 - Homo sapiens (Human)	62812.6	8		*
P29372	3MG_HUMAN DNA-3-methyladenine glycosylase - Homo sapiens (Human)	32842.8	36	*
P30041	PRDX6_HUMAN Peroxiredoxin-6 - Homo sapiens (Human)	25019.2	150	*	*
P30044	PRDX5_HUMAN Peroxiredoxin-5, mitochondrial precursor - Homo sapiens (Hum	22012.5	110		*
P30048	PRDX3_HUMAN Thioredoxin-dependent peroxide reductase, mitochondrial pre	27675.2	48		*
P30876	RPB2_HUMAN DNA-directed RNA polymerase II subunit RPB2 - Homo sapiens (H	133811	2	*
P31947	1433S_HUMAN 14-3-3 protein sigma - Homo sapiens (Human)	27756.7	67		*
P32119	PRDX2_HUMAN Peroxiredoxin-2 - Homo sapiens (Human)	21878.2	102	*	*
P33076	C2TA_HUMAN MHC class II transactivator - Homo sapiens (Human)	123379	2	*
P34896	GLYC_HUMAN Serine hydroxymethyltransferase, cytosolic - Homo sapiens (Hu	53049.1	23	*	*
P34931	HS71L_HUMAN Heat shock 70 kDa protein 1L - Homo sapiens (Human)	70331.5	482	*	*
P35221	CTNA1_HUMAN Catenin alpha-1 - Homo sapiens (Human)	100009	100	*	*
P35222	CTNB1_HUMAN Catenin beta-1 - Homo sapiens (Human)	85442.3	1	*
P35232	PHB_HUMAN Prohibitin - Homo sapiens (Human)	29785.9	96	*	*
P35244	RFA3_HUMAN Replication protein A 14 kDa subunit - Homo sapiens (Human)	13559.9	29	*	*
P35520	CBS_HUMAN Cystathionine beta-synthase - Homo sapiens (Human)	60548.3	9		*
P35580	MYH10_HUMAN Myosin-10 - Homo sapiens (Human)	228797	136	*	*
P37231	PPARG_HUMAN Peroxisome proliferator-activated receptor gamma - Homo sapi	57583.2	5		*
P39748	FEN1_HUMAN Flap endonuclease 1 - Homo sapiens (Human)	42566.1	114	*
P40763	STAT3_HUMAN Signal transducer and activator of transcription 3 - Homo s	88011.4	13	*	*
P42224	STAT1_HUMAN Signal transducer and activator of transcription 1-alpha/be	87279.6	62		*
P43246	MSH2_HUMAN DNA mismatch repair protein Msh2 - Homo sapiens (Human)	104677	21	*
P46013	KI67_HUMAN Antigen KI-67 - Homo sapiens (Human)	358472	50	*
P46063	RECQ1_HUMAN ATP-dependent DNA helicase Q1 - Homo sapiens (Human)	73409.1	10	*
P46108	CRK_HUMAN Proto-oncogene C-crk - Homo sapiens (Human)	33810	18		*
P47985	UCRI_HUMAN Cytochrome b-c1 complex subunit Rieske, mitochondrial precur	29649.4	2	*	*
P49916	DNL3_HUMAN DNA ligase 3 - Homo sapiens (Human)	102626	4	*
P52701	MSH6_HUMAN DNA mismatch repair protein MSH6 - Homo sapiens (Human)	152688	37	*
P54727	RD23B_HUMAN UV excision repair protein RAD23 homolog B - Homo sapiens (H	43144.6	78	*	*
P55957	BID_HUMAN BH3-interacting domain death agonist - Homo sapiens (Human)	21981.1	7		*
P56545	CTBP2_HUMAN C-terminal-binding protein 2 - Homo sapiens (Human)	48914.2	26	*
P60953	CDC42_HUMAN Cell division control protein 42 homolog precursor - Homo sa	21296.9	3		*
P61586	RHOA_HUMAN Transforming protein RhoA precursor - Homo sapiens (Human)	21754.1	12		*
P61604	CH10_HUMAN 10 kDa heat shock protein, mitochondrial - Homo sapiens (Huma	10924.9	58	*	*
P62136	PP1A_HUMAN Serine/threonine-protein phosphatase PP1-alpha catalytic subu	37487.8	179	*	*
P62140	PP1B_HUMAN Serine/threonine-protein phosphatase PP1-beta catalytic subun	37162.6	9	*
P62258	1433E_HUMAN 14-3-3 protein epsilon - Homo sapiens (Human)	29155.4	136	*	*
P62328	TYB4_HUMAN Thymosin beta-4 - Homo sapiens (Human)	5049.5	15		*
P62993	GRB2_HUMAN Growth factor receptor-bound protein 2 - Homo sapiens (Human)	25190.4	32		*
P63000	RAC1_HUMAN Ras-related C3 botulinum toxin substrate 1 precursor - Homo	21436.3	9		*
P78417	GSTO1_HUMAN Glutathione transferase omega-1 - Homo sapiens (Human)	27548	16		*
P78527	PRKDC_HUMAN DNA-dependent protein kinase catalytic subunit - Homo sapie	468787	889	*	*
Q01831	XPC_HUMAN DNA-repair protein complementing XP-C cells - Homo sapiens (Hu	105915	14	*
Q04206	TF65_HUMAN Transcription factor p65 - Homo sapiens (Human)	60181.6	2		*
Q06124	PTN11_HUMAN Tyrosine-protein phosphatase non-receptor type 11 - Homo sa	68393.4	2		*
Q06830	PRDX1_HUMAN Peroxiredoxin-1 - Homo sapiens (Human)	22096.3	191	*	*
Q07157	ZO1_HUMAN Tight junction protein ZO-1 - Homo sapiens (Human)	195339	32	*
Q07812	BAX_HUMAN Apoptosis regulator BAX - Homo sapiens (Human)	21170.8	1		*
Q07973	CP24A_HUMAN Cytochrome P450 24A1, mitochondrial precursor - Homo sapiens	58837.6	15	*	*
Q08380	LG3BP_HUMAN Galectin-3-binding protein precursor - Homo sapiens (Human)	65289.4	2		*
Q12888	TP53B_HUMAN Tumor suppressor p53-binding protein 1 - Homo sapiens (Human)	213441	7	*
Q13085	COA1_HUMAN Acetyl-CoA carboxylase 1 - Homo sapiens (Human)	265383	1		*
Q13153	PAK1_HUMAN Serine/threonine-protein kinase PAK 1 - Homo sapiens (Human)	60608.8	4		*
Q13158	FADD_HUMAN Protein FADD - Homo sapiens (Human)	23264.9	10		*
Q13330	MTA1_HUMAN Metastasis-associated protein MTA1 - Homo sapiens (Human)	80737.4	13	*
Q13363	CTBP1_HUMAN C-terminal-binding protein 1 - Homo sapiens (Human)	47505.6	8	*
Q13418	ILK_HUMAN Integrin-linked protein kinase - Homo sapiens (Human)	51386	43	*
Q13509	TBB3_HUMAN Tubulin beta-3 chain - Homo sapiens (Human)	50400.3	127	*	*
Q13547	HDAC1_HUMAN Histone deacetylase 1 - Homo sapiens (Human)	55067.8	120	*
Q13616	CUL1_HUMAN Cullin-1 - Homo sapiens (Human)	89622	12	*
Q13685	AAMP_HUMAN Angio-associated migratory cell protein - Homo sapiens (Human)	46721.5	1		*
Q14119	VEZF1_HUMAN Vascular endothelial zinc finger 1 - Homo sapiens (Human)	56326.5	9	*
Q14653	IRF3_HUMAN Interferon regulatory factor 3 - Homo sapiens (Human)	47189.7	2		*
Q14980	NUMA1_HUMAN Nuclear mitotic apparatus protein 1 - Homo sapiens (Human)	238113	505	*	*
Q15796	SMAD2_HUMAN Mothers against decapentaplegic homolog 2 - Homo sapiens (Hu	52272.8	1	*
Q16539	MK14_HUMAN Mitogen-activated protein kinase 14 - Homo sapiens (Human)	41267.1	2		*
Q5JWF2	GNAS1_HUMAN Guanine nucleotide-binding protein G(s) subunit alpha isoforms XLas - Homo sapiens (Human)	110956	67	*	*
Q6P1J9	CDC73_HUMAN Parafibromin - Homo sapiens (Human)	60539.2	12	*
Q7LG56	RIR2B_HUMAN Ribonucleoside-diphosphate reductase subunit M2 B - Homo sa	40710.5	5		*
Q7Z5J4	RAI1_HUMAN Retinoic acid-induced protein 1 - Homo sapiens (Human)	203224	11	*
Q8IX12	CCAR1_HUMAN Cell division cycle and apoptosis regulator protein 1 - Homo	132739	72	*
Q8N1B4	VPS52_HUMAN Vacuolar protein sorting-associated protein 52 homolog - Ho	82169.8	14	*	*
Q8N8D1	PDCD7_HUMAN Programmed cell death protein 7 - Homo sapiens (Human)	54666.3	4	*
Q8TB36	GDAP1_HUMAN Ganglioside-induced differentiation-associated protein 1 - H	41225.8	2	*
Q8WUF5	IASPP_HUMAN RelA-associated inhibitor - Homo sapiens (Human)	89036	15	*	*
Q92466	DDB2_HUMAN DNA damage-binding protein 2 - Homo sapiens (Human)	47833.4	5	*
Q92747	ARC1A_HUMAN Actin-related protein 2/3 complex subunit 1A - Homo sapiens	41542.7	1	*
Q92769	HDAC2_HUMAN Histone deacetylase 2 - Homo sapiens (Human)	55328.8	31	*
Q92793	CBP_HUMAN CREB-binding protein - Homo sapiens (Human)	265180	2	*
Q92820	GGH_HUMAN Gamma-glutamyl hydrolase precursor - Homo sapiens (Human)	35941.2	17		*
Q92878	RAD50_HUMAN DNA repair protein RAD50 - Homo sapiens (Human)	153796	11	*
Q96IZ0	PAWR_HUMAN PRKC apoptosis WT1 regulator protein - Homo sapiens (Human)	36545.5	5	*
Q96RG5	Q96RG5_HUMAN Insulin receptor substrate 2 insertion mutant - Homo sapie	137348	1	*
Q99757	THIOM_HUMAN Thioredoxin, mitochondrial precursor - Homo sapiens (Human)	18371.6	1		*
Q9BTC0	DIDO1_HUMAN Death-inducer obliterator 1 - Homo sapiens (Human)	243721	76	*
Q9BZZ5	API5_HUMAN Apoptosis inhibitor 5 - Homo sapiens (Human)	57525.2	75	*	*
Q9NR28	DBLOH_HUMAN Diablo homolog, mitochondrial precursor - Homo sapiens (Huma	27113.7	8		*
Q9NYF8	BCLF1_HUMAN Bcl-2-associated transcription factor 1 - Homo sapiens (Huma	106059	80	*
Q9UBB5	MBD2_HUMAN Methyl-CpG-binding domain protein 2 - Homo sapiens (Human)	43228	7	*
Q9UDY2	ZO2_HUMAN Tight junction protein ZO-2 - Homo sapiens (Human)	133890	5	*
Q9UHN1	DPOG2_HUMAN DNA polymerase subunit gamma-2, mitochondrial precursor - H	54876.3	7	*
Q9ULZ3	ASC_HUMAN Apoptosis-associated speck-like protein containing a CARD - H	21613.3	43	*	*
Q9UQB8	BAIP2_HUMAN Brain-specific angiogenesis inhibitor 1-associated protein	60829.7	5	*

## Sheet: SequestReport_CancerMarkers
Sequest report of marker proteins and associated peptides
Note: all proteins were identified in at least two biological replicates; proteins identified by a single unique peptide in this dataset were confirmed by a second peptide from similar MCF-7 extracts that were not used for this study
Reference					P (pro)	Sf	Score	Coverage	MW	Accession	Peptide (Hits)
	Peptide	MH+	DeltaM	z	P (pep)	Sf	XC	DeltaCn	Sp	RSp	Ions
O00170|AIP_HUMAN AH receptor-interacting protein - Homo sapiens (Human)					68.1349	2.56163	30.2588	15.7576	37640.2	Human
	K.HVVLYPLVAK.S	1138.7	-0.545206	2	41.8223	0.867725	3.04858	0.422196	656.21	1	17/27
	K.HVVLYPLVAK.S	1138.7	0.691034	2	4.40408	0.673491	2.30249	0.392771	428.893	1	15/27
	K.HVVLYPLVAK.S	1138.7	0.809623	2	9.57901	0.655404	2.38573	0.263431	482.611	1	16/27
	K.VLELDPALAPVVSR.E	1478.86	-0.428634	2	38.2661	0.88702	3.64493	0.263872	855.075	1	23/39
	K.VLELDPALAPVVSR.E	1478.86	-0.540397	2	59.9714	0.891628	3.91339	0.361286	672.575	2	21/39
	K.VLELDPALAPVVSR.E	1478.86	0.377611	2	68.1349	0.812435	3.48017	0.260927	622.009	2	20/39
	K.VLELDPALAPVVSR.E	1478.86	-0.38298	2	23.5341	0.654164	2.85707	0.178793	607.999	1	19/39
	R.EHSSLGHADLDALQQNPQPLIFHMEMLK.V	3199.57	0.492405	3	51.4557	0.881465	4.50857	0.386716	672.574	1	33/162
	R.EHSSLGHADLDALQQNPQPLIFHMEMLK.V	3199.57	0.321399	3	47.9532	0.941686	5.17648	0.52084	961.03	1	36/162
	R.EHSSLGHADLDALQQNPQPLIFHMEMLK.V	3199.57	0.503684	3	44.3829	0.928405	5.03662	0.454778	844.056	1	37/162
	R.EHSSLGHADLDALQQNPQPLIFHMEMLK.V	3199.57	0.374368	3	31.1934	0.876849	4.22499	0.336569	836.668	1	37/162
	K.VLELDPALAPVVSR.E	1478.86	0.455092	2	64.4445	0.851283	3.59097	0.27064	705.926	1	21/39
	K.VLELDPALAPVVSR.E	1478.86	-0.424635	2	44.4486	0.903354	3.5987	0.312004	965.827	1	23/39
	K.VLELDPALAPVVSR.E	1478.86	1.93035	2	66.6979	0.89486	3.68309	0.426432	689.279	1	21/39
	R.EHSSLGHADLDALQQNPQPLIFHMEMLK.V	3199.57	0.202512	3	37.0925	0.956191	5.52472	0.484036	1315.19	1	39/162
	R.EHSSLGHADLDALQQNPQPLIFHMEMLK.V	3199.57	0.0139135	3	79.5693	0.942446	4.91497	0.469244	1236.2	1	38/162
	R.EHSSLGHADLDALQQNPQPLIFHMEMLK.V	3199.57	0.262981	3	80.0724	0.936507	5.2471	0.36783	1136.25	1	37/162
	R.EHSSLGHADLDALQQNPQPLIFHMEMLK.V	3199.57	0.131907	3	45.0768	0.87856	4.29516	0.221451	1087.64	1	38/162
	R.EHSSLGHADLDALQQNPQPLIFHMEMLK.V	3199.57	0.201384	3	46.7491	0.952843	5.45825	0.437709	1286.37	1	41/162
O00255|MEN1_HUMAN Menin - Homo sapiens (Human)					67.199	0.792717	10.1927	4.71545	67951	Human
	R.YPMALGNLADLEELEPTPGRPDPLTLYHK.G	3250.65	0.720227	3	67.199	0.792717	3.85451	0.427383	361.487	1	28/168
	R.YPMALGNLADLEELEPTPGRPDPLTLYHK.G	3250.65	1.385	3	83.0332	0.852275	4.23151	0.308976	692.548	1	36/168
	R.YPMALGNLADLEELEPTPGRPDPLTLYHK.G	3250.65	0.237165	3	67.3868	0.845524	4.01105	0.411525	575.713	1	33/168
	R.YPMALGNLADLEELEPTPGRPDPLTLYHK.G	3250.65	1.31355	3	55.5349	0.920616	4.81126	0.524155	705.685	1	35/168
O14737|PDCD5_HUMAN Programmed cell death protein 5 - Homo sapiens (Human)					72.0981	1.85676	20.1934	19.2	14276.3	Human
	K.AVENYLIQMAR.Y	1307.68	-0.406871	2	72.0981	0.904859	3.40682	0.352919	1150.25	1	17/30
	R.NSILAQVLDQSAR.A	1414.76	-0.368932	2	60.9151	0.95066	3.83437	0.468756	1481.28	1	21/36
	R.NSILAQVLDQSAR.A	1414.76	-0.330084	2	61.3904	0.951902	3.86773	0.428008	1524.34	1	22/36
	R.LSNLALVKPEK.T	1211.74	-0.462345	2	22.9433	0.503065	2.28722	0.159161	523.046	1	16/30
	K.VSEQGLIEILK.K	1228.71	0.555062	2	26.2394	0.398267	2.64284	0.0827306	482.37	9	14/30
	K.AVENYLIQMAR.Y	1307.68	-0.447384	2	45.0918	0.852168	3.22116	0.282774	1002.23	1	16/30
	R.LSNLALVKPEK.T	1211.74	-0.346559	2	29.2071	0.764793	2.37166	0.185124	930.218	1	19/30
	K.AVENYLIQMAR.Y	1307.68	-0.482863	2	45.9903	0.554109	2.9743	0.105707	335.362	2	16/30
	R.NSILAQVLDQSAR.A	1414.76	-0.371241	2	16.2459	0.61787	3.12153	0.103441	596.701	1	17/36
O14908|GIPC1_HUMAN PDZ domain-containing protein GIPC1 - Homo sapiens (Human)					124.295	1.72191	20.2742	11.4114	36026.7	Human
	K.AIEKVDDLLESYMGIR.D	1851.95	0.717308	2	44.2593	0.762158	3.24697	0.393953	273.492	1	20/45
	K.AIEKVDDLLESYMGIR.D	1851.95	0.491381	2	1	0.115987	2.23127	0.150371	69.5211	30	14/45
	R.LGDFAFPDEFVFDVWGAIGDAK.V	2416.15	1.39133	3	80.3314	0.930523	4.76197	0.466293	1047.02	1	33/126
	R.LGDFAFPDEFVFDVWGAIGDAK.V	2416.15	0.558544	2	105.605	0.938071	4.98573	0.482184	615.596	1	25/63
	R.LGDFAFPDEFVFDVWGAIGDAK.V	2416.15	0.489314	3	86.0631	0.941254	4.80133	0.489339	1184.31	1	35/126
	R.LGDFAFPDEFVFDVWGAIGDAK.V	2416.15	0.643661	2	113.947	0.923367	4.51699	0.550124	536.278	1	23/63
	R.LGDFAFPDEFVFDVWGAIGDAK.V	2416.15	-0.517349	3	81.2407	0.95906	5.48327	0.545312	1281.12	1	35/126
	R.LGDFAFPDEFVFDVWGAIGDAK.V	2416.15	0.68701	2	88.3739	0.930793	4.7217	0.52464	562.648	1	24/63
	R.LGDFAFPDEFVFDVWGAIGDAK.V	2416.15	0.442307	3	67.7487	0.948263	5.20983	0.470903	1199	1	35/126
	R.LGDFAFPDEFVFDVWGAIGDAK.V	2416.15	0.718895	2	124.295	0.959751	5.24385	0.569206	821.064	1	28/63
	R.LGDFAFPDEFVFDVWGAIGDAK.V	2416.15	0.718602	2	71.5322	0.947586	5.13849	0.600197	548.202	1	24/63
	R.LGDFAFPDEFVFDVWGAIGDAK.V	2416.15	0.685438	2	102.611	0.960303	5.3156	0.598557	779.381	1	27/63
	R.LGDFAFPDEFVFDVWGAIGDAK.V	2416.15	0.4305	3	71.6261	0.941396	4.80955	0.506506	1166.25	1	34/126
	R.LGDFAFPDEFVFDVWGAIGDAK.V	2416.15	0.082688	3	83.6364	0.942258	4.8546	0.544084	1068.55	1	34/126
	R.LGDFAFPDEFVFDVWGAIGDAK.V	2416.15	-0.55507	2	86.9173	0.938216	4.57957	0.613655	556.908	1	25/63
	R.LGDFAFPDEFVFDVWGAIGDAK.V	2416.15	0.191438	3	75.1372	0.921344	4.43044	0.495461	1015.67	1	32/126
	R.NPDELAEALDER.L	1371.64	-0.028761	2	15.0571	0.36272	2.36818	0.0486522	483.114	2	16/33
	R.DTELAATMVELGK.D	1377.69	1.65797	2	15.3164	0.51934	2.2276	0.0523286	796.987	1	19/36
	K.AIEKVDDLLESYMGIR.D	1851.95	1.11125	2	42.5542	0.91523	3.65571	0.369968	1009.72	1	24/45
	K.AIEKVDDLLESYMGIR.D	1851.95	1.00456	2	53.8717	0.69974	2.83734	0.422218	364.625	1	18/45
	R.LGDFAFPDEFVFDVWGAIGDAK.V	2416.15	0.485682	2	106.274	0.937115	4.66108	0.563954	596.898	1	25/63
	R.LGDFAFPDEFVFDVWGAIGDAK.V	2416.15	-0.132032	2	64.5538	0.86599	3.74342	0.481367	520.847	1	22/63
	R.LGDFAFPDEFVFDVWGAIGDAK.V	2416.15	0.135862	3	79.8608	0.950918	5.20634	0.551385	1116.94	1	34/126
	R.LGDFAFPDEFVFDVWGAIGDAK.V	2416.15	1.40205	2	93.585	0.92325	4.26541	0.607122	505.133	1	24/63
	R.LGDFAFPDEFVFDVWGAIGDAK.V	2416.15	0.133005	3	68.9582	0.917443	4.6034	0.484681	890.682	1	31/126
	R.LGDFAFPDEFVFDVWGAIGDAK.V	2416.15	1.14726	2	113.317	0.927287	4.30605	0.51488	671.465	1	26/63
	R.LGDFAFPDEFVFDVWGAIGDAK.V	2416.15	0.202878	3	81.243	0.946898	4.87066	0.556801	1171.21	1	34/126
	R.LGDFAFPDEFVFDVWGAIGDAK.V	2416.15	0.442772	2	111.919	0.95598	5.11558	0.59531	722.098	1	27/63
	R.LGDFAFPDEFVFDVWGAIGDAK.V	2416.15	0.142058	3	68.6902	0.946288	4.87851	0.485344	1301.2	1	35/126
	R.LGDFAFPDEFVFDVWGAIGDAK.V	2416.15	0.365135	2	117.358	0.927573	4.5624	0.560433	511.1	1	24/63
	R.LGDFAFPDEFVFDVWGAIGDAK.V	2416.15	0.28578	2	57.0393	0.886149	3.98484	0.53849	432.403	1	22/63
	R.LGDFAFPDEFVFDVWGAIGDAK.V	2416.15	0.0760229	3	76.241	0.918667	4.40624	0.52764	927.826	1	31/126
O43464|HTRA2_HUMAN Serine protease HTRA2, mitochondrial precursor - Homo sapien					144.775	0.913079	10.2533	6.11354	48811
	R.AGLRPGDVILAIGEQMVQNAEDVYEAVR.T	3013.54	0.838901	3	144.775	0.913079	4.84137	0.459105	646.741	1	39/162
	R.AGLRPGDVILAIGEQMVQNAEDVYEAVR.T	3013.54	-0.233364	3	132.825	0.943786	5.06551	0.480453	1126.64	1	41/162
	R.AGLRPGDVILAIGEQMVQNAEDVYEAVR.T	3013.54	0.493015	3	139.546	0.901952	4.19613	0.486402	801.333	1	39/162
	R.AGLRPGDVILAIGEQMVQNAEDVYEAVR.T	3013.54	0.0510571	3	71.5272	0.910773	4.55371	0.484497	722.441	1	39/162
	R.AGLRPGDVILAIGEQMVQNAEDVYEAVR.T	3013.54	0.047644	3	125.762	0.906769	4.65139	0.429266	713.872	1	40/162
O43684|BUB3_HUMAN Mitotic checkpoint protein BUB3 - Homo sapiens (Human)					106.424	4.9427	60.2593	23.7805	37131.2	Human
	K.VYTLSVSGDR.L	1096.56	0.786981	2	13.5285	0.635221	2.67804	0.248944	428.259	3	15/27
	K.VYTLSVSGDR.L	1096.56	0.786327	2	17.2457	0.838358	2.78059	0.28726	803.671	2	18/27
	K.VYTLSVSGDR.L	1096.56	1.75398	2	11.1672	0.698688	2.31709	0.173684	776.894	2	17/27
	R.LYDVPANSMR.L	1165.57	-0.294703	2	4.16193	0.75807	2.75718	0.262632	520.709	3	17/27
	R.LYDVPANSMR.L	1165.57	-0.289782	2	52.311	0.821358	3.11007	0.321582	497.852	1	17/27
	R.LYDVPANSMR.L	1165.57	-0.337692	2	39.0585	0.874864	2.99642	0.364331	642.419	1	19/27
	R.LYDVPANSMR.L	1165.57	-0.336134	2	29.2966	0.424707	2.60152	0.0263127	397.063	4	15/27
	R.LYDVPANSMR.L	1165.57	-0.293693	2	45.0904	0.901651	3.37311	0.38037	678.12	1	19/27
	K.QGYVLSSIEGR.V	1208.63	-0.15859	2	49.5782	0.693565	2.69412	0.411195	380.81	2	15/30
	K.QGYVLSSIEGR.V	1208.63	-0.272369	2	51.1445	0.685045	2.74443	0.356673	447.442	3	15/30
	K.QGYVLSSIEGR.V	1208.63	0.682582	2	43.1466	0.441633	2.2244	0.330572	271.632	4	14/30
	K.QGYVLSSIEGR.V	1208.63	-0.312404	2	50.6423	0.761156	2.61057	0.403031	484.575	1	17/30
	K.QGYVLSSIEGR.V	1208.63	-0.23256	2	51.1248	0.746013	2.50372	0.39932	492.036	1	17/30
	K.LNQPPEDGISSVK.F	1383.71	-0.438644	2	37.7251	0.49441	2.87745	0.0955807	334.936	1	18/36
	K.LNQPPEDGISSVK.F	1383.71	-0.402736	2	50.2339	0.466888	2.78831	0.119848	364.194	2	17/36
	K.LNQPPEDGISSVK.F	1383.71	-0.361813	2	55.4185	0.597098	2.97831	0.296735	279.276	1	16/36
	K.LNQPPEDGISSVK.F	1383.71	-0.355006	2	56.006	0.72136	3.12559	0.243613	429.65	1	19/36
	K.LNQPPEDGISSVK.F	1383.71	-0.363102	2	49.444	0.650343	3.18909	0.253829	315.321	2	17/36
	R.VAVEYLDPSPEVQK.K	1573.81	-0.339117	2	21.918	0.840976	3.51783	0.35664	692.036	2	18/39
	R.VAVEYLDPSPEVQK.K	1573.81	-0.294723	2	38.9488	0.877646	3.88904	0.401069	657.656	1	18/39
	R.VAVEYLDPSPEVQK.K	1573.81	-0.34004	2	20.5649	0.641245	3.26187	0.271485	460.605	10	15/39
	R.VAVEYLDPSPEVQK.K	1573.81	-0.340543	2	43.1715	0.908711	3.90497	0.415847	809.68	1	20/39
	R.VAVEYLDPSPEVQK.K	1573.81	-0.302452	2	21.7652	0.872649	3.82052	0.40445	644.227	1	18/39
	K.MHDLNTDQENLVGTHDAPIR.C	2276.07	0.592483	3	81.9804	0.901885	4.37924	0.398032	817.341	1	35/114
	K.MHDLNTDQENLVGTHDAPIR.C	2276.07	-0.276417	2	106.424	0.967869	5.18588	0.631126	1107.78	1	27/57
	K.VYTLSVSGDR.L	1096.56	0.627191	2	10.3132	0.873887	3.36305	0.36706	546.853	1	18/27
	K.VYTLSVSGDR.L	1096.56	1.63351	2	9.99577	0.879561	3.06147	0.369099	664.226	1	19/27
	K.VYTLSVSGDR.L	1096.56	0.626576	2	22.4085	0.912953	2.774	0.428215	1009.99	1	20/27
	R.LYDVPANSMR.L	1165.57	-0.456354	2	43.0014	0.879576	2.91124	0.38596	691.229	1	19/27
	R.LYDVPANSMR.L	1165.57	1.84697	2	26.9096	0.881467	2.88088	0.305685	803.131	1	20/27
	R.LYDVPANSMR.L	1165.57	-0.411813	2	42.931	0.762869	2.79922	0.243477	555.527	1	17/27
	R.LYDVPANSMR.L	1165.57	-0.453356	2	5.53825	0.580036	2.22133	0.192182	515.35	3	16/27
	K.QGYVLSSIEGR.V	1208.63	-0.354532	2	47.4966	0.797616	2.87447	0.422403	458.273	1	17/30
	K.QGYVLSSIEGR.V	1208.63	-0.395656	2	33.5679	0.851866	3.04183	0.399816	536.683	1	19/30
	K.QGYVLSSIEGR.V	1208.63	-0.398585	2	55.5991	0.557089	2.43426	0.376124	334.109	4	14/30
	K.QGYVLSSIEGR.V	1208.63	-0.472345	2	57.023	0.750261	2.79077	0.424387	391.786	1	16/30
	K.LNQPPEDGISSVK.F	1383.71	-0.519191	2	41.8384	0.630199	3.16621	0.177758	344.347	1	18/36
	K.LNQPPEDGISSVK.F	1383.71	-0.480983	2	44.4313	0.717146	3.22258	0.278291	368.957	1	18/36
	K.LNQPPEDGISSVK.F	1383.71	-0.481144	2	26.2198	0.749179	3.65972	0.289859	302.55	1	17/36
	K.LNQPPEDGISSVK.F	1383.71	-0.523038	2	43.2721	0.53288	2.9311	0.235602	278.322	2	16/36
	R.VAVEYLDPSPEVQK.K	1573.81	-0.495143	2	19.7502	0.826059	3.60864	0.314489	636.849	2	18/39
	R.VAVEYLDPSPEVQK.K	1573.81	-0.415524	2	48.4756	0.822744	3.52553	0.354837	566.587	1	18/39
	R.VAVEYLDPSPEVQK.K	1573.81	-0.502413	2	25.2555	0.830212	3.68751	0.354635	602.516	1	17/39
	R.VAVEYLDPSPEVQK.K	1573.81	-0.420363	2	58.7973	0.916341	3.73194	0.440631	890.868	1	21/39
	R.VAVEYLDPSPEVQK.K	1573.81	-0.41649	2	44.2769	0.861362	3.53776	0.361982	734.981	1	19/39
	K.FSPNTSQFLLVSSWDTSVR.L	2171.08	0.396395	2	116.988	0.931433	4.42191	0.452748	867.651	1	23/54
	K.FSPNTSQFLLVSSWDTSVR.L	2171.08	0.313397	2	32.487	0.152542	2.72787	0.0046721	157.302	6	15/54
	K.FSPNTSQFLLVSSWDTSVR.L	2171.08	-0.479435	2	88.7975	0.914794	3.98875	0.546381	730.325	1	21/54
	K.MHDLNTDQENLVGTHDAPIR.C	2276.07	-0.613933	3	44.1252	0.917517	4.09782	0.545021	904.192	1	34/114
	K.MHDLNTDQENLVGTHDAPIR.C	2276.07	0.350095	3	49.8161	0.917496	4.26989	0.517459	834.138	1	35/114
	K.VYTLSVSGDR.L	1096.56	0.674159	2	24.3454	0.921727	3.25127	0.423063	873.809	1	20/27
	K.VYTLSVSGDR.L	1096.56	-0.447057	2	14.0862	0.879308	2.84796	0.417922	681.251	2	19/27
	K.VYTLSVSGDR.L	1096.56	0.665111	2	1.74119	0.77739	2.2903	0.248298	830.607	2	18/27
	R.LYDVPANSMR.L	1165.57	-0.412145	2	43.26	0.833774	3.10863	0.337535	542.968	1	17/27
	R.LYDVPANSMR.L	1165.57	0.517015	2	7.77851	0.827161	2.78368	0.314884	627.693	1	18/27
	R.LYDVPANSMR.L	1165.57	-0.454166	2	41.2591	0.887335	3.06348	0.386002	680.52	1	19/27
	R.LYDVPANSMR.L	1165.57	-0.491564	2	43.2687	0.775934	2.91554	0.244883	544.44	1	17/27
	R.LYDVPANSMR.L	1165.57	-0.4992	2	10.014	0.699322	2.60473	0.267605	485.342	2	16/27
	K.QGYVLSSIEGR.V	1208.63	-0.432506	2	59.8594	0.498738	2.24244	0.245122	463.159	1	15/30
	K.QGYVLSSIEGR.V	1208.63	-0.430905	2	58.2558	0.864028	2.8814	0.460628	594.248	1	19/30
	K.QGYVLSSIEGR.V	1208.63	-0.397159	2	48.657	0.792647	2.78856	0.36986	492.979	1	18/30
	K.QGYVLSSIEGR.V	1208.63	-0.396779	2	39.6322	0.753116	3.01981	0.339328	462.824	2	16/30
	K.LNQPPEDGISSVK.F	1383.71	-0.442487	2	44.7504	0.791191	3.44665	0.326629	352.862	1	19/36
	K.LNQPPEDGISSVK.F	1383.71	-0.474777	2	39.792	0.500783	2.94962	0.216378	236.146	4	16/36
	K.LNQPPEDGISSVK.F	1383.71	-0.480646	2	42.6751	0.652671	3.10188	0.228631	333.582	1	18/36
	K.LNQPPEDGISSVK.F	1383.71	-0.474899	2	54.7153	0.751425	3.38689	0.298216	361.989	1	18/36
	K.LNQPPEDGISSVK.F	1383.71	-0.55983	2	39.5616	0.655438	3.20912	0.122509	433.221	1	19/36
	R.VAVEYLDPSPEVQK.K	1573.81	-0.496608	2	24.6138	0.906069	4.00947	0.433231	749.096	1	19/39
	R.VAVEYLDPSPEVQK.K	1573.81	-0.382135	2	45.8785	0.906369	4.00122	0.446589	725.951	1	19/39
	R.VAVEYLDPSPEVQK.K	1573.81	-0.415724	2	20.5133	0.635723	3.31844	0.261976	439.038	12	15/39
	R.VAVEYLDPSPEVQK.K	1573.81	-0.458683	2	29.5833	0.746189	3.47877	0.326525	460.508	4	16/39
	R.VAVEYLDPSPEVQK.K	1573.81	-0.45962	2	27.7891	0.877079	3.73064	0.380896	713.138	1	19/39
	K.MHDLNTDQENLVGTHDAPIR.C	2276.07	0.346858	3	50.6408	0.952982	4.97776	0.467025	1270.89	1	41/114
	K.MHDLNTDQENLVGTHDAPIR.C	2276.07	-0.444308	2	113.722	0.974705	5.54922	0.650187	1343.42	1	28/57
	K.MHDLNTDQENLVGTHDAPIR.C	2276.07	-0.636388	2	96.0886	0.976534	5.42658	0.657094	1607.04	1	28/57
	K.MHDLNTDQENLVGTHDAPIR.C	2276.07	0.408381	3	46.5165	0.932508	4.41482	0.482701	1047.33	1	38/114
	K.MHDLNTDQENLVGTHDAPIR.C	2276.07	0.479217	2	122.752	0.974471	5.46914	0.616073	1458.14	1	28/57
	K.MHDLNTDQENLVGTHDAPIR.C	2276.07	-0.559991	2	129.212	0.979115	5.41131	0.625893	1895.08	1	31/57
O43708|MAAI_HUMAN Maleylacetoacetate isomerase - Homo sapiens (Human)					35.1588	0.739578	10.1486	4.16667	24166.7	Human
	K.DFQALNPMK.Q	1063.52	-0.13379	2	35.1588	0.739578	2.97177	0.204047	366.722	3	16/24
	R.MISDLIAGGIQPLQNLSVLK.Q	2110.19	-0.641095	2	51.1835	0.870772	3.49228	0.173183	1220.03	1	26/57
	R.MISDLIAGGIQPLQNLSVLK.Q	2110.19	0.421678	2	78.1198	0.898447	3.89575	0.318634	1022.67	1	24/57
	R.MISDLIAGGIQPLQNLSVLK.Q	2110.19	0.688036	2	101.15	0.947741	4.33247	0.322798	1550.67	1	27/57
O60716|CTND1_HUMAN Catenin delta-1 - Homo sapiens (Human)					100.713	3.52959	50.3126	7.43802	108103	Human
	K.GIPVLVGLLDHPK.K	1357.82	-0.423463	2	5.41313	0.456107	2.42489	0.239148	317.821	9	17/36
	R.GYELLFQPEVVR.I	1449.77	0.696034	2	31.9252	0.690242	3.00167	0.183356	553.358	1	17/33
	R.GYELLFQPEVVR.I	1449.77	0.702186	2	33.7168	0.683491	3.08129	0.269851	488.534	1	15/33
	R.GYELLFQPEVVR.I	1449.77	0.69994	2	24.1339	0.80172	3.06726	0.274015	684.784	1	18/33
	R.GYELLFQPEVVR.I	1449.77	0.577426	2	25.9465	0.603759	2.65796	0.210686	526.868	1	16/33
	R.QPELPEVIAMLGFR.L	1599.86	-0.223258	2	67.4944	0.555423	2.37674	0.170533	580.294	1	19/39
	R.QPELPEVIAMLGFR.L	1599.86	-0.462521	2	32.6708	0.68466	2.50128	0.258184	604.952	1	20/39
	R.DMDLTEVITGTLWNLSSHDSIK.M	2475.21	0.603049	3	53.9045	0.815048	4.03624	0.291001	560.646	1	34/126
	R.DMDLTEVITGTLWNLSSHDSIK.M	2475.21	0.544939	3	76.5963	0.882706	4.14445	0.417505	700.231	1	36/126
	K.MEIVDHALHALTDEVIIPHSGWER.E	2768.38	-0.383655	3	89.8836	0.915893	4.86988	0.309567	926.094	1	40/138
	K.MEIVDHALHALTDEVIIPHSGWER.E	2768.38	1.78049	3	53.5212	0.958972	5.71969	0.468733	1169.91	1	43/138
	K.MEIVDHALHALTDEVIIPHSGWER.E	2768.38	0.525032	3	72.2837	0.970022	6.2527	0.521342	1385.75	1	44/138
	K.MEIVDHALHALTDEVIIPHSGWER.E	2768.38	0.52271	3	100.713	0.951865	5.75064	0.351298	1167.49	1	42/138
	R.GSLASLDSLR.K	1018.55	-0.0960217	2	7.67723	0.820907	2.69652	0.139558	1129.53	2	18/27
	R.AAALVLQTIWGYK.E	1433.82	1.50022	2	1.00941	0.467799	2.52626	0.240834	321.767	1	16/36
	R.AAALVLQTIWGYK.E	1433.82	0.174843	2	1	0.220863	2.20336	0.181855	245.604	12	14/36
	R.GYELLFQPEVVR.I	1449.77	0.537074	2	32.6229	0.792025	3.22003	0.285717	613.301	1	17/33
	R.GYELLFQPEVVR.I	1449.77	0.502303	2	28.0272	0.864715	3.17402	0.344633	788.311	1	19/33
	R.GYELLFQPEVVR.I	1449.77	0.543304	2	41.4451	0.834187	3.27142	0.291356	719.662	1	18/33
	R.GYELLFQPEVVR.I	1449.77	0.501161	2	39.1976	0.843511	3.10981	0.396724	634.68	1	18/33
	R.GYELLFQPEVVR.I	1449.77	0.499423	2	24.7589	0.817844	3.16643	0.360735	615.029	1	17/33
	K.ALSAIADLLTNEHER.V	1652.86	0.487582	2	27.0903	0.63297	3.43055	0.208556	356.64	5	17/42
	R.DMDLTEVITGTLWNLSSHDSIK.M	2475.21	0.694139	2	72.6753	0.440835	2.63284	0.255177	355.437	1	17/63
	K.MEIVDHALHALTDEVIIPHSGWER.E	2768.38	0.0974731	3	76.9115	0.95453	5.9213	0.482293	852.942	1	41/138
	K.MEIVDHALHALTDEVIIPHSGWER.E	2768.38	0.217129	3	40.7271	0.969102	6.28435	0.465987	1390.48	1	46/138
	K.MEIVDHALHALTDEVIIPHSGWER.E	2768.38	0.343977	3	72.8729	0.960253	6.12013	0.502842	899.332	1	43/138
	K.MEIVDHALHALTDEVIIPHSGWER.E	2768.38	0.164988	3	46.4412	0.972193	6.34595	0.482968	1527.61	1	48/138
	R.GSLASLDSLR.K	1018.55	0.0936755	2	32.3562	0.708364	2.89901	0.197534	718.016	9	15/27
	R.GYELLFQPEVVR.I	1449.77	-0.500665	2	37.9823	0.864187	3.56805	0.398826	612.125	1	17/33
	R.GYELLFQPEVVR.I	1449.77	0.454188	2	45.1653	0.6716	2.82272	0.177289	611.565	1	17/33
	R.GYELLFQPEVVR.I	1449.77	-0.585231	2	57.631	0.894082	3.52047	0.367684	819.782	1	19/33
	R.GYELLFQPEVVR.I	1449.77	-0.459996	2	40.6638	0.826202	3.25575	0.351712	634.271	1	17/33
	K.MEIVDHALHALTDEVIIPHSGWER.E	2768.38	1.12963	3	9.76333	0.835572	4.39842	0.402693	368.187	2	28/138
	K.MEIVDHALHALTDEVIIPHSGWER.E	2768.38	0.156865	3	12.9119	0.884868	4.53186	0.320185	729.503	1	37/138
	K.MEIVDHALHALTDEVIIPHSGWER.E	2768.38	1.48963	3	22.0641	0.83402	4.08782	0.354983	560.502	1	32/138
	K.MEIVDHALHALTDEVIIPHSGWER.E	2768.38	1.06203	3	28.5583	0.919848	5.07165	0.275587	939.672	1	41/138
	K.MEIVDHALHALTDEVIIPHSGWER.E	2768.38	1.18861	3	2.96327	0.869646	4.34203	0.370201	601.647	1	35/138
	K.GKDEWFSRGK.K	1209.6	-0.409635	2	14.7681	0.547935	2.7856	0.201296	437.149	2	13/27
	K.GKDEWFSRGK.K	1209.6	-0.325963	2	6.58054	0.678306	2.52558	0.141794	732.701	1	16/27
	K.GKDEWFSRGK.K	1209.6	-0.407897	2	8.59465	0.590774	2.48936	0.227632	541.975	2	14/27
	K.GKDEWFSRGK.K	1209.6	-0.453224	2	1.44639	0.302436	2.27109	0.0706504	426.871	4	13/27
	R.DMDLTEVITGTLWNLSSHDSIK.M	2475.21	1.14995	2	12.0545	0.375025	2.50316	0.231124	382.813	1	16/63
	K.MEIVDHALHALTDEVIIPHSGWER.E	2768.38	0.348767	3	57.8355	0.956068	6.13054	0.437764	907.071	1	41/138
O60869|EDF1_HUMAN Endothelial differentiation-related factor 1 - Homo sapiens (					88.1886	0.942926	10.2112	10.1351	16358.9
	K.INEKPQVIADYESGR.A	1718.87	-0.193707	2	88.1886	0.942926	4.22467	0.559574	698.27	1	24/42
	K.INEKPQVIADYESGR.A	1718.87	-0.35528	2	82.5206	0.937587	4.50276	0.501255	601.745	1	23/42
	K.INEKPQVIADYESGR.A	1718.87	-0.356002	2	77.9361	0.951646	4.62002	0.580256	672.859	1	24/42
	K.INEKPQVIADYESGR.A	1718.87	-1.55233	3	55.3077	0.955089	4.65771	0.450232	1566.48	1	34/84
	K.INEKPQVIADYESGR.A	1718.87	0.515974	3	53.7943	0.967491	4.25817	0.47984	2272.22	1	38/84
	K.INEKPQVIADYESGR.A	1718.87	-0.473658	2	95.6862	0.936903	4.74303	0.44708	569.37	1	23/42
	K.INEKPQVIADYESGR.A	1718.87	-0.479069	2	94.0887	0.941732	4.57466	0.48663	624.637	1	24/42
	K.INEKPQVIADYESGR.A	1718.87	-0.473781	2	86.7706	0.943418	4.39879	0.51102	721.12	1	24/42
	K.INEKPQVIADYESGR.A	1718.87	-0.473424	2	50.8284	0.941536	4.46236	0.513781	697.098	1	23/42
O75340|PDCD6_HUMAN Programmed cell death protein 6 - Homo sapiens (Human)					65.0646	3.43304	40.2044	23.5602	21854.8	Human
	R.SIISMFDRENK.A	1339.67	1.80962	2	54.3868	0.75011	3.17926	0.23053	674.332	3	15/30
	R.SIISMFDRENK.A	1339.67	-0.317194	2	1	0.386806	2.28903	0.0416093	447.099	1	16/30
	R.SIISMFDRENK.A	1339.67	1.80075	2	12.8726	0.389471	2.22063	0.191537	530.976	6	13/30
	K.YITDWQNVFR.T	1341.66	0.730443	2	44.6504	0.912941	3.22011	0.360325	922.159	1	19/27
	K.YITDWQNVFR.T	1341.66	-0.224523	2	59.7204	0.903595	3.51385	0.405697	726.172	1	17/27
	K.YITDWQNVFR.T	1341.66	-0.308917	2	36.1851	0.821248	3.25611	0.264263	599.994	1	16/27
	K.YITDWQNVFR.T	1341.66	-0.186515	2	40.1419	0.892742	3.43267	0.364611	737.997	1	17/27
	K.YITDWQNVFR.T	1341.66	-0.310216	2	45.6006	0.922021	3.23499	0.337231	1011.6	1	20/27
	K.YITDWQNVFR.T	1341.66	-0.159888	1	3.52627	0.0558148	2.01811	0.163672	90.079	3	40083
	R.LSDQFHDILIR.K	1356.73	-0.253829	2	49.8949	0.882293	3.6719	0.118326	1067.18	1	19/30
	R.LSDQFHDILIR.K	1356.73	-0.332516	2	58.3847	0.920168	3.63077	0.158896	1305.42	1	21/30
	R.LSDQFHDILIR.K	1356.73	-0.255436	2	49.4365	0.859859	3.33338	0.0537587	1112.23	1	20/30
	R.LSDQFHDILIR.K	1356.73	-0.253014	2	56.3328	0.897552	3.45833	0.151797	1186.58	1	20/30
	R.LSDQFHDILIR.K	1356.73	-0.254244	2	53.7068	0.848537	3.41079	0.0887787	989.537	1	19/30
	R.LSDQFHDILIR.K	1356.73	-0.172203	2	40.0362	0.858879	3.38031	0.0579879	1063.7	1	20/30
	R.LSDQFHDILIR.K	1356.73	-0.218336	2	48.7407	0.91576	3.7762	0.0990706	1294.16	1	21/30
	R.LSDQFHDILIR.K	1356.73	-0.257491	2	53.4371	0.917599	3.80104	0.0602828	1309.19	1	22/30
	R.LSDQFHDILIR.K	1356.73	-0.298375	2	61.7635	0.842564	3.38257	0.0989767	934.205	1	19/30
	R.LSDQFHDILIR.K	1356.73	-0.293644	2	56.3503	0.864846	3.35833	0.10904	1109.64	1	19/30
	K.AGVNFSEFTGVWK.Y	1441.71	-0.316412	2	33.7911	0.912858	3.73902	0.363433	1015.82	1	20/36
	K.AGVNFSEFTGVWK.Y	1441.71	-0.323229	2	48.028	0.920651	3.70267	0.333893	1153.12	1	21/36
	K.AGVNFSEFTGVWK.Y	1441.71	-0.280197	2	53.034	0.913649	3.60754	0.328169	1108.75	1	21/36
	K.AGVNFSEFTGVWK.Y	1441.71	-0.197667	2	41.7499	0.884899	3.44799	0.308935	969.655	1	20/36
	K.AGVNFSEFTGVWK.Y	1441.71	-0.240299	2	65.0646	0.936767	4.08788	0.348248	1212.45	1	21/36
	R.SIISMFDRENK.A	1339.67	-0.355699	2	34.9183	0.953363	3.90538	0.319345	1702.46	1	20/30
	R.SIISMFDRENK.A	1339.67	-0.473483	2	22.6698	0.552883	2.23972	0.125558	715.999	2	16/30
	R.SIISMFDRENK.A	1339.67	-0.358654	2	35.9144	0.90811	3.40273	0.250852	1228.28	1	19/30
	R.SIISMFDRENK.A	1339.67	-0.310797	2	42.8907	0.889417	3.22887	0.241164	1223.2	1	18/30
	K.YITDWQNVFR.T	1341.66	-0.34318	2	49.8282	0.801036	2.51471	0.296131	734.551	1	17/27
	K.YITDWQNVFR.T	1341.66	-0.466134	2	37.9326	0.881369	3.30391	0.35214	721.451	1	17/27
	K.YITDWQNVFR.T	1341.66	-0.346725	2	44.5116	0.924567	3.61376	0.367916	861.259	1	19/27
	K.YITDWQNVFR.T	1341.66	-0.259048	1	13.7346	0.372348	2.4377	0.43285	126.621	1	40144
	K.YITDWQNVFR.T	1341.66	0.518846	2	27.1135	0.897086	3.12072	0.394667	793.762	1	18/27
	K.YITDWQNVFR.T	1341.66	-0.424191	2	46.0576	0.923994	3.2856	0.45125	852.214	1	19/27
	K.YITDWQNVFR.T	1341.66	-0.383854	2	36.7215	0.886375	3.38942	0.34372	742.566	1	17/27
	R.LSDQFHDILIR.K	1356.73	-0.374747	2	47.9626	0.892504	3.74788	0.0634038	1173.9	1	20/30
	R.LSDQFHDILIR.K	1356.73	-0.45424	2	32.9936	0.796739	3.48667	0.0373392	839.779	1	18/30
	R.LSDQFHDILIR.K	1356.73	-0.413536	2	53.5348	0.886108	3.41745	0.0779401	1154.65	1	21/30
	R.LSDQFHDILIR.K	1356.73	-0.454957	2	44.7629	0.778274	3.18104	0.094002	787.202	2	18/30
	R.LSDQFHDILIR.K	1356.73	-0.41775	2	52.6413	0.918033	3.54309	0.123612	1309.16	1	22/30
	R.LSDQFHDILIR.K	1356.73	-0.337272	2	51.1436	0.805027	3.42449	0.0246888	957.837	1	18/30
	R.LSDQFHDILIR.K	1356.73	-0.410333	2	61.6657	0.880093	3.80395	0.113341	975.38	1	19/30
	R.LSDQFHDILIR.K	1356.73	-0.378624	2	57.4515	0.884592	3.69536	0.159534	972.152	1	19/30
	R.LSDQFHDILIR.K	1356.73	-0.413243	2	65.4407	0.819162	3.4101	0.120679	811.036	1	18/30
	K.AGVNFSEFTGVWK.Y	1441.71	-0.434269	2	34.9342	0.905146	3.58467	0.33521	1068.36	1	20/36
	K.AGVNFSEFTGVWK.Y	1441.71	-0.35963	2	45.1605	0.764372	3.03745	0.24936	821.615	1	17/36
	K.AGVNFSEFTGVWK.Y	1441.71	-0.36235	2	38.3577	0.903946	3.52092	0.387061	963.54	1	20/36
	K.AGVNFSEFTGVWK.Y	1441.71	-0.399064	2	32.4608	0.868944	3.25827	0.351426	916.298	1	19/36
	K.AGVNFSEFTGVWK.Y	1441.71	-0.479449	2	33.7012	0.923064	3.72514	0.373971	1082.44	1	21/36
	R.SGVISDTELQQALSNGTWTPFNPVTVR.S	2917.47	1.20208	3	19.4756	0.790749	4.00616	0.257165	501.744	1	38/156
	R.SIISMFDRENK.A	1339.67	-0.358146	2	28.7132	0.729712	2.9972	0.272415	605.218	4	15/30
	R.SIISMFDRENK.A	1339.67	-0.473849	2	49.7345	0.910562	3.68915	0.342934	962.681	1	18/30
	K.YITDWQNVFR.T	1341.66	0.587328	2	46.1177	0.833346	2.32127	0.264712	887.621	1	19/27
	K.YITDWQNVFR.T	1341.66	-0.4611	2	51.8295	0.880621	3.21734	0.377148	707.276	1	17/27
	K.YITDWQNVFR.T	1341.66	0.612284	2	38.7134	0.89019	3.38333	0.282718	818.96	1	18/27
	K.YITDWQNVFR.T	1341.66	-0.465919	2	55.3057	0.927289	3.86539	0.388545	822.162	1	18/27
	K.YITDWQNVFR.T	1341.66	-0.276592	1	83.3309	0.156353	2.40406	0.238661	102.58	1	40113
	K.YITDWQNVFR.T	1341.66	-0.421188	2	45.7397	0.906724	3.31691	0.311036	888.243	1	19/27
	K.YITDWQNVFR.T	1341.66	-0.276387	1	25.3453	0.278116	2.44075	0.329484	122.448	2	40144
	K.YITDWQNVFR.T	1341.66	-0.427159	2	37.91	0.915586	3.53457	0.297589	924.412	1	19/27
	R.LSDQFHDILIR.K	1356.73	-0.456486	2	39.6516	0.778937	3.38856	0.0786022	699.389	1	18/30
	R.LSDQFHDILIR.K	1356.73	-0.376051	2	66.5566	0.864516	3.38637	0.0650742	1092.71	1	20/30
	R.LSDQFHDILIR.K	1356.73	-0.456578	2	40.9222	0.876734	3.75856	0.0982705	1007.1	1	19/30
	R.LSDQFHDILIR.K	1356.73	-0.457413	2	53.213	0.902118	3.77093	0.0567574	1196.9	1	21/30
	R.LSDQFHDILIR.K	1356.73	-0.335563	2	58.7315	0.833973	3.46269	0.0341829	987.374	1	19/30
	R.LSDQFHDILIR.K	1356.73	-0.333722	2	60.379	0.880619	3.57272	0.0102741	1174.8	1	21/30
	R.LSDQFHDILIR.K	1356.73	-0.458561	2	45.781	0.819654	3.33934	0.0581533	1015.26	1	18/30
	R.LSDQFHDILIR.K	1356.73	0.508661	2	50.0365	0.862751	3.55566	0.077316	940.731	1	20/30
	R.LSDQFHDILIR.K	1356.73	-0.458024	2	51.156	0.854499	3.59652	0.119555	846.16	1	19/30
	K.AGVNFSEFTGVWK.Y	1441.71	-0.437921	2	46.3991	0.932208	3.64775	0.375914	1224.2	1	22/36
	K.AGVNFSEFTGVWK.Y	1441.71	-0.43963	2	33.3029	0.935735	3.75453	0.387256	1210.16	1	22/36
	K.AGVNFSEFTGVWK.Y	1441.71	-0.360153	2	35.6493	0.926186	4.01065	0.36059	1085.91	1	20/36
	K.AGVNFSEFTGVWK.Y	1441.71	-0.398522	2	48.2554	0.920662	3.75421	0.40749	1026.2	1	20/36
	K.AGVNFSEFTGVWK.Y	1441.71	-0.436578	2	36.5046	0.842904	3.36279	0.344902	748.932	1	18/36
	R.SGVISDTELQQALSNGTWTPFNPVTVR.S	2917.47	0.36076	2	75.7851	0.943695	4.60397	0.612926	814.996	1	25/78
	R.SGVISDTELQQALSNGTWTPFNPVTVR.S	2917.47	1.80527	3	86.8121	0.840847	4.18255	0.176592	952.039	1	38/156
	R.SGVISDTELQQALSNGTWTPFNPVTVR.S	2917.47	0.0564526	3	25.89	0.630092	3.96129	0.216366	211.009	10	27/156
	K.YITDWQNVFR.T	1341.66	0.692728	2	48.6144	0.905764	3.32005	0.2796	950.244	1	19/27
	K.YITDWQNVFR.T	1341.66	0.576556	2	38.6458	0.654694	2.64539	0.266671	497.79	2	14/27
	R.LSDQFHDILIR.K	1356.73	-0.292531	2	49.0873	0.843106	3.02744	0.147317	1034.47	1	19/30
	R.LSDQFHDILIR.K	1356.73	-0.409938	2	57.718	0.892646	3.66174	0.0328765	1201.43	1	21/30
	R.LSDQFHDILIR.K	1356.73	-0.251979	2	61.119	0.886194	3.45036	0.0831318	1230.17	1	20/30
	K.AGVNFSEFTGVWK.Y	1441.71	-0.154821	2	36.2912	0.825997	3.20668	0.393757	707.654	1	17/36
	K.YITDWQNVFR.T	1341.66	-0.39007	2	40.021	0.870375	2.91006	0.409671	720.45	1	17/27
	K.YITDWQNVFR.T	1341.66	-0.385768	2	34.6338	0.878722	2.96607	0.405436	776.716	1	17/27
	K.YITDWQNVFR.T	1341.66	-0.385055	2	48.37	0.898593	2.96378	0.43918	804.968	1	18/27
	K.YITDWQNVFR.T	1341.66	-0.425563	2	40.6414	0.889451	3.18696	0.32846	820.39	1	18/27
	K.YITDWQNVFR.T	1341.66	-0.422116	2	40.6375	0.853234	2.73105	0.392093	725.205	1	17/27
	R.LSDQFHDILIR.K	1356.73	0.627406	2	60.8565	0.858549	3.35906	0.0184819	1066.32	1	21/30
	K.AGVNFSEFTGVWK.Y	1441.71	-0.357452	2	41.946	0.901707	3.74224	0.268709	1090.49	1	20/36
	K.AGVNFSEFTGVWK.Y	1441.71	-0.438214	2	55.3485	0.824062	3.35632	0.334095	744.843	1	17/36
	K.AGVNFSEFTGVWK.Y	1441.71	0.562347	2	35.4683	0.879323	3.48312	0.31572	964.012	1	19/36
	K.AGVNFSEFTGVWK.Y	1441.71	-0.440118	2	49.5925	0.873234	3.3899	0.331347	923.68	1	19/36
	K.YITDWQNVFR.T	1341.66	-0.388942	2	37.5432	0.888402	2.86463	0.333155	878.745	1	19/27
	K.YITDWQNVFR.T	1341.66	-0.387853	2	41.9228	0.829362	2.91009	0.283322	696.348	1	17/27
	K.YITDWQNVFR.T	1341.66	0.615677	2	47.2795	0.837243	2.80342	0.223746	838.197	1	18/27
	K.YITDWQNVFR.T	1341.66	-0.388239	2	28.2302	0.898649	2.93157	0.282284	970.309	1	20/27
	R.LSDQFHDILIR.K	1356.73	-0.416881	2	37.0459	0.726342	2.94132	0.0134058	890.775	1	18/30
	K.AGVNFSEFTGVWK.Y	1441.71	-0.522125	2	31.5192	0.76457	2.9426	0.266966	838.529	1	17/36
	K.AGVNFSEFTGVWK.Y	1441.71	1.60303	2	45.6935	0.866519	3.30839	0.196381	1153.43	1	20/36
	R.SGVISDTELQQALSNGTWTPFNPVTVR.S	2917.47	1.49381	3	46.8306	0.901683	4.63086	0.390768	802.774	1	37/156
	R.SGVISDTELQQALSNGTWTPFNPVTVR.S	2917.47	0.0608178	3	31.8771	0.857528	4.24369	0.33136	725.958	1	35/156
	R.SGVISDTELQQALSNGTWTPFNPVTVR.S	2917.47	0.0602172	3	46.4408	0.895234	4.36773	0.389287	833.549	1	39/156
O75915|PRAF3_HUMAN PRA1 family protein 3 - Homo sapiens (Human)					60.5362	0.826435	10.2012	10.1064	21600.4	Human
	R.TPMGIVLDALEQQEEGINR.L	2113.06	0.4024	3	60.5362	0.826435	4.02381	0.280243	782.139	2	29/108
	R.TPMGIVLDALEQQEEGINR.L	2113.06	-0.476271	2	8.95386	0.617329	3.05319	0.403961	202.464	1	17/54
	R.AWDDFFPGSDR.F	1312.56	-0.243463	2	48.6283	0.894866	3.38831	0.498632	681.987	1	17/30
	R.AWDDFFPGSDR.F	1312.56	-0.290685	2	48.3388	0.942676	3.62777	0.456166	1076.28	1	21/30
	R.AWDDFFPGSDR.F	1312.56	-0.327701	2	55.5303	0.932293	3.52923	0.447406	1000.92	1	20/30
	R.AWDDFFPGSDR.F	1312.56	-0.364469	2	48.5625	0.891764	3.46504	0.398475	727.818	1	18/30
	R.TPMGIVLDALEQQEEGINR.L	2113.06	0.494325	2	1	0.49005	2.86705	0.248649	331.886	1	17/54
	R.TPMGIVLDALEQQEEGINR.L	2113.06	0.288376	3	56.2285	0.931724	4.60587	0.352693	1403.29	1	32/108
	R.TPMGIVLDALEQQEEGINR.L	2113.06	-0.673733	3	59.6298	0.9322	4.8575	0.31395	1298.93	1	34/108
	R.TPMGIVLDALEQQEEGINR.L	2113.06	-0.668136	2	1	0.131021	2.38679	0.142933	128.811	9	13/54
	R.TPMGIVLDALEQQEEGINR.L	2113.06	0.429735	2	35.0039	0.77534	3.65713	0.364085	369.548	1	19/54
	R.TPMGIVLDALEQQEEGINR.L	2113.06	0.292126	3	64.8115	0.959549	5.02378	0.401937	1822.87	1	36/108
	R.AWDDFFPGSDR.F	1312.56	0.588524	2	34.5981	0.510218	2.30234	0.195121	528.826	1	15/30
	R.AWDDFFPGSDR.F	1312.56	-0.322203	2	67.8631	0.933842	3.04931	0.434758	1165.77	1	22/30
	R.AWDDFFPGSDR.F	1312.56	-0.408444	2	44.7067	0.79872	2.86074	0.428387	531.996	1	16/30
	R.TPMGIVLDALEQQEEGINR.L	2113.06	-0.786467	3	55.3226	0.867629	3.94188	0.171013	1223.53	1	36/108
	R.TPMGIVLDALEQQEEGINR.L	2113.06	0.283799	3	49.3117	0.879635	4.35028	0.286871	954.915	1	31/108
	R.TPMGIVLDALEQQEEGINR.L	2113.06	1.47588	2	11.5189	0.566375	3.04538	0.280931	346.592	1	17/54
	R.TPMGIVLDALEQQEEGINR.L	2113.06	-0.820753	2	22.671	0.517156	3.36221	0.314194	148.478	1	14/54
	R.TPMGIVLDALEQQEEGINR.L	2113.06	0.555712	2	53.6875	0.872465	4.14422	0.411052	529.886	1	20/54
	R.TPMGIVLDALEQQEEGINR.L	2113.06	-0.693312	2	48.8369	0.877984	3.70333	0.382904	800.143	1	22/54
O95758|ROD1_HUMAN Regulator of differentiation 1 - Homo sapiens (Human)					87.6335	2.65133	30.2376	3.83877	56466.5	Human
	K.NNQFQALLQYADPVNAHYAK.M	2305.14	0.571277	3	61.139	0.945962	4.28002	0.446931	1529.69	1	40/114
	K.NNQFQALLQYADPVNAHYAK.M	2305.14	0.657772	2	73.0272	0.951527	4.75282	0.567427	903.299	1	24/57
	K.NNQFQALLQYADPVNAHYAK.M	2305.14	0.566853	3	64.3161	0.954761	4.71783	0.535201	1411.64	1	38/114
	K.NNQFQALLQYADPVNAHYAK.M	2305.14	0.697382	2	46.5408	0.894805	3.92942	0.471686	696.05	1	21/57
	K.NNQFQALLQYADPVNAHYAK.M	2305.14	-0.330012	3	58.0477	0.910895	4.42135	0.424333	882.436	1	34/114
	K.NNQFQALLQYADPVNAHYAK.M	2305.14	0.629783	3	87.6335	0.938436	4.10326	0.447412	1503.23	1	37/114
	R.IIIENLFYPVTLEVLHQIFSK.F	2516.42	0.553406	3	30.5722	0.850879	4.44712	0.382658	396.788	1	30/120
	K.ENALVQMADANQAQLAMNHLSGQR.L	2610.25	0.554387	3	57.4751	0.862016	3.84497	0.440229	651.435	1	37/138
	K.NNQFQALLQYADPVNAHYAK.M	2305.14	0.396404	3	51.3671	0.923593	4.09774	0.37224	1325.02	1	38/114
	K.NNQFQALLQYADPVNAHYAK.M	2305.14	-0.687771	3	99.6935	0.930964	4.60455	0.503625	1009.48	1	32/114
	K.NNQFQALLQYADPVNAHYAK.M	2305.14	0.262224	3	70.3972	0.961132	4.82465	0.444611	1825.52	1	40/114
	K.NNQFQALLQYADPVNAHYAK.M	2305.14	0.212119	3	56.2403	0.888696	3.94483	0.362939	1054.07	1	33/114
	K.NNQFQALLQYADPVNAHYAK.M	2305.14	0.150266	3	36.3641	0.941445	4.00174	0.481439	1536.65	1	38/114
	K.NNQFQALLQYADPVNAHYAK.M	2305.14	0.216799	3	84.3106	0.925968	4.15	0.408808	1306.22	1	36/114
	K.NNQFQALLQYADPVNAHYAK.M	2305.14	-0.694729	3	42.7298	0.941971	4.36787	0.440719	1395.51	1	39/114
O95831|AIFM1_HUMAN Apoptosis-inducing factor 1, mitochondrial precursor - Homo					49.9876	4.51696	60.1954	15.0082	66859
	R.ALGTEVIQLFPEK.G	1444.8	-0.288253	2	49.9876	0.922338	3.72537	0.401247	1000.34	1	21/36
	R.ALGTEVIQLFPEK.G	1444.8	-0.293727	2	30.5035	0.924644	3.90754	0.464535	862.179	1	20/36
	R.ALGTEVIQLFPEK.G	1444.8	-0.335377	2	40.7165	0.871475	3.36648	0.437821	757.286	1	18/36
	R.ALGTEVIQLFPEK.G	1444.8	-0.294225	2	20.8376	0.905132	3.44589	0.408498	973.425	1	20/36
	R.ALGTEVIQLFPEK.G	1444.8	-0.295485	2	28.9731	0.930146	3.80213	0.452434	978.647	1	21/36
	K.ELWFSDDPNVTK.T	1450.68	1.95118	2	38.1542	0.717633	2.84909	0.392459	364.447	1	16/33
	K.TGGLEIDSDFGGFR.V	1470.69	-0.328766	2	28.999	0.931427	3.7871	0.30806	1266.46	1	24/39
	K.ILPEYLSNWTMEK.V	1623.81	-0.417199	2	15.7922	0.248271	2.32992	0.0149481	318.162	3	16/36
	K.ILPEYLSNWTMEK.V	1623.81	-0.412389	2	32.7054	0.329655	2.48744	0.208006	214.026	4	14/36
	R.VLIVSEDPELPYMRPPLSK.E	2183.18	-0.260929	2	36.1429	0.757203	3.67806	0.395426	239.734	1	18/54
	R.KVETDHIVAAVGLEPNVELAK.T	2232.22	-0.373709	3	38.452	0.8587	3.90491	0.52147	483.938	1	32/120
	R.ISGLGLTPEQK.Q	1142.64	1.63016	2	12.0677	0.235045	2.41506	0.00347394	409.614	82	16/30
	R.ISGLGLTPEQK.Q	1142.64	0.648729	2	65.225	0.900568	3.43131	0.369585	885.29	1	19/30
	R.ALGTEVIQLFPEK.G	1444.8	0.472279	2	41.6206	0.887788	3.25109	0.431358	916.076	1	19/36
	R.ALGTEVIQLFPEK.G	1444.8	-0.408746	2	50.9184	0.866275	3.51558	0.43859	709.372	1	17/36
	R.ALGTEVIQLFPEK.G	1444.8	-0.492306	2	48.3979	0.841604	3.07417	0.407127	768.961	1	18/36
	R.ALGTEVIQLFPEK.G	1444.8	-0.454991	2	38.4362	0.852422	3.24181	0.404023	753.427	1	18/36
	R.ALGTEVIQLFPEK.G	1444.8	-0.369464	2	47.072	0.858779	3.22558	0.441713	725.367	1	18/36
	K.ELWFSDDPNVTK.T	1450.68	0.467186	2	30.2665	0.861786	3.01967	0.46187	581.202	1	19/33
	K.ILPEYLSNWTMEK.V	1623.81	0.381117	2	21.6538	0.529874	2.34189	0.175595	470.84	1	18/36
	K.ILPEYLSNWTMEK.V	1623.81	-0.538082	2	54.3355	0.829138	3.43776	0.522114	316.323	1	16/36
	R.VLIVSEDPELPYMRPPLSK.E	2183.18	0.494344	2	15.4452	0.718782	3.26042	0.342646	332.412	1	20/54
	R.VLIVSEDPELPYMRPPLSK.E	2183.18	0.0210437	2	17.8527	0.768778	3.50165	0.43322	316.425	2	18/54
	R.ALGTEVIQLFPEK.G	1444.8	-0.455983	2	61.3793	0.852313	3.78492	0.397233	621.25	1	16/36
	R.ALGTEVIQLFPEK.G	1444.8	-0.44733	2	39.0653	0.904001	3.55892	0.410463	882.996	1	20/36
	R.ALGTEVIQLFPEK.G	1444.8	-0.453961	2	49.6917	0.850946	3.25362	0.463805	687.569	1	17/36
	R.ALGTEVIQLFPEK.G	1444.8	-0.412877	2	50.5062	0.884025	3.66924	0.49772	643.308	1	17/36
	R.ALGTEVIQLFPEK.G	1444.8	-0.454196	2	49.8982	0.882324	3.5383	0.43129	771.966	1	18/36
	K.ELWFSDDPNVTK.T	1450.68	-0.493644	2	39.1127	0.924728	3.39404	0.492749	1053.15	1	19/33
	K.ELWFSDDPNVTK.T	1450.68	-0.410973	2	27.6905	0.903303	3.38803	0.420399	891.072	1	19/33
	K.ELWFSDDPNVTK.T	1450.68	-0.531539	2	37.568	0.88726	3.23286	0.425902	878.181	1	18/33
	K.TGGLEIDSDFGGFR.V	1470.69	0.468392	2	72.6481	0.865536	3.61136	0.362799	761.523	1	19/39
	K.ILPEYLSNWTMEK.V	1623.81	0.41934	2	22.6927	0.553286	2.51912	0.384538	246.399	1	15/36
	K.ILPEYLSNWTMEK.V	1623.81	-0.539015	2	9.27433	0.402115	2.22422	0.254499	338.829	1	15/36
	K.ILPEYLSNWTMEK.V	1623.81	-0.616173	2	43.3177	0.920698	3.77058	0.51437	605.122	1	21/36
	K.ILPEYLSNWTMEK.V	1623.81	-0.413263	2	42.9971	0.552206	2.65065	0.362301	213.143	1	15/36
	K.ILPEYLSNWTMEK.V	1623.81	-0.573458	2	41.31	0.847578	3.48666	0.459813	369.126	1	18/36
	R.ALGTEVIQLFPEK.G	1444.8	-0.373224	2	54.9441	0.810759	3.37933	0.394595	601.308	1	16/36
	R.ALGTEVIQLFPEK.G	1444.8	-0.332369	2	24.3131	0.914206	3.08256	0.432354	1099.67	1	22/36
	R.ALGTEVIQLFPEK.G	1444.8	-0.254835	2	34.3626	0.858724	3.6691	0.383047	683.406	1	17/36
	R.ALGTEVIQLFPEK.G	1444.8	-0.327692	2	54.1834	0.84175	3.54122	0.304851	726.706	1	18/36
	R.ALGTEVIQLFPEK.G	1444.8	-0.37068	2	52.1336	0.863485	3.21218	0.450882	751.413	1	18/36
	K.ELWFSDDPNVTK.T	1450.68	-0.328112	2	29.6059	0.718781	3.09903	0.373354	365.671	1	15/33
	K.ELWFSDDPNVTK.T	1450.68	-0.408595	2	42.4987	0.712521	2.92317	0.337999	425.529	1	16/33
	K.ELWFSDDPNVTK.T	1450.68	-0.452003	2	27.0209	0.748553	2.87272	0.385832	386.127	1	17/33
	K.TGGLEIDSDFGGFR.V	1470.69	-0.333004	2	48.2516	0.887869	4.16817	0.363883	720.513	1	18/39
	K.TGGLEIDSDFGGFR.V	1470.69	-0.257726	2	12.122	0.893309	3.65	0.315693	966.336	1	21/39
	K.ILPEYLSNWTMEK.V	1623.81	-0.335822	2	12.3392	0.41335	2.45559	0.172951	310.611	1	16/36
	R.VLIVSEDPELPYMRPPLSK.E	2183.18	-0.461632	2	1.40078	0.042381	2.25566	0.00950384	94.0664	52	20059
	R.ALGTEVIQLFPEK.G	1444.8	-0.448815	2	59.7271	0.913952	3.50759	0.472401	909.913	1	20/36
	R.ALGTEVIQLFPEK.G	1444.8	-0.411198	2	21.0474	0.840447	3.58708	0.375162	617.961	2	17/36
	R.ALGTEVIQLFPEK.G	1444.8	-0.413121	2	48.75	0.918387	3.99608	0.479477	749.683	1	19/36
	R.ALGTEVIQLFPEK.G	1444.8	-0.452052	2	21.1067	0.868182	3.0241	0.390025	961.08	1	19/36
	K.ELWFSDDPNVTK.T	1450.68	-1.4073	2	19.7551	0.46945	2.43596	0.309504	193.422	2	15/33
	K.ILPEYLSNWTMEK.V	1623.81	-0.536998	2	41.7377	0.850189	3.18907	0.511938	452.958	1	18/36
	K.KAALSASEGEEVPQDK.A	1658.82	0.306566	2	1.36309	0.178102	2.24327	0.0241654	330.884	2	17/45
	R.VLIVSEDPELPYMRPPLSK.E	2183.18	0.494764	2	11.4955	0.597246	3.42694	0.425074	137.265	9	13/54
	R.KVETDHIVAAVGLEPNVELAK.T	2232.22	-0.794236	3	51.5145	0.850483	3.92158	0.538323	450.055	1	29/120
	R.ALGTEVIQLFPEK.G	1444.8	1.87126	2	12.2385	0.841959	3.29045	0.290335	823.047	1	19/36
	R.ALGTEVIQLFPEK.G	1444.8	1.86939	2	21.4248	0.891166	2.93889	0.456012	998.714	1	20/36
	K.ELWFSDDPNVTK.T	1450.68	-0.415265	2	41.1735	0.884532	3.33951	0.508754	587.875	1	18/33
	K.ELWFSDDPNVTK.T	1450.68	0.995775	2	25.2067	0.818613	3.13684	0.471815	380.011	1	17/33
	K.ELWFSDDPNVTK.T	1450.68	0.0270251	2	39.5762	0.888792	3.48585	0.476455	618.151	1	18/33
	K.ELWFSDDPNVTK.T	1450.68	-0.52777	2	34.5215	0.908963	3.30773	0.532469	753.759	1	19/33
	K.ELWFSDDPNVTK.T	1450.68	-0.493141	2	18.419	0.844565	3.11584	0.489906	624.8	1	16/33
P00390|GSHR_HUMAN Glutathione reductase, mitochondrial precursor - Homo sapien					30.0401	0.714203	10.1944	5.55556	56221
	K.LDYNNIPTVVFSHPPIGTVGLTEDEAIHK.Y	3176.63	1.17263	3	30.0401	0.714203	3.88832	0.303224	209.291	2	31/168
P00441|SODC_HUMAN Superoxide dismutase [Cu-Zn] - Homo sapiens (Human)					45.5459	0.72485	10.1292	7.79221	15925.9	Human
	R.HVGDLGNVTADK.D	1225.62	-0.224562	2	45.5459	0.72485	2.34865	0.31023	661.06	1	19/33
	R.HVGDLGNVTADK.D	1225.62	-0.299855	2	30.2741	0.511815	2.20323	0.215036	522.314	1	17/33
	R.HVGDLGNVTADK.D	1225.62	-0.228605	2	19.9229	0.535459	2.36856	0.273333	351.303	1	17/33
	R.HVGDLGNVTADK.D	1225.62	-0.29962	2	16.4127	0.406866	2.30614	0.301971	224.38	2	15/33
	R.HVGDLGNVTADK.D	1225.62	-0.227091	2	23.1825	0.757115	2.54394	0.388419	601.127	1	18/33
	K.GDGPVQGIINFEQK.E	1501.76	-0.288038	2	60.1989	0.888526	3.95019	0.405055	749.073	1	18/39
	K.GDGPVQGIINFEQK.E	1501.76	-0.369816	2	80.6971	0.870456	3.76324	0.367315	775.041	1	18/39
	K.GDGPVQGIINFEQK.E	1501.76	-0.291691	2	76.3453	0.87694	3.77547	0.382272	792.219	1	18/39
	K.GDGPVQGIINFEQK.E	1501.76	1.66522	2	46.4001	0.874203	3.60936	0.393944	839.469	1	18/39
	K.GDGPVQGIINFEQK.E	1501.76	-0.375758	2	73.6435	0.860774	3.68941	0.330575	824.959	1	18/39
	K.GDGPVQGIINFEQK.E	1501.76	-0.247247	2	52.8572	0.870142	3.75798	0.37008	768.699	1	18/39
	R.HVGDLGNVTADK.D	1225.62	-0.382858	2	21.8125	0.688256	2.99303	0.411876	223.117	3	16/33
	R.HVGDLGNVTADK.D	1225.62	1.65704	2	18.7662	0.80457	2.87146	0.464776	460.873	1	18/33
	R.HVGDLGNVTADK.D	1225.62	-0.303004	2	19.7353	0.667878	2.68293	0.372677	318.991	1	17/33
	R.HVGDLGNVTADK.D	1225.62	-1.38226	2	10.8987	0.728175	2.54389	0.38553	382.595	1	19/33
	R.HVGDLGNVTADK.D	1225.62	-0.302179	2	9.54337	0.759212	2.72007	0.357989	365.993	1	20/33
	R.HVGDLGNVTADK.D	1225.62	-0.305988	2	30.46	0.780518	2.63491	0.320863	503.925	1	21/33
	R.HVGDLGNVTADK.D	1225.62	-1.34428	2	4.04883	0.526251	2.26614	0.295763	231.306	1	18/33
	R.HVGDLGNVTADK.D	1225.62	-1.30469	2	3.35373	0.555833	2.3433	0.30306	246.556	1	18/33
	R.HVGDLGNVTADK.D	1225.62	-0.343278	2	4.53219	0.490616	2.66114	0.315287	181.988	1	15/33
	R.HVGDLGNVTADK.D	1225.62	-0.299557	2	22.6367	0.63434	2.61118	0.355954	294.685	1	17/33
	K.GDGPVQGIINFEQK.E	1501.76	-0.45359	2	60.0641	0.867146	3.8173	0.395205	730.907	1	17/39
	K.GDGPVQGIINFEQK.E	1501.76	-0.411901	2	67.9837	0.897801	3.79296	0.387935	911.111	1	19/39
	K.GDGPVQGIINFEQK.E	1501.76	-0.415968	2	48.0312	0.853997	3.89343	0.338792	711.667	1	17/39
	K.GDGPVQGIINFEQK.E	1501.76	-0.448551	2	75.1425	0.819103	3.83262	0.318981	643.812	1	16/39
	K.GDGPVQGIINFEQK.E	1501.76	-0.37486	2	68.2776	0.774518	3.18298	0.312748	639.582	1	18/39
	R.HVGDLGNVTADK.D	1225.62	1.65278	2	33.4321	0.611091	2.45518	0.35564	427.399	1	16/33
	R.HVGDLGNVTADK.D	1225.62	1.57647	2	3.25511	0.379211	2.59633	0.136028	286.673	14	16/33
	R.HVGDLGNVTADK.D	1225.62	1.57995	2	7.359	0.691298	2.70268	0.318702	411.208	3	18/33
	K.GDGPVQGIINFEQK.E	1501.76	0.589413	2	37.5507	0.553356	2.9322	0.171739	546.962	1	16/39
	K.GDGPVQGIINFEQK.E	1501.76	-0.454044	2	59.6251	0.843745	3.69475	0.361402	701.48	1	17/39
	K.GDGPVQGIINFEQK.E	1501.76	-0.447467	2	56.4156	0.817724	3.38953	0.304158	766.777	1	18/39
	K.GDGPVQGIINFEQK.E	1501.76	-0.45674	2	80.5641	0.823896	3.49561	0.357797	698.752	1	17/39
	K.GDGPVQGIINFEQK.E	1501.76	-0.454391	2	72.4388	0.867228	3.81638	0.328256	808.365	1	18/39
	K.GDGPVQGIINFEQK.E	1501.76	-0.448512	2	86.2121	0.87795	3.93939	0.338084	809.099	1	18/39
P00492|HPRT_HUMAN Hypoxanthine-guanine phosphoribosyltransferase - Homo sapiens					53.5711	4.5948	60.2244	28.4404	24563.6
	K.TMQTLLSLVR.Q	1161.67	-0.275538	2	36.3278	0.846801	3.151	0.34301	748.31	8	16/27
	R.SIPMTVDFIR.L	1178.62	-0.314752	2	39.6326	0.562883	2.35335	0.346893	192.047	11	15/27
	K.FFADLLDYIK.A	1244.66	-0.259791	2	53.5711	0.94775	4.01258	0.515035	858.164	1	19/27
	K.FFADLLDYIK.A	1244.66	-0.301681	2	47.3093	0.95125	3.807	0.590624	922.146	1	19/27
	K.FFADLLDYIK.A	1244.66	0.81266	2	45.4654	0.959496	4.48804	0.497045	956.106	1	20/27
	K.FFADLLDYIK.A	1244.66	-0.380177	2	48.7128	0.955835	4.10877	0.577786	938.003	1	19/27
	K.FFADLLDYIK.A	1244.66	-0.259586	2	49.9329	0.953886	4.07937	0.560758	920.779	1	19/27
	K.VIGGDDLSTLTGK.N	1275.68	-0.288839	2	29.6708	0.798244	3.09363	0.289708	547.644	1	21/36
	K.NVLIVEDIIDTGK.T	1428.79	-0.285631	2	47.5016	0.949866	3.9252	0.497057	1319.78	1	21/36
	K.NVLIVEDIIDTGK.T	1428.79	-0.357199	2	49.9934	0.941172	3.9076	0.450587	1270.76	1	20/36
	K.NVLIVEDIIDTGK.T	1428.79	0.518314	2	49.8478	0.938976	3.78756	0.479399	1217.05	1	20/36
	R.SVGYKPDFVGFEIPDK.F	1797.91	-0.395792	2	15.2717	0.497946	2.50604	0.217499	468.093	1	18/45
	R.SVGYKPDFVGFEIPDK.F	1797.91	0.644613	2	12.3558	0.699465	2.65579	0.36351	551.511	1	19/45
	R.SVGYKPDFVGFEIPDK.F	1797.91	-0.270309	2	13.7646	0.61207	2.51894	0.186275	686.751	1	20/45
	K.TMQTLLSLVR.Q	1161.67	-0.437677	2	20.3078	0.804124	3.01377	0.285278	808.789	6	15/27
	R.SIPMTVDFIR.L	1178.62	-0.466403	2	1	0.0916515	2.31221	0.17964	94.4326	155	40174
	K.FFADLLDYIK.A	1244.66	-0.339381	2	56.8194	0.936596	3.3596	0.536186	906.618	1	19/27
	K.FFADLLDYIK.A	1244.66	-0.387457	2	52.3336	0.948056	3.778	0.486244	977.244	1	20/27
	K.FFADLLDYIK.A	1244.66	-0.347457	2	45.9488	0.943554	3.98264	0.536224	810.142	1	18/27
	K.FFADLLDYIK.A	1244.66	-0.422887	2	55.2388	0.930752	3.34754	0.494438	881.371	1	19/27
	K.NVLIVEDIIDTGK.T	1428.79	-0.559293	2	47.7741	0.85508	3.38988	0.326328	874.662	1	18/36
	K.NVLIVEDIIDTGK.T	1428.79	-0.565558	2	53.3964	0.938414	3.62164	0.426745	1352.11	1	21/36
	R.SVGYKPDFVGFEIPDK.F	1797.91	-0.436251	2	45.6445	0.645188	2.62612	0.204049	603.114	1	21/45
	R.SIPMTVDFIR.L	1178.62	-0.512784	2	52.3335	0.648985	2.55182	0.245891	265.168	3	17/27
	K.FFADLLDYIK.A	1244.66	-0.38525	2	54.9139	0.935761	3.89196	0.364411	975.351	1	19/27
	K.FFADLLDYIK.A	1244.66	-0.428341	2	46.5217	0.943647	3.75622	0.49739	937.783	1	19/27
	K.FFADLLDYIK.A	1244.66	-0.339908	2	30.9072	0.87963	3.06398	0.209742	998.532	1	19/27
	K.FFADLLDYIK.A	1244.66	0.581586	2	50.4752	0.953954	3.93745	0.535369	967.059	1	20/27
	K.NVLIVEDIIDTGK.T	1428.79	-0.600338	2	42.6397	0.908311	3.31045	0.428104	1060.67	1	20/36
	K.NVLIVEDIIDTGK.T	1428.79	-0.522721	2	23.9756	0.731792	2.63098	0.238307	864.227	1	18/36
	K.NVLIVEDIIDTGK.T	1428.79	-0.563751	2	46.9893	0.898556	3.45436	0.474808	908.531	1	18/36
	K.NVLIVEDIIDTGK.T	1428.79	-1.52013	2	25.0257	0.666446	2.56137	0.2458	649.228	1	18/36
	K.NVLIVEDIIDTGK.T	1428.79	-0.524298	2	22.6503	0.806657	2.68593	0.4166	770.304	1	18/36
P00558|PGK1_HUMAN Phosphoglycerate kinase 1 - Homo sapiens (Human)					113.484	6.00047	70.2684	27.0983	44586.2	Human
	K.DVLFLK.D	734.445	-0.182278	1	15.2518	0.554477	2.12886	0.23527	553.562	1	40101
	K.LTLDKLDVK.G	1044.63	-0.192194	2	42.1662	0.787165	2.88069	0.273678	483.945	1	16/24
	K.LGDVYVNDAFGTAHR.A	1634.79	-0.322916	2	85.1291	0.93775	3.92295	0.480203	1198.96	1	21/42
	K.LGDVYVNDAFGTAHR.A	1634.79	0.637709	2	93.9755	0.944829	4.31061	0.497123	1102.02	1	21/42
	K.LGDVYVNDAFGTAHR.A	1634.79	-0.236046	2	107.323	0.962129	4.25767	0.533706	1497.97	1	24/42
	K.LGDVYVNDAFGTAHR.A	1634.79	0.721073	2	76.9873	0.941557	4.24736	0.483067	1085.3	1	21/42
	K.LGDVYVNDAFGTAHR.A	1634.79	-0.277023	2	103.791	0.962791	4.62321	0.53232	1374.71	1	23/42
	K.ALESPERPFLAILGGAK.V	1769	-0.475205	3	65.7385	0.895778	4.05476	0.519066	653.578	1	33/96
	K.ALESPERPFLAILGGAK.V	1769	0.675966	2	87.8156	0.909446	4.01009	0.286333	975.854	1	25/48
	K.ALESPERPFLAILGGAK.V	1769	0.636708	2	51.8247	0.852065	3.45667	0.264983	892.626	1	23/48
	K.ALESPERPFLAILGGAK.V	1769	0.679735	2	97.4506	0.952481	4.61149	0.314885	1329.08	1	28/48
	K.ALESPERPFLAILGGAK.V	1769	-0.282882	2	64.2317	0.932843	4.45179	0.270717	1103.54	1	26/48
	K.ALESPERPFLAILGGAK.V	1769	-0.282096	2	34.9826	0.834332	3.74234	0.27494	702.663	1	21/48
	K.ALESPERPFLAILGGAK.V	1769	-0.28507	2	91.5253	0.895473	4.16008	0.297816	806.354	2	23/48
	K.ALESPERPFLAILGGAK.V	1769	0.54626	3	69.5913	0.899924	4.19824	0.507821	610.849	1	34/96
	K.ALESPERPFLAILGGAK.V	1769	0.675453	2	65.9422	0.898323	4.25739	0.306697	759.411	2	23/48
	K.ALESPERPFLAILGGAK.V	1769	-0.238844	2	57.3849	0.936629	4.23879	0.387844	1023.92	1	26/48
	K.ALESPERPFLAILGGAK.V	1769	-0.46271	3	62.5187	0.914147	4.00163	0.516523	885.868	1	35/96
	K.ITLPVDFVTADKFDENAK.T	2023.04	0.632259	2	112.994	0.895441	3.75601	0.591144	545.96	1	20/51
	K.ITLPVDFVTADKFDENAK.T	2023.04	-0.245841	2	112.948	0.923942	4.5351	0.490292	650.853	1	21/51
	K.ITLPVDFVTADKFDENAK.T	2023.04	-0.284703	2	77.554	0.938974	4.70044	0.577144	656.746	1	21/51
	K.ITLPVDFVTADKFDENAK.T	2023.04	0.677103	2	113.484	0.909177	4.26899	0.514469	519.693	1	21/51
	K.ITLPVDFVTADKFDENAK.T	2023.04	0.79015	2	99.4891	0.92266	4.27477	0.547639	651.839	1	21/51
	K.QIVWNGPVGVFEWEAFAR.G	2105.06	0.732938	2	61.226	0.93937	4.50049	0.586221	745.174	1	21/51
	K.QIVWNGPVGVFEWEAFAR.G	2105.06	-0.461622	2	63.408	0.644973	3.69305	0.320984	235.275	1	14/51
	K.QIVWNGPVGVFEWEAFAR.G	2105.06	0.68869	2	98.1358	0.908224	3.99791	0.569743	648.237	1	19/51
	K.QIVWNGPVGVFEWEAFAR.G	2105.06	1.7736	2	71.5565	0.915509	4.23662	0.577708	588.192	1	19/51
	K.QIVWNGPVGVFEWEAFAR.G	2105.06	0.691346	2	69.7255	0.897172	4.0029	0.525538	604.475	1	19/51
	K.SVVLMSHLGRPDGVPMPDKYSLEPVAVELK.S	3263.72	-0.506097	4	80.1248	0.926817	4.41622	0.531622	1154.44	1	48/261
	K.SVVLMSHLGRPDGVPMPDKYSLEPVAVELK.S	3263.72	0.602229	3	35.8486	0.913393	4.71401	0.535619	586.413	1	37/174
	K.SVVLMSHLGRPDGVPMPDKYSLEPVAVELK.S	3263.72	1.45294	3	65.835	0.954607	5.36775	0.584738	1097.41	1	41/174
	K.LGDVYVNDAFGTAHR.A	1634.79	-0.538626	3	65.6484	0.898015	4.19621	0.511834	688.521	1	28/84
	K.VSHVSTGGGASLELLEGK.V	1740.91	0.557401	2	1	0.0229212	2.23182	0.134508	83.1395	164	18963
	K.QIVWNGPVGVFEWEAFAR.G	2105.06	-0.774855	2	92.4233	0.852319	3.69592	0.466255	437.816	1	20/51
	K.QIVWNGPVGVFEWEAFAR.G	2105.06	0.57244	2	86.08	0.771243	3.06742	0.44197	534.574	1	18/51
	K.SVVLMSHLGRPDGVPMPDKYSLEPVAVELK.S	3263.72	1.02418	3	103.543	0.972581	5.82817	0.552727	1902.11	1	49/174
	K.SVVLMSHLGRPDGVPMPDKYSLEPVAVELK.S	3263.72	1.20567	3	91.3893	0.95408	5.47005	0.51543	1143.6	1	43/174
	K.SVVLMSHLGRPDGVPMPDKYSLEPVAVELK.S	3263.72	0.00360592	3	40.0302	0.94352	4.83382	0.492165	1229.96	1	42/174
	K.LGDVYVNDAFGTAHR.A	1634.79	0.558343	2	87.9866	0.954057	4.43537	0.467429	1333.41	1	22/42
	K.LGDVYVNDAFGTAHR.A	1634.79	0.597064	2	101.902	0.956136	4.36927	0.492477	1321.95	1	23/42
	K.ALESPERPFLAILGGAK.V	1769	1.16411	2	62.9209	0.847713	3.74036	0.276278	726.485	1	22/48
	K.ALESPERPFLAILGGAK.V	1769	0.555331	2	74.0284	0.912686	3.77406	0.278218	1125.55	1	26/48
	K.ALESPERPFLAILGGAK.V	1769	0.479657	2	31.3847	0.793145	3.17278	0.149798	896.413	1	24/48
	K.ALESPERPFLAILGGAK.V	1769	0.440873	2	37.1825	0.79862	3.07759	0.221671	878.64	1	23/48
	K.SVVLMSHLGRPDGVPMPDKYSLEPVAVELK.S	3263.72	-0.897771	3	21.9464	0.882428	4.37529	0.451505	559.708	1	37/174
	K.SVVLMSHLGRPDGVPMPDKYSLEPVAVELK.S	3263.72	1.21363	3	94.4442	0.954353	5.03481	0.546205	1334.8	1	44/174
	K.SVVLMSHLGRPDGVPMPDKYSLEPVAVELK.S	3263.72	0.00788326	3	125.817	0.956533	5.14614	0.524286	1398.96	1	45/174
	K.DVLFLK.D	734.445	-0.18363	1	20.4919	0.536238	2.14449	0.193535	602.447	4	40101
	K.DVLFLK.D	734.445	-0.166848	1	20.6773	0.584688	2.2344	0.194127	678.74	4	40101
	K.DVLFLK.D	734.445	-0.185864	1	11.6439	0.450789	2.11511	0.182233	438.802	7	40101
	K.DVLFLK.D	734.445	-0.103882	1	17.99	0.616048	2.29482	0.233841	650.282	7	40101
	K.DVLFLK.D	734.445	-0.202358	1	14.2921	0.72113	2.37731	0.218126	744.24	2	40132
	K.DVLFLK.D	734.445	-0.202607	1	15.9992	0.547874	2.14752	0.181098	656.92	3	40101
	K.DVLFLK.D	734.445	-0.167161	1	15.7587	0.601097	2.25328	0.209698	670.881	2	40101
	K.DVLFLK.D	734.445	-0.186499	1	14.3029	0.627071	2.40187	0.207241	667.722	3	40101
	K.DVLFLK.D	734.445	-0.202607	1	14.8674	0.556338	2.18174	0.216052	571.273	1	40101
	K.ALMDEVVK.A	904.481	-0.180593	1	23.2524	0.176734	2.01432	0.201539	337.514	12	40107
	R.VDFNVPMK.N	949.481	-0.221125	1	26.4687	0.762884	2.60461	0.351908	585.121	1	14/21
	R.VDFNVPMK.N	949.481	-0.219133	1	16.3372	0.646013	2.41028	0.315711	521.742	1	13/21
	R.VDFNVPMK.N	949.481	-0.161821	1	17.8766	0.469022	2.6136	0.269832	371.512	1	40138
	K.LTLDKLDVK.G	1044.63	-0.279493	2	23.1128	0.43525	2.45787	0.0534365	408.872	6	14/24
	K.LTLDKLDVK.G	1044.63	-0.281305	2	39.6185	0.579032	2.55131	0.131589	401.686	5	15/24
	K.LTLDKLDVK.G	1044.63	-0.32066	2	53.1505	0.457818	2.55754	0.0570062	416.288	11	14/24
	K.LTLDKLDVK.G	1044.63	0.685184	2	43.5318	0.646006	2.64956	0.0483724	589.349	2	16/24
	K.LTLDKLDVK.G	1044.63	0.646659	2	7.91593	0.26032	2.48355	0.0218381	319.078	53	13/24
	K.LTLDKLDVK.G	1044.63	-0.200089	2	43.3424	0.481237	2.55393	0.00859503	426.441	6	15/24
	K.LTLDKLDVK.G	1044.63	-0.149761	1	15.0586	0.0623677	2.1387	0.00764028	279.353	17	40110
	K.LTLDKLDVK.G	1044.63	-0.236901	2	38.7963	0.535668	2.48427	0.0931161	400.505	2	15/24
	K.LTLDKLDVK.G	1044.63	-0.279606	2	36.9083	0.739799	2.6424	0.152324	550.193	1	17/24
	K.LTLDKLDVK.G	1044.63	-0.27922	2	35.0912	0.669391	2.8117	0.0834622	490.312	3	16/24
	K.LTLDKLDVK.G	1044.63	-0.315333	2	42.2162	0.708772	2.89096	0.209752	432.423	4	15/24
	K.LTLDKLDVK.G	1044.63	-0.241163	2	35.7415	0.505045	2.74278	0.0771316	394.818	15	14/24
	K.LTLDKLDVK.G	1044.63	-0.196178	2	32.0768	0.751232	3.05297	0.150199	506.428	3	16/24
	K.LTLDKLDVK.G	1044.63	-0.210684	1	14.1108	0.29048	2.41355	0.0380119	471.688	2	13/24
	K.VLPGVDALSNI	1097.62	-0.423087	2	35.22	0.769489	2.81197	0.366303	755.197	1	15/30
	K.VLPGVDALSNI	1097.62	-0.38777	2	28.4499	0.895817	3.16722	0.412774	1007.22	1	18/30
	K.VLPGVDALSNI	1097.62	-0.390651	2	36.3682	0.872188	3.16588	0.472427	834.607	1	16/30
	K.VLPGVDALSNI	1097.62	-0.50795	2	20.459	0.81055	2.93358	0.356433	803.5	1	16/30
	K.VLPGVDALSNI	1097.62	-0.384767	2	43.8852	0.897182	3.10315	0.428729	1025.24	1	18/30
	K.IQLINNMLDK.V	1201.66	-0.346334	2	10.433	0.718212	2.88894	0.211347	499.168	1	16/27
	K.IQLINNMLDK.V	1201.66	-0.310104	2	20.9051	0.807128	3.21662	0.187333	655.341	1	17/27
	K.IQLINNMLDK.V	1201.66	-0.30444	2	20.0546	0.841022	3.01933	0.251925	718.967	1	18/27
	K.IQLINNMLDK.V	1201.66	-0.271412	2	53.7423	0.749698	3.14806	0.136266	527.25	1	17/27
	K.IQLINNMLDK.V	1201.66	-0.306676	2	53.3368	0.832376	3.03864	0.217301	729.115	1	18/27
	K.YSLEPVAVELK.S	1247.69	0.550829	2	70.2069	0.917297	3.66514	0.372963	833.394	1	20/30
	K.YSLEPVAVELK.S	1247.69	-0.295026	2	46.0825	0.886062	2.98815	0.432299	795.35	1	19/30
	K.YSLEPVAVELK.S	1247.69	0.0334949	2	12.4718	0.84569	2.53749	0.405562	773.148	1	19/30
	K.YSLEPVAVELK.S	1247.69	-0.256857	2	11.105	0.924007	3.43288	0.413418	894.825	1	21/30
	K.YSLEPVAVELK.S	1247.69	-0.450875	2	77.1545	0.939082	3.63106	0.419545	989.914	1	22/30
	K.YSLEPVAVELK.S	1247.69	0.457201	2	19.1063	0.860905	3.02134	0.340853	749.08	1	19/30
	K.YSLEPVAVELK.S	1247.69	-0.332789	2	55.4071	0.934733	3.76771	0.405276	933.142	1	21/30
	K.YSLEPVAVELK.S	1247.69	-0.106455	1	26.0447	0.684524	2.50363	0.356828	649.596	1	16/30
	K.ITLPVDFVTADK.F	1318.73	0.546703	2	28.5539	0.578005	2.91387	0.364586	221.885	3	14/33
	K.ITLPVDFVTADK.F	1318.73	0.631146	2	10.9726	0.698893	2.78944	0.368465	337.228	2	17/33
	R.AHSSMVGVNLPQK.A	1367.71	-0.395582	2	36.2396	0.919781	3.30487	0.497343	1010.03	1	21/36
	R.AHSSMVGVNLPQK.A	1367.71	-0.357662	2	37.0312	0.929499	4.1133	0.500829	767.775	1	20/36
	R.AHSSMVGVNLPQK.A	1367.71	0.762831	2	43.8987	0.905211	3.64171	0.459255	757.049	1	20/36
	K.VADKIQLINNMLDK.V	1614.89	-0.460079	2	51.9697	0.932649	4.33353	0.44435	881.291	1	20/39
	K.VADKIQLINNMLDK.V	1614.89	-0.414127	2	47.7306	0.912992	4.02256	0.391719	1011.65	1	18/39
	K.VADKIQLINNMLDK.V	1614.89	-0.252907	2	68.2339	0.944825	4.2009	0.482614	1175.74	1	20/39
	K.VADKIQLINNMLDK.V	1614.89	0.666063	2	46.225	0.929863	4.0017	0.449879	1096.81	1	19/39
	K.VADKIQLINNMLDK.V	1614.89	0.580853	2	43.3161	0.942833	4.23154	0.480855	1103.92	1	20/39
	K.LGDVYVNDAFGTAHR.A	1634.79	0.643793	2	74.4932	0.628682	2.67838	0.200612	642.83	1	19/42
	K.LGDVYVNDAFGTAHR.A	1634.79	-0.360273	3	72.0397	0.941836	4.09974	0.488696	1311.33	1	36/84
	K.LGDVYVNDAFGTAHR.A	1634.79	-0.237726	2	109.378	0.970371	4.37392	0.559195	1824.26	1	25/42
	K.LGDVYVNDAFGTAHR.A	1634.79	-0.28403	2	106.862	0.961306	4.36055	0.468035	1558.47	1	24/42
	K.LGDVYVNDAFGTAHR.A	1634.79	-0.431502	3	87.0364	0.935648	4.15349	0.527945	1094.18	1	34/84
	K.LGDVYVNDAFGTAHR.A	1634.79	-0.400079	2	110.594	0.96969	4.75187	0.517527	1635.27	1	25/42
	K.LGDVYVNDAFGTAHR.A	1634.79	-0.320875	2	106.181	0.970312	4.73427	0.509912	1715.96	1	25/42
	K.LGDVYVNDAFGTAHR.A	1634.79	-0.395226	2	93.6222	0.972351	4.85116	0.510754	1813	1	25/42
	K.LGDVYVNDAFGTAHR.A	1634.79	-0.441412	2	105.739	0.973196	4.67612	0.513446	1932.13	1	26/42
	K.LGDVYVNDAFGTAHR.A	1634.79	-0.355861	2	85.1779	0.968297	4.83605	0.513348	1558.09	1	24/42
	K.LGDVYVNDAFGTAHR.A	1634.79	-0.541563	3	86.8136	0.910302	3.94398	0.465669	969.774	1	32/84
	K.LGDVYVNDAFGTAHR.A	1634.79	-0.355402	2	106.191	0.965607	4.59746	0.507574	1547.24	1	24/42
	K.LGDVYVNDAFGTAHR.A	1634.79	-0.162194	2	109.686	0.960199	4.5643	0.481503	1409.85	1	23/42
	K.LGDVYVNDAFGTAHR.A	1634.79	-0.397506	2	96.9891	0.959828	4.46352	0.481083	1385.18	1	24/42
	K.VNEMIIGGGMAFTFLK.V	1727.89	-0.45483	2	20.3179	0.449954	3.16607	0.206261	186.697	8	16/45
	K.VNEMIIGGGMAFTFLK.V	1727.89	1.62395	2	73.4216	0.958156	4.5706	0.479772	1258.3	1	25/45
	K.VNEMIIGGGMAFTFLK.V	1727.89	1.81645	2	56.7612	0.966716	4.9875	0.46528	1495.49	1	25/45
	K.VSHVSTGGGASLELLEGK.V	1740.91	0.677015	2	6.04194	0.582725	3.01835	0.239295	371.979	1	20/51
	K.VSHVSTGGGASLELLEGK.V	1740.91	0.596542	2	74.0247	0.927819	4.77141	0.357072	878.062	1	23/51
	K.VSHVSTGGGASLELLEGK.V	1740.91	-0.31881	2	64.2756	0.963234	4.77756	0.552319	1327.66	1	26/51
	K.VSHVSTGGGASLELLEGK.V	1740.91	0.598993	2	58.2471	0.965056	4.62589	0.531821	1463.36	1	28/51
	K.VSHVSTGGGASLELLEGK.V	1740.91	-0.281569	2	116.084	0.974557	5.18764	0.679608	1462.23	1	28/51
	K.VSHVSTGGGASLELLEGK.V	1740.91	-0.443385	2	65.9341	0.966487	5.07254	0.557094	1320.26	1	26/51
	K.VSHVSTGGGASLELLEGK.V	1740.91	-0.404835	2	50.4036	0.743962	3.67235	0.0294195	905.487	2	22/51
	K.VSHVSTGGGASLELLEGK.V	1740.91	-0.481407	2	131.417	0.96399	4.78314	0.577399	1302.11	1	26/51
	K.VSHVSTGGGASLELLEGK.V	1740.91	-0.364181	2	119.696	0.978521	5.6308	0.663264	1640.23	1	29/51
	K.VSHVSTGGGASLELLEGK.V	1740.91	-0.160983	2	141.095	0.979194	5.10764	0.612063	2062.82	1	32/51
	K.VSHVSTGGGASLELLEGK.V	1740.91	-0.482867	2	92.3904	0.948653	4.45636	0.429433	1230.56	1	26/51
	K.ALESPERPFLAILGGAK.V	1769	-0.400782	2	83.0495	0.954705	5.1321	0.302139	1188.09	1	27/48
	K.ALESPERPFLAILGGAK.V	1769	-0.467676	3	62.8886	0.920389	4.22912	0.450345	879.071	1	39/96
	K.ALESPERPFLAILGGAK.V	1769	-0.12361	2	55.7475	0.915589	4.25947	0.350011	824.093	1	24/48
	K.ALESPERPFLAILGGAK.V	1769	-0.204401	2	79.3396	0.967686	5.20833	0.376417	1502.99	1	29/48
	K.ALESPERPFLAILGGAK.V	1769	0.676366	2	70.1185	0.932028	4.72919	0.336602	809.374	1	25/48
	K.ALESPERPFLAILGGAK.V	1769	0.485081	3	69.1693	0.894922	4.08056	0.47072	674.461	1	35/96
	K.ALESPERPFLAILGGAK.V	1769	1.63967	2	81.6575	0.949681	4.83945	0.334255	1097.62	1	27/48
	K.ALESPERPFLAILGGAK.V	1769	-0.323204	2	82.4172	0.939435	4.53901	0.327711	1061.39	1	26/48
	K.ALESPERPFLAILGGAK.V	1769	-0.412349	3	73.244	0.933744	3.89969	0.47764	1293.67	1	39/96
	K.ALESPERPFLAILGGAK.V	1769	-0.247418	2	62.6156	0.946866	4.80411	0.367665	1070.8	1	25/48
	K.ALESPERPFLAILGGAK.V	1769	0.5937	2	60.319	0.947954	4.56079	0.367742	1127.06	1	27/48
	K.ALESPERPFLAILGGAK.V	1769	-0.466995	3	57.0875	0.905438	3.84997	0.54826	734.975	1	36/96
	K.ALESPERPFLAILGGAK.V	1769	-0.321759	2	79.7965	0.945886	4.65006	0.33622	1152.9	1	26/48
	K.ALESPERPFLAILGGAK.V	1769	0.606062	3	66.5366	0.92715	3.94826	0.509309	1037.95	1	39/96
	K.ALESPERPFLAILGGAK.V	1769	0.616609	3	66.3979	0.886708	4.30262	0.445912	606.515	1	32/96
	K.ALESPERPFLAILGGAK.V	1769	-0.320104	2	100.7	0.951802	4.83113	0.380455	1057.76	1	27/48
	K.ALESPERPFLAILGGAK.V	1769	-0.361403	2	50.2064	0.945785	4.42319	0.369115	1206.6	1	26/48
	K.VLNNMEIGTSLFDEEGAK.I	1966.94	0.52662	2	69.3017	0.949141	5.08941	0.443587	863.014	1	24/51
	K.VLNNMEIGTSLFDEEGAK.I	1966.94	-0.270675	2	80.3713	0.939608	4.84533	0.52245	669.372	1	22/51
	K.VLNNMEIGTSLFDEEGAK.I	1966.94	-0.388566	2	83.0611	0.947798	5.19371	0.448961	803.684	1	23/51
	K.VLNNMEIGTSLFDEEGAK.I	1966.94	-0.434606	2	89.3008	0.916891	4.84646	0.490393	485.14	1	19/51
	K.VLNNMEIGTSLFDEEGAK.I	1966.94	-0.345402	2	68.0392	0.952007	5.355	0.552199	648.16	1	22/51
	K.ITLPVDFVTADKFDENAK.T	2023.04	0.509711	2	102.298	0.951891	4.78937	0.536432	834.002	1	25/51
	K.ITLPVDFVTADKFDENAK.T	2023.04	-0.44903	2	122.816	0.933633	4.802	0.559295	575.878	1	20/51
	K.ITLPVDFVTADKFDENAK.T	2023.04	-0.286974	2	137.785	0.9437	4.8682	0.557216	661.392	1	22/51
	K.ITLPVDFVTADKFDENAK.T	2023.04	-0.288468	2	115.986	0.933164	4.63903	0.566989	585.012	1	21/51
	K.ITLPVDFVTADKFDENAK.T	2023.04	-0.200885	2	122.985	0.916921	4.42098	0.529813	570.764	1	20/51
	K.ITLPVDFVTADKFDENAK.T	2023.04	-0.287355	2	141.764	0.946352	4.71399	0.563236	757.536	1	23/51
	K.ITLPVDFVTADKFDENAK.T	2023.04	-0.401241	2	137.505	0.954727	5.05376	0.544262	815.782	1	24/51
	K.ITLPVDFVTADKFDENAK.T	2023.04	-0.404108	2	149.546	0.953412	5.03344	0.621607	712.288	1	22/51
	K.ITLPVDFVTADKFDENAK.T	2023.04	-0.404015	2	129.955	0.938387	4.87884	0.506187	640.312	1	22/51
	K.ITLPVDFVTADKFDENAK.T	2023.04	-0.410109	2	125.013	0.937169	4.69147	0.631022	554.044	1	20/51
	K.ITLPVDFVTADKFDENAK.T	2023.04	1.63417	2	117.668	0.910917	4.36612	0.520372	534.746	1	20/51
	K.ITLPVDFVTADKFDENAK.T	2023.04	-0.481534	2	300	0.948896	4.94527	0.58149	709.659	1	22/51
	K.ITLPVDFVTADKFDENAK.T	2023.04	-0.48213	2	132.733	0.95062	4.90666	0.533464	784.826	1	24/51
	K.ITLPVDFVTADKFDENAK.T	2023.04	-0.482794	2	125.248	0.948861	5.02093	0.627587	612.417	1	21/51
	K.ITLPVDFVTADKFDENAK.T	2023.04	-0.450118	2	140.515	0.935151	4.60537	0.495651	696.442	1	23/51
	K.SVVLMSHLGRPDGVPMPDK.Y	2035.05	-0.475535	3	71.7004	0.939028	4.00992	0.38959	1729.64	1	37/108
	K.SVVLMSHLGRPDGVPMPDK.Y	2035.05	0.596826	3	91.6058	0.905269	4.2038	0.3534	1157.37	1	33/108
	K.QIVWNGPVGVFEWEAFAR.G	2105.06	0.770497	2	73.65	0.922978	3.94019	0.57972	702.836	1	22/51
	K.QIVWNGPVGVFEWEAFAR.G	2105.06	-0.347722	3	82.6816	0.967075	4.73972	0.471421	2223.97	1	35/102
	K.QIVWNGPVGVFEWEAFAR.G	2105.06	-0.390851	2	92.1334	0.936156	4.19924	0.598206	765.918	1	22/51
	K.QIVWNGPVGVFEWEAFAR.G	2105.06	-0.595735	3	83.1525	0.964412	4.98577	0.443412	1934.97	1	36/102
	K.QIVWNGPVGVFEWEAFAR.G	2105.06	-0.472286	2	113.23	0.962457	4.90361	0.594082	1112.26	1	24/51
	K.QIVWNGPVGVFEWEAFAR.G	2105.06	-0.349806	2	93.4233	0.958988	4.73096	0.586126	1072	1	24/51
	K.QIVWNGPVGVFEWEAFAR.G	2105.06	1.1978	3	66.2022	0.972636	5.05729	0.494737	2351.54	1	37/102
	K.QIVWNGPVGVFEWEAFAR.G	2105.06	0.655409	2	97.5393	0.917145	4.06863	0.500336	774.292	1	21/51
	K.QIVWNGPVGVFEWEAFAR.G	2105.06	0.891024	2	81.9795	0.76976	3.42926	0.401461	465.549	1	17/51
	K.QIVWNGPVGVFEWEAFAR.G	2105.06	0.529774	2	81.7786	0.914157	3.899	0.585954	631.069	1	21/51
	K.QIVWNGPVGVFEWEAFAR.G	2105.06	0.576503	2	88.6683	0.951435	4.46914	0.555693	1010.04	1	24/51
	K.QIVWNGPVGVFEWEAFAR.G	2105.06	0.369216	3	77.1374	0.971009	5.53355	0.496836	1953.81	1	35/102
	K.QIVWNGPVGVFEWEAFAR.G	2105.06	1.19707	2	28.1558	0.218678	2.30285	0.22693	241.033	1	13/51
	K.QIVWNGPVGVFEWEAFAR.G	2105.06	0.489852	2	72.9173	0.954625	4.52486	0.594422	998.554	1	24/51
	K.QIVWNGPVGVFEWEAFAR.G	2105.06	0.537342	2	91.0477	0.94838	4.48561	0.602986	905.821	1	22/51
	K.QIVWNGPVGVFEWEAFAR.G	2105.06	-0.773149	3	73.6633	0.96505	4.85996	0.389686	2199.79	1	36/102
	K.QIVWNGPVGVFEWEAFAR.G	2105.06	0.300017	3	79.7661	0.976315	5.38179	0.557223	2373.82	1	37/102
	K.QIVWNGPVGVFEWEAFAR.G	2105.06	1.26622	3	61.8333	0.974631	5.18769	0.483746	2503.37	1	37/102
	K.QIVWNGPVGVFEWEAFAR.G	2105.06	0.494061	2	81.0841	0.960024	4.71194	0.606913	1081.05	1	24/51
	K.QIVWNGPVGVFEWEAFAR.G	2105.06	0.306331	3	92.6812	0.965032	5.18254	0.42836	1920.21	1	35/102
	K.QIVWNGPVGVFEWEAFAR.G	2105.06	0.614784	2	78.0485	0.925266	4.08953	0.530793	766.919	1	22/51
	K.QIVWNGPVGVFEWEAFAR.G	2105.06	-0.184503	2	82.5211	0.952498	4.53219	0.554462	1011.39	1	24/51
	K.QIVWNGPVGVFEWEAFAR.G	2105.06	1.57333	2	86.0576	0.946692	4.51188	0.589006	870.126	1	22/51
	K.WNTEDKVSHVSTGGGASLELLEGK.V	2514.25	-0.396716	3	98.6989	0.925315	4.31803	0.489069	1150.99	1	36/138
	K.WNTEDKVSHVSTGGGASLELLEGK.V	2514.25	0.442786	3	125.515	0.929546	4.65017	0.57461	821.567	1	36/138
	K.WNTEDKVSHVSTGGGASLELLEGK.V	2514.25	1.46511	3	300	0.958297	4.86339	0.576533	1493.9	1	41/138
	K.WNTEDKVSHVSTGGGASLELLEGK.V	2514.25	0.441731	3	49.4553	0.882193	3.98652	0.385049	987.515	1	35/138
	K.WNTEDKVSHVSTGGGASLELLEGK.V	2514.25	0.431067	3	54.7681	0.927726	4.27366	0.535466	1064.03	1	38/138
	K.IQLINNMLDKVNEMIIGGGMAFTFLK.V	2910.53	1.62213	2	48.2059	0.932069	4.53254	0.472724	906.79	1	24/75
	K.IQLINNMLDKVNEMIIGGGMAFTFLK.V	2910.53	1.29554	3	92.3348	0.830728	3.80517	0.181244	1125.58	1	35/150
	K.IQLINNMLDKVNEMIIGGGMAFTFLK.V	2910.53	0.707186	2	82.9637	0.945656	4.86801	0.433128	1102.37	1	25/75
	K.IQLINNMLDKVNEMIIGGGMAFTFLK.V	2910.53	1.59887	3	51.8512	0.891399	4.08967	0.251574	1342.31	1	36/150
	K.IQLINNMLDKVNEMIIGGGMAFTFLK.V	2910.53	1.41707	3	74.0272	0.872218	3.91864	0.374524	952.489	1	34/150
	K.SVVLMSHLGRPDGVPMPDKYSLEPVAVELK.S	3263.72	0.67342	3	80.4185	0.970037	6.23256	0.594707	1399.91	1	44/174
	K.SVVLMSHLGRPDGVPMPDKYSLEPVAVELK.S	3263.72	0.463297	4	69.4825	0.955589	5.49577	0.44989	1545.94	1	53/261
	K.SVVLMSHLGRPDGVPMPDKYSLEPVAVELK.S	3263.72	1.3348	3	43.3785	0.955373	5.27544	0.535211	1274.3	1	43/174
	K.SVVLMSHLGRPDGVPMPDKYSLEPVAVELK.S	3263.72	0.301578	4	93.886	0.933811	4.74587	0.415489	1359.21	1	51/261
	K.SVVLMSHLGRPDGVPMPDKYSLEPVAVELK.S	3263.72	1.45452	3	30.1324	0.955085	5.52095	0.541858	1128.37	1	41/174
	K.SVVLMSHLGRPDGVPMPDKYSLEPVAVELK.S	3263.72	0.299557	4	41.162	0.853353	3.96055	0.348885	851.596	1	45/261
	K.SVVLMSHLGRPDGVPMPDKYSLEPVAVELK.S	3263.72	0.24781	3	144.775	0.965371	5.65463	0.54724	1534.64	1	44/174
	K.SVVLMSHLGRPDGVPMPDKYSLEPVAVELK.S	3263.72	1.27097	4	91.1252	0.935167	5.21196	0.374116	1214.15	1	50/261
	K.SVVLMSHLGRPDGVPMPDKYSLEPVAVELK.S	3263.72	1.25308	4	71.4193	0.914868	4.79555	0.380437	1037.16	1	47/261
	K.VADKIQLINNMLDKVNEMIIGGGMAFTFLK.V	3323.76	0.911022	4	65.3083	0.951266	4.76426	0.445507	1789.44	1	56/261
	K.VADKIQLINNMLDKVNEMIIGGGMAFTFLK.V	3323.76	1.13095	3	48.9281	0.904631	4.68984	0.289095	1083.52	1	36/174
	K.VADKIQLINNMLDKVNEMIIGGGMAFTFLK.V	3323.76	0.213992	3	82.1326	0.94899	5.39326	0.51904	1047.69	1	39/174
	K.VADKIQLINNMLDKVNEMIIGGGMAFTFLK.V	3323.76	1.33901	4	90.6848	0.918476	4.11237	0.359677	1509.11	1	53/261
	K.VADKIQLINNMLDKVNEMIIGGGMAFTFLK.V	3323.76	1.52327	3	74.3592	0.926766	5.02804	0.351198	1085.62	1	38/174
	K.LTLDKLDVK.G	1044.63	-0.317174	2	35.8595	0.472649	2.39652	0.054103	405.12	10	15/24
	K.LTLDKLDVK.G	1044.63	-0.321993	2	35.3201	0.448464	2.43196	0.0247668	400.31	13	15/24
	K.LTLDKLDVK.G	1044.63	1.67854	2	37.8058	0.66107	2.348	0.110395	524.579	1	17/24
	K.IQLINNMLDK.V	1201.66	-0.468024	2	51.1407	0.802318	3.03719	0.236835	616.655	1	17/27
	K.IQLINNMLDK.V	1201.66	-0.352164	2	40.0357	0.576273	3.00504	0.137674	399.573	1	14/27
	K.IQLINNMLDK.V	1201.66	-0.429591	2	24.0706	0.619147	2.7195	0.255634	420.826	1	14/27
	K.IQLINNMLDK.V	1201.66	-0.43068	2	23.5343	0.714795	2.75385	0.22595	533.391	1	16/27
	K.IQLINNMLDK.V	1201.66	-0.387423	2	41.7902	0.708282	2.94474	0.252919	457.004	1	15/27
	K.YSLEPVAVELK.S	1247.69	-0.452765	2	14.2242	0.599034	2.68169	0.119021	510.543	1	17/30
	K.YSLEPVAVELK.S	1247.69	-0.413151	2	57.091	0.868548	3.02298	0.347376	800.944	1	19/30
	K.YSLEPVAVELK.S	1247.69	-0.451422	2	34.6742	0.899354	3.49167	0.362627	701.75	1	20/30
	K.YSLEPVAVELK.S	1247.69	-0.377965	2	41.2261	0.907823	3.56074	0.358636	785.366	1	20/30
	K.YSLEPVAVELK.S	1247.69	-0.493341	2	33.6203	0.86711	2.93119	0.323656	792.789	1	20/30
	R.AHSSMVGVNLPQK.A	1367.71	-0.433038	2	30.6659	0.948963	4.0198	0.51857	1111.86	1	22/36
	R.AHSSMVGVNLPQK.A	1367.71	-0.435826	2	36.0263	0.960025	4.13818	0.524447	1300.28	1	24/36
	R.AHSSMVGVNLPQK.A	1367.71	-0.400475	2	31.3145	0.942558	3.78671	0.445919	1159.51	1	23/36
	R.AHSSMVGVNLPQK.A	1367.71	-0.400558	2	42.6391	0.958089	4.38191	0.546191	1164.46	1	22/36
	R.AHSSMVGVNLPQK.A	1367.71	-0.396681	2	34.1639	0.961725	4.40247	0.551124	1231.76	1	23/36
	K.VADKIQLINNMLDK.V	1614.89	0.41765	2	1	0.519767	2.40089	0.345532	339.89	1	16/39
	K.VADKIQLINNMLDK.V	1614.89	-0.532711	2	81.3311	0.954212	4.21713	0.507406	1261.33	1	22/39
	K.VADKIQLINNMLDK.V	1614.89	-0.537018	2	44.2333	0.864963	3.42919	0.37398	703.965	1	20/39
	K.LGDVYVNDAFGTAHR.A	1634.79	-0.398033	2	79.1632	0.963534	4.39123	0.505876	1560.92	1	24/42
	K.LGDVYVNDAFGTAHR.A	1634.79	-0.480797	2	83.2914	0.95917	4.5535	0.446188	1459.14	1	23/42
	K.LGDVYVNDAFGTAHR.A	1634.79	-0.601255	3	80.6202	0.946625	4.32703	0.485351	1321.94	1	36/84
	K.LGDVYVNDAFGTAHR.A	1634.79	-0.601628	3	75.4881	0.926303	4.30759	0.409294	1088.22	1	34/84
	K.LGDVYVNDAFGTAHR.A	1634.79	-0.442653	2	66.8638	0.966355	4.57788	0.51013	1600.54	1	24/42
	K.LGDVYVNDAFGTAHR.A	1634.79	-0.480148	2	89.5046	0.968569	4.4397	0.500173	1798.62	1	25/42
	K.LGDVYVNDAFGTAHR.A	1634.79	-0.479376	2	79.1087	0.963716	4.67386	0.517112	1432.65	1	23/42
	K.LGDVYVNDAFGTAHR.A	1634.79	1.37602	3	68.36	0.8941	4.03292	0.394663	906.002	1	31/84
	K.LGDVYVNDAFGTAHR.A	1634.79	-0.540325	3	74.4579	0.936388	4.55109	0.463154	1026.69	1	34/84
	K.LGDVYVNDAFGTAHR.A	1634.79	-0.546748	3	77.5536	0.903569	3.98132	0.392608	989.157	1	33/84
	K.VSHVSTGGGASLELLEGK.V	1740.91	0.479999	2	20.5814	0.89532	4.26908	0.166751	1107.55	1	24/51
	K.VSHVSTGGGASLELLEGK.V	1740.91	0.475824	2	82.7251	0.966698	4.9903	0.471974	1491.35	1	28/51
	K.VSHVSTGGGASLELLEGK.V	1740.91	-0.435348	2	25.1599	0.567387	3.34223	0.107205	529.451	4	19/51
	K.VSHVSTGGGASLELLEGK.V	1740.91	0.595126	2	112.558	0.968108	5.21471	0.535827	1334.11	1	27/51
	K.VSHVSTGGGASLELLEGK.V	1740.91	-0.519767	2	104.423	0.972009	5.09572	0.489597	1725	1	29/51
	K.VSHVSTGGGASLELLEGK.V	1740.91	0.524843	2	38.1545	0.882498	4.21559	0.122948	1045.47	2	25/51
	K.VSHVSTGGGASLELLEGK.V	1740.91	0.484437	2	1.06084	0.353573	2.3812	0.258374	344.21	1	17/51
	K.VSHVSTGGGASLELLEGK.V	1740.91	-0.479625	2	26.9982	0.867972	3.83789	0.156117	1107.61	1	24/51
	K.VSHVSTGGGASLELLEGK.V	1740.91	0.523807	2	124.427	0.968724	5.18608	0.576112	1290.91	1	27/51
	K.VSHVSTGGGASLELLEGK.V	1740.91	-0.520197	2	133.983	0.975046	5.27163	0.567638	1699.24	1	29/51
	K.VSHVSTGGGASLELLEGK.V	1740.91	-0.444806	2	9.30029	0.879499	3.88985	0.19106	1033.01	1	25/51
	K.VSHVSTGGGASLELLEGK.V	1740.91	1.95317	2	15.6933	0.310532	2.71073	0.226972	248.732	1	15/51
	K.ALESPERPFLAILGGAK.V	1769	-0.44254	2	91.1565	0.953425	4.8705	0.310823	1213.5	1	28/48
	K.ALESPERPFLAILGGAK.V	1769	0.373342	3	72.6433	0.91699	4.37858	0.460039	736.423	1	38/96
	K.ALESPERPFLAILGGAK.V	1769	-0.715945	3	69.3929	0.912224	4.43118	0.456817	667.995	1	37/96
	K.ALESPERPFLAILGGAK.V	1769	0.515292	2	55.5103	0.822001	3.48578	0.287527	610.052	2	23/48
	K.ALESPERPFLAILGGAK.V	1769	-0.447687	2	60.5129	0.918945	4.00416	0.307751	1010.98	1	26/48
	K.ALESPERPFLAILGGAK.V	1769	0.363	3	55.5344	0.888448	3.97996	0.506153	607.375	1	34/96
	K.ALESPERPFLAILGGAK.V	1769	-0.438195	2	47.3287	0.431207	2.8391	0.2792	212.745	3	16/48
	K.ALESPERPFLAILGGAK.V	1769	-0.48152	2	73.7739	0.937964	4.74019	0.356319	891.116	1	25/48
	K.ALESPERPFLAILGGAK.V	1769	0.476239	2	80.1833	0.828683	3.76982	0.309182	497.405	2	22/48
	K.ALESPERPFLAILGGAK.V	1769	-0.487472	2	66.3918	0.92071	3.74985	0.349944	1094.28	1	26/48
	K.ALESPERPFLAILGGAK.V	1769	-0.481857	2	95.7038	0.956036	5.03192	0.385671	1084.36	1	27/48
	K.ALESPERPFLAILGGAK.V	1769	-0.483785	2	68.0676	0.877185	3.63274	0.304328	771.797	1	25/48
	K.ALESPERPFLAILGGAK.V	1769	-0.71686	3	65.9629	0.915198	4.02044	0.488983	855.833	1	38/96
	K.ALESPERPFLAILGGAK.V	1769	-0.487472	2	78.7968	0.95574	4.93757	0.381073	1143.26	1	27/48
	K.ALESPERPFLAILGGAK.V	1769	-0.645691	3	58.2355	0.916915	4.12766	0.485679	826.677	1	38/96
	K.ALESPERPFLAILGGAK.V	1769	-0.645537	3	102.211	0.925875	4.41734	0.481063	825.412	1	38/96
	K.ALESPERPFLAILGGAK.V	1769	1.55342	2	77.0554	0.948334	5.0004	0.340885	999.613	1	26/48
	K.ALESPERPFLAILGGAK.V	1769	0.309819	3	91.5223	0.922172	4.46268	0.548894	661.036	1	35/96
	K.VLNNMEIGTSLFDEEGAK.I	1966.94	-0.509464	2	64.9768	0.911238	4.25806	0.511185	582.572	1	21/51
	K.VLNNMEIGTSLFDEEGAK.I	1966.94	-0.551359	2	86.714	0.933707	4.72021	0.447563	728.649	1	23/51
	K.VLNNMEIGTSLFDEEGAK.I	1966.94	-0.550035	2	65.9722	0.947764	4.8881	0.494207	817.24	1	24/51
	K.VLNNMEIGTSLFDEEGAK.I	1966.94	0.410594	2	92.8784	0.924377	4.32794	0.417538	856.319	1	23/51
	K.VLNNMEIGTSLFDEEGAK.I	1966.94	-0.509332	2	81.9572	0.941104	4.78915	0.483264	776.539	1	23/51
	K.VLNNMEIGTSLFDEEGAK.I	1966.94	0.405409	2	74.1119	0.90256	4.14941	0.503755	547.198	1	21/51
	K.ITLPVDFVTADKFDENAK.T	2023.04	0.43559	2	119.019	0.931009	4.32904	0.535724	743.977	1	22/51
	K.ITLPVDFVTADKFDENAK.T	2023.04	0.514769	2	103.356	0.927583	4.33513	0.524811	633.631	1	23/51
	K.ITLPVDFVTADKFDENAK.T	2023.04	-0.561354	2	118.553	0.935319	4.62059	0.574933	625.363	1	21/51
	K.ITLPVDFVTADKFDENAK.T	2023.04	0.437972	2	88.0742	0.931592	4.51097	0.539286	570.972	1	23/51
	K.ITLPVDFVTADKFDENAK.T	2023.04	-0.567316	2	67.7739	0.922506	4.53569	0.494991	549.584	1	22/51
	K.ITLPVDFVTADKFDENAK.T	2023.04	-0.604357	2	110.902	0.953675	5.08373	0.57414	744.65	1	23/51
	K.SVVLMSHLGRPDGVPMPDK.Y	2035.05	0.365476	3	71.4468	0.945289	4.37112	0.404456	1618.01	1	38/108
	K.SVVLMSHLGRPDGVPMPDK.Y	2035.05	0.357976	3	41.8447	0.911082	3.84735	0.347467	1420.2	1	35/108
	K.SVVLMSHLGRPDGVPMPDK.Y	2035.05	1.32423	3	76.3789	0.93581	3.85507	0.413122	1711.69	1	36/108
	K.SVVLMSHLGRPDGVPMPDK.Y	2035.05	-0.653484	3	72.8589	0.964964	4.42893	0.437242	2284.28	1	41/108
	K.QIVWNGPVGVFEWEAFAR.G	2105.06	-0.721199	3	81.5193	0.969448	5.43031	0.496444	1892.4	1	35/102
	K.QIVWNGPVGVFEWEAFAR.G	2105.06	-0.547736	2	103.241	0.95811	4.84428	0.576822	983.697	1	24/51
	K.QIVWNGPVGVFEWEAFAR.G	2105.06	-0.55046	2	92.2637	0.947629	4.51655	0.55253	922.892	1	23/51
	K.QIVWNGPVGVFEWEAFAR.G	2105.06	0.414003	2	84.8711	0.824871	3.39919	0.520132	439.208	1	18/51
	K.QIVWNGPVGVFEWEAFAR.G	2105.06	0.121929	3	94.9391	0.940664	4.45145	0.430064	1495.09	1	31/102
	K.QIVWNGPVGVFEWEAFAR.G	2105.06	0.416776	2	82.0978	0.241712	2.56608	0.266056	139.57	2	18963
	K.QIVWNGPVGVFEWEAFAR.G	2105.06	-0.899412	3	93.8488	0.976602	5.50889	0.446486	2574.36	1	39/102
	K.QIVWNGPVGVFEWEAFAR.G	2105.06	0.409784	2	41.3252	0.579242	2.91797	0.396677	275.616	1	15/51
	K.QIVWNGPVGVFEWEAFAR.G	2105.06	-0.507716	2	94.2352	0.962442	4.90314	0.610659	1070.83	1	24/51
	K.QIVWNGPVGVFEWEAFAR.G	2105.06	0.41496	2	92.6596	0.924795	4.10351	0.583739	687.569	1	21/51
	K.QIVWNGPVGVFEWEAFAR.G	2105.06	0.0636059	3	79.486	0.966227	4.98669	0.496064	1911.17	1	36/102
	K.QIVWNGPVGVFEWEAFAR.G	2105.06	-0.550216	2	93.7595	0.96376	4.45993	0.650409	1208.98	1	26/51
	K.QIVWNGPVGVFEWEAFAR.G	2105.06	0.371581	2	102.649	0.963786	4.85774	0.58442	1177.61	1	25/51
	K.QIVWNGPVGVFEWEAFAR.G	2105.06	-0.779675	3	82.1557	0.972801	5.33858	0.505357	2127.47	1	38/102
	K.QIVWNGPVGVFEWEAFAR.G	2105.06	0.453094	2	77.9703	0.952642	4.4544	0.607139	937.616	1	24/51
	K.QIVWNGPVGVFEWEAFAR.G	2105.06	0.0637524	3	64.9341	0.938352	4.11819	0.45836	1569.49	1	31/102
	K.QIVWNGPVGVFEWEAFAR.G	2105.06	-0.551632	2	103.241	0.955145	4.78719	0.619145	854.026	1	23/51
	K.QIVWNGPVGVFEWEAFAR.G	2105.06	-0.508068	2	90.4156	0.951028	4.57283	0.603096	876.72	1	23/51
	K.QIVWNGPVGVFEWEAFAR.G	2105.06	1.35862	3	83.5247	0.95979	4.59937	0.481594	1884.77	1	34/102
	K.QIVWNGPVGVFEWEAFAR.G	2105.06	0.370087	2	111.593	0.963609	4.64717	0.579572	1255.19	1	26/51
	K.QIVWNGPVGVFEWEAFAR.G	2105.06	0.00520992	3	91.9299	0.975842	5.52513	0.461558	2456.22	1	38/102
	K.QIVWNGPVGVFEWEAFAR.G	2105.06	-0.0477369	3	94.1109	0.967227	5.09223	0.466345	2022.51	1	35/102
	K.QIVWNGPVGVFEWEAFAR.G	2105.06	0.411864	2	49.6349	0.662317	3.40474	0.435753	201.009	1	14/51
	K.QIVWNGPVGVFEWEAFAR.G	2105.06	-0.834072	3	83.9547	0.968979	5.41559	0.513931	1819.04	1	35/102
	K.QIVWNGPVGVFEWEAFAR.G	2105.06	0.411581	2	75.8714	0.928335	4.04355	0.516289	890.307	1	22/51
	K.QIVWNGPVGVFEWEAFAR.G	2105.06	-0.544327	2	88.0131	0.952814	4.61873	0.616836	877.844	1	23/51
	K.WNTEDKVSHVSTGGGASLELLEGK.V	2514.25	0.436941	3	125.447	0.964689	5.364	0.494935	1698.39	1	43/138
	K.WNTEDKVSHVSTGGGASLELLEGK.V	2514.25	-0.754915	3	123.439	0.938756	4.57077	0.483042	1207.49	1	41/138
	K.WNTEDKVSHVSTGGGASLELLEGK.V	2514.25	-0.643088	3	19.4905	0.88496	4.73619	0.530049	276.295	2	32/138
	K.WNTEDKVSHVSTGGGASLELLEGK.V	2514.25	0.316501	3	75.9704	0.938354	4.9465	0.576216	825.199	1	37/138
	K.WNTEDKVSHVSTGGGASLELLEGK.V	2514.25	1.27834	3	80.8844	0.917547	4.62432	0.445827	920.043	1	36/138
	K.IQLINNMLDKVNEMIIGGGMAFTFLK.V	2910.53	0.992703	3	65.0187	0.877301	3.99148	0.31833	1059.55	1	36/150
	K.IQLINNMLDKVNEMIIGGGMAFTFLK.V	2910.53	1.1732	3	42.6756	0.868709	3.81541	0.283851	1188.16	1	35/150
	K.SVVLMSHLGRPDGVPMPDKYSLEPVAVELK.S	3263.72	0.951481	4	54.3994	0.965135	5.03949	0.55486	2073.66	1	58/261
	K.SVVLMSHLGRPDGVPMPDKYSLEPVAVELK.S	3263.72	-0.0235096	4	52.5579	0.898384	4.25752	0.499597	811.31	1	47/261
	K.SVVLMSHLGRPDGVPMPDKYSLEPVAVELK.S	3263.72	1.15543	3	93.5329	0.974868	6.23239	0.545772	1868.16	1	51/174
	K.SVVLMSHLGRPDGVPMPDKYSLEPVAVELK.S	3263.72	1.08665	3	115.797	0.97527	6.21942	0.57423	1906.21	1	48/174
	K.SVVLMSHLGRPDGVPMPDKYSLEPVAVELK.S	3263.72	0.944215	4	75.5066	0.965841	5.50791	0.552314	1837.84	1	57/261
	K.SVVLMSHLGRPDGVPMPDKYSLEPVAVELK.S	3263.72	0.0109594	3	93.0437	0.963717	6.17514	0.622803	949.281	1	42/174
	K.SVVLMSHLGRPDGVPMPDKYSLEPVAVELK.S	3263.72	0.183665	3	146.536	0.973254	6.28288	0.597283	1603.74	1	47/174
	K.SVVLMSHLGRPDGVPMPDKYSLEPVAVELK.S	3263.72	0.187678	3	137.241	0.975532	6.69462	0.573384	1618.41	1	49/174
	K.SVVLMSHLGRPDGVPMPDKYSLEPVAVELK.S	3263.72	1.09112	3	120.042	0.97075	6.42302	0.535588	1453.66	1	46/174
	K.SVVLMSHLGRPDGVPMPDKYSLEPVAVELK.S	3263.72	0.132073	3	59.5452	0.960439	5.56439	0.541584	1307.83	1	44/174
	K.VADKIQLINNMLDKVNEMIIGGGMAFTFLK.V	3323.76	0.524509	3	34.9636	0.942408	5.23051	0.401072	1125.6	1	44/174
	K.VADKIQLINNMLDKVNEMIIGGGMAFTFLK.V	3323.76	1.54514	3	7.87847	0.886975	4.46894	0.383486	693.067	1	38/174
	K.VADKIQLINNMLDKVNEMIIGGGMAFTFLK.V	3323.76	1.20823	3	20.1032	0.880607	4.21678	0.28272	1028.77	1	38/174
	K.DVLFLK.D	734.445	-0.24521	1	15.6069	0.560015	2.23439	0.205152	585.26	4	40101
	K.DVLFLK.D	734.445	-0.242993	1	7.82263	0.477057	2.22954	0.177112	441.262	5	40101
	K.DVLFLK.D	734.445	-0.226948	1	16.4837	0.582702	2.25492	0.210103	637.329	8	40101
	K.ALMDEVVK.A	904.481	-0.219294	1	18.763	0.234768	1.90555	0.143828	509.819	3	40138
	K.LTLDKLDVK.G	1044.63	-0.280734	2	38.451	0.785627	3.05078	0.230006	479.801	2	16/24
	K.LTLDKLDVK.G	1044.63	-0.316227	2	40.6485	0.64811	2.67704	0.172699	432.483	3	15/24
	K.LTLDKLDVK.G	1044.63	-0.27757	2	41.749	0.706427	2.82838	0.118865	527.307	2	16/24
	K.LTLDKLDVK.G	1044.63	-0.272574	2	39.7047	0.598524	2.64026	0.216396	350.607	4	14/24
	K.VLPGVDALSNI	1097.62	-0.467614	2	32.7329	0.877457	3.17553	0.476949	867.631	1	16/30
	K.VLPGVDALSNI	1097.62	-0.463229	2	32.9728	0.877463	2.8249	0.431601	972.825	1	18/30
	K.VLPGVDALSNI	1097.62	-0.470861	2	49.7144	0.8988	3.22716	0.480224	953.209	1	17/30
	K.IQLINNMLDK.V	1201.66	-0.390782	2	49.1265	0.790179	3.26216	0.216963	585.474	1	16/27
	K.IQLINNMLDK.V	1201.66	-0.343365	2	20.3177	0.518897	2.5657	0.179119	413.059	1	14/27
	K.IQLINNMLDK.V	1201.66	-0.390914	2	30.4992	0.73458	2.84965	0.21737	574.904	1	16/27
	K.IQLINNMLDK.V	1201.66	-0.386886	2	35.48	0.478917	2.79787	0.0809945	398.203	1	14/27
	K.IQLINNMLDK.V	1201.66	-0.43068	2	27.8448	0.671316	2.91015	0.211989	442.279	1	15/27
	K.YSLEPVAVELK.S	1247.69	-0.373478	2	13.1061	0.818165	2.63879	0.41761	606.383	1	18/30
	K.YSLEPVAVELK.S	1247.69	-0.417609	2	11.0538	0.911756	3.64034	0.407029	782.309	1	19/30
	K.YSLEPVAVELK.S	1247.69	-0.376886	2	39.1007	0.903508	3.13884	0.482429	794.424	1	19/30
	K.YSLEPVAVELK.S	1247.69	-0.460314	2	54.8462	0.917601	3.16052	0.506167	830.775	1	20/30
	K.YSLEPVAVELK.S	1247.69	-0.417028	2	18.6805	0.4861	2.31165	0.250543	376.426	5	15/30
	R.AHSSMVGVNLPQK.A	1367.71	-0.355299	2	32.7895	0.940419	3.69319	0.562905	1043.41	1	21/36
	R.AHSSMVGVNLPQK.A	1367.71	-0.355157	2	29.2704	0.97012	4.42281	0.553567	1594.92	1	25/36
	K.VADKIQLINNMLDK.V	1614.89	0.548998	2	69.3623	0.899332	4.13353	0.47367	640.431	1	17/39
	K.VADKIQLINNMLDK.V	1614.89	-0.46024	2	79.2502	0.949296	4.29294	0.474587	1197.48	1	21/39
	K.VADKIQLINNMLDK.V	1614.89	-0.496241	2	62.6541	0.95371	4.26034	0.449996	1438.68	1	21/39
	K.VADKIQLINNMLDK.V	1614.89	1.47122	3	87.0615	0.920069	4.32547	0.430806	931.989	1	31/78
	K.VADKIQLINNMLDK.V	1614.89	0.503187	2	78.2925	0.924264	3.9739	0.356638	1154	1	20/39
	K.VADKIQLINNMLDK.V	1614.89	0.546381	2	65.4328	0.956614	4.21277	0.505275	1445.1	1	21/39
	K.LGDVYVNDAFGTAHR.A	1634.79	-0.394464	2	78.2132	0.965747	4.49063	0.507536	1624.72	1	24/42
	K.LGDVYVNDAFGTAHR.A	1634.79	-0.540068	3	64.2597	0.917647	4.2594	0.373183	1086.31	1	33/84
	K.LGDVYVNDAFGTAHR.A	1634.79	-0.397159	2	74.8115	0.96602	4.48964	0.451909	1719.02	1	25/42
	K.LGDVYVNDAFGTAHR.A	1634.79	-0.400699	2	103.279	0.958374	4.62533	0.452726	1359.71	1	23/42
	K.LGDVYVNDAFGTAHR.A	1634.79	-0.542998	3	65.3072	0.916236	4.6822	0.365777	899.973	1	31/84
	K.LGDVYVNDAFGTAHR.A	1634.79	1.43188	3	27.8062	0.859959	3.95699	0.176498	1067.08	1	33/84
	K.LGDVYVNDAFGTAHR.A	1634.79	-0.43838	2	92.6705	0.94851	4.30042	0.455805	1251.39	1	22/42
	K.LGDVYVNDAFGTAHR.A	1634.79	-0.550718	3	99.4985	0.951677	4.21921	0.584227	1315.84	1	36/84
	K.LGDVYVNDAFGTAHR.A	1634.79	-0.438971	2	97.7794	0.966627	4.48656	0.484197	1675.16	1	25/42
	K.LGDVYVNDAFGTAHR.A	1634.79	-0.444362	2	88.4681	0.963586	4.40871	0.498734	1571.22	1	24/42
	K.LGDVYVNDAFGTAHR.A	1634.79	-0.480983	2	71.3713	0.947507	3.69668	0.459843	1443.7	1	24/42
	K.VSHVSTGGGASLELLEGK.V	1740.91	-0.482233	2	33.7689	0.899428	4.47103	0.0286247	1279.64	2	26/51
	K.VSHVSTGGGASLELLEGK.V	1740.91	-0.398541	2	138.406	0.976082	5.65466	0.667482	1414.57	1	27/51
	K.VSHVSTGGGASLELLEGK.V	1740.91	-0.397638	2	50.1176	0.950217	4.72497	0.281493	1442.85	1	27/51
	K.VSHVSTGGGASLELLEGK.V	1740.91	-0.362228	2	108.016	0.976615	5.81846	0.624189	1486.02	1	27/51
	K.VSHVSTGGGASLELLEGK.V	1740.91	-0.398727	2	133.635	0.974786	5.16901	0.608733	1627.95	1	29/51
	K.VSHVSTGGGASLELLEGK.V	1740.91	-0.434889	2	131.35	0.975618	5.46142	0.638456	1506.75	1	28/51
	K.VSHVSTGGGASLELLEGK.V	1740.91	0.52097	2	146.536	0.981521	6.08803	0.654909	1808.05	1	30/51
	K.ALESPERPFLAILGGAK.V	1769	-0.645266	3	61.6175	0.94741	4.21358	0.553233	1155.15	1	43/96
	K.ALESPERPFLAILGGAK.V	1769	-0.479611	2	87.2317	0.922962	4.50128	0.309387	905.097	1	24/48
	K.ALESPERPFLAILGGAK.V	1769	1.51991	2	66.1339	0.941198	4.34218	0.316005	1196.04	1	27/48
	K.ALESPERPFLAILGGAK.V	1769	-0.596985	3	66.6183	0.948958	4.62888	0.447245	1217.39	1	43/96
	K.ALESPERPFLAILGGAK.V	1769	-0.481725	2	60.9819	0.953368	4.39233	0.467302	1233.4	1	26/48
	K.ALESPERPFLAILGGAK.V	1769	1.59435	2	77.2822	0.922868	4.16246	0.308545	980.564	1	26/48
	K.ALESPERPFLAILGGAK.V	1769	-0.655549	3	72.6826	0.932994	3.96003	0.490953	1103.29	1	42/96
	K.ALESPERPFLAILGGAK.V	1769	-0.400426	2	111.806	0.931597	4.63707	0.337084	922.782	1	24/48
	K.ALESPERPFLAILGGAK.V	1769	-0.399264	2	60.8235	0.932526	4.62781	0.327096	907.739	1	25/48
	K.ALESPERPFLAILGGAK.V	1769	-0.593762	3	88.0516	0.921039	4.04074	0.453556	965.519	1	40/96
	K.ALESPERPFLAILGGAK.V	1769	-0.443546	2	89.1317	0.956734	4.30515	0.411782	1441.94	1	28/48
	K.ALESPERPFLAILGGAK.V	1769	0.352343	2	33.4026	0.834722	3.81999	0.273724	519.701	1	23/48
	K.ALESPERPFLAILGGAK.V	1769	-0.656648	3	67.3084	0.937044	4.1698	0.52616	1016.81	1	41/96
	K.ALESPERPFLAILGGAK.V	1769	-0.402032	2	63.8846	0.95403	4.36948	0.35016	1449.68	1	28/48
	K.ALESPERPFLAILGGAK.V	1769	-0.483575	2	64.8758	0.89584	3.97175	0.31416	813.601	1	24/48
	K.ALESPERPFLAILGGAK.V	1769	-0.47355	3	66.0512	0.928966	4.17015	0.497725	966.926	1	39/96
	K.ALESPERPFLAILGGAK.V	1769	1.52079	2	74.1325	0.945541	4.58569	0.318211	1163.92	1	27/48
	K.ALESPERPFLAILGGAK.V	1769	0.560917	2	47.4449	0.591787	3.27261	0.0583887	435.501	1	22/48
	K.VLNNMEIGTSLFDEEGAK.I	1966.94	0.575052	2	17.6066	0.365753	3.10697	0.167375	278.603	3	14/51
	K.VLNNMEIGTSLFDEEGAK.I	1966.94	-0.547096	2	72.512	0.927679	4.54856	0.450244	702.077	1	23/51
	K.VLNNMEIGTSLFDEEGAK.I	1966.94	-0.510514	2	79.8944	0.949602	5.21487	0.499503	721.919	1	23/51
	K.VLNNMEIGTSLFDEEGAK.I	1966.94	-0.506476	2	89.4152	0.96083	5.58432	0.52467	816.042	1	24/51
	K.VLNNMEIGTSLFDEEGAK.I	1966.94	-0.510553	2	79.0488	0.940026	5.20124	0.497682	583.722	1	21/51
	K.VLNNMEIGTSLFDEEGAK.I	1966.94	-0.553575	2	68.466	0.953774	4.99557	0.552102	813.33	1	24/51
	K.ITLPVDFVTADKFDENAK.T	2023.04	-0.48568	2	159.546	0.938319	4.76051	0.571362	617.264	1	21/51
	K.ITLPVDFVTADKFDENAK.T	2023.04	-0.527736	2	119.669	0.930749	4.72105	0.588686	558.756	1	19/51
	K.ITLPVDFVTADKFDENAK.T	2023.04	-0.410411	2	159.546	0.919211	4.70432	0.490599	527.036	1	20/51
	K.ITLPVDFVTADKFDENAK.T	2023.04	-0.481022	2	117.846	0.933627	4.71363	0.539274	615.284	1	21/51
	K.ITLPVDFVTADKFDENAK.T	2023.04	0.516146	2	113.422	0.940644	4.46084	0.562543	820.909	1	22/51
	K.ITLPVDFVTADKFDENAK.T	2023.04	-0.484347	2	159.546	0.934667	4.84032	0.511947	625.979	1	21/51
	K.ITLPVDFVTADKFDENAK.T	2023.04	0.470531	2	98.2047	0.879943	3.88745	0.564142	490.381	1	18/51
	K.ITLPVDFVTADKFDENAK.T	2023.04	-0.4886	2	140.003	0.946992	4.81358	0.57064	758.748	1	22/51
	K.ITLPVDFVTADKFDENAK.T	2023.04	0.436586	2	143.525	0.944829	4.5336	0.653119	672.901	1	22/51
	K.ITLPVDFVTADKFDENAK.T	2023.04	-0.526168	2	108.095	0.938112	4.86661	0.466274	676.477	1	23/51
	K.SVVLMSHLGRPDGVPMPDK.Y	2035.05	0.365242	3	84.3999	0.938195	4.56462	0.451763	1261.29	1	35/108
	K.SVVLMSHLGRPDGVPMPDK.Y	2035.05	-0.545437	3	73.7364	0.94981	4.52437	0.460491	1529.21	1	38/108
	K.SVVLMSHLGRPDGVPMPDK.Y	2035.05	-0.488702	2	85.3575	0.950215	4.59474	0.51955	1020.98	1	25/54
	K.SVVLMSHLGRPDGVPMPDK.Y	2035.05	-0.457838	2	72.713	0.962186	4.60229	0.558761	1251.44	1	28/54
	K.SVVLMSHLGRPDGVPMPDK.Y	2035.05	-0.450177	2	76.787	0.946124	4.42965	0.528396	971.902	1	25/54
	K.SVVLMSHLGRPDGVPMPDK.Y	2035.05	-0.373517	2	79.2868	0.959831	4.92799	0.536211	1096.56	1	26/54
	K.QIVWNGPVGVFEWEAFAR.G	2105.06	0.409803	2	44.2221	0.841788	3.72199	0.523431	410.471	1	17/51
	K.QIVWNGPVGVFEWEAFAR.G	2105.06	0.244792	3	85.4343	0.96669	5.00769	0.43398	2157.06	1	34/102
	K.QIVWNGPVGVFEWEAFAR.G	2105.06	-0.584835	2	78.228	0.957457	4.66881	0.599356	1011.29	1	24/51
	K.QIVWNGPVGVFEWEAFAR.G	2105.06	-0.83438	3	77.5073	0.964866	5.14289	0.462689	1843.56	1	35/102
	K.QIVWNGPVGVFEWEAFAR.G	2105.06	0.243899	3	74.3724	0.976093	5.50366	0.520998	2366.34	1	37/102
	K.QIVWNGPVGVFEWEAFAR.G	2105.06	0.415926	2	82.854	0.947786	4.40993	0.598869	882.945	1	23/51
	K.QIVWNGPVGVFEWEAFAR.G	2105.06	1.27129	2	57.7376	0.808085	3.45845	0.496372	423.875	1	17/51
	K.QIVWNGPVGVFEWEAFAR.G	2105.06	1.0896	3	68.3572	0.946518	4.38057	0.40522	1651.84	1	35/102
	K.QIVWNGPVGVFEWEAFAR.G	2105.06	0.49451	2	103.066	0.956406	4.77065	0.591954	920.183	1	24/51
	K.QIVWNGPVGVFEWEAFAR.G	2105.06	0.182046	3	95.72	0.966585	4.98503	0.477095	2048.86	1	34/102
	K.QIVWNGPVGVFEWEAFAR.G	2105.06	-0.506251	2	122.724	0.959289	4.63363	0.578008	1107.61	1	25/51
	K.QIVWNGPVGVFEWEAFAR.G	2105.06	-0.550128	2	94.5261	0.953595	4.58847	0.578476	1018.97	1	23/51
	K.QIVWNGPVGVFEWEAFAR.G	2105.06	0.457362	2	91.838	0.936597	4.49244	0.614526	616.203	1	21/51
	K.QIVWNGPVGVFEWEAFAR.G	2105.06	-0.505294	2	113.621	0.95554	4.47279	0.644907	1006.87	1	23/51
	K.QIVWNGPVGVFEWEAFAR.G	2105.06	0.449872	2	79.6849	0.737251	3.45396	0.396224	390.103	1	16/51
	K.QIVWNGPVGVFEWEAFAR.G	2105.06	0.451805	2	59.619	0.744604	3.52113	0.408724	350.111	1	16/51
	K.QIVWNGPVGVFEWEAFAR.G	2105.06	-0.470646	2	76.7251	0.940084	4.37588	0.60331	801.056	1	21/51
	K.QIVWNGPVGVFEWEAFAR.G	2105.06	0.184141	3	72.9833	0.974712	5.88084	0.543204	1935.13	1	36/102
	K.QIVWNGPVGVFEWEAFAR.G	2105.06	0.410721	2	96.9029	0.94462	4.40262	0.598962	854.431	1	22/51
	K.QIVWNGPVGVFEWEAFAR.G	2105.06	0.119299	3	98.2581	0.980065	5.72164	0.542903	2652.76	1	40/102
	K.QIVWNGPVGVFEWEAFAR.G	2105.06	0.454091	2	98.8518	0.961475	4.5851	0.627927	1121.52	1	25/51
	K.QIVWNGPVGVFEWEAFAR.G	2105.06	0.455721	2	103.269	0.962339	4.93184	0.620364	1023.11	1	24/51
	K.WNTEDKVSHVSTGGGASLELLEGK.V	2514.25	0.38269	3	121.403	0.92883	4.68074	0.543809	838.875	1	37/138
	K.WNTEDKVSHVSTGGGASLELLEGK.V	2514.25	0.325803	3	113.074	0.952227	5.24554	0.606086	988.672	1	38/138
	K.WNTEDKVSHVSTGGGASLELLEGK.V	2514.25	1.33808	3	104.434	0.861968	4.1842	0.439328	495.673	1	36/138
	K.WNTEDKVSHVSTGGGASLELLEGK.V	2514.25	0.312312	3	86.023	0.920767	4.32	0.440843	1082.52	1	40/138
	K.IQLINNMLDKVNEMIIGGGMAFTFLK.V	2910.53	1.30234	3	58.3719	0.863429	4.17222	0.324089	881.476	1	32/150
	K.IQLINNMLDKVNEMIIGGGMAFTFLK.V	2910.53	1.23122	3	50.1733	0.912087	4.30384	0.38946	1162.03	1	36/150
	K.IQLINNMLDKVNEMIIGGGMAFTFLK.V	2910.53	0.213508	3	72.1788	0.84331	4.0841	0.26141	893.209	1	33/150
	K.IQLINNMLDKVNEMIIGGGMAFTFLK.V	2910.53	0.756687	3	69.2796	0.838254	3.89634	0.26031	1016.87	1	31/150
	K.SVVLMSHLGRPDGVPMPDKYSLEPVAVELK.S	3263.72	0.18469	3	81.0938	0.968702	6.35108	0.525141	1374.24	1	45/174
	K.SVVLMSHLGRPDGVPMPDKYSLEPVAVELK.S	3263.72	0.145778	4	101.494	0.959955	5.78984	0.452924	1564.2	1	54/261
	K.SVVLMSHLGRPDGVPMPDKYSLEPVAVELK.S	3263.72	-0.943899	3	24.8412	0.895216	4.33805	0.5013	663.779	1	35/174
	K.SVVLMSHLGRPDGVPMPDKYSLEPVAVELK.S	3263.72	0.182668	3	104.465	0.969015	6.03747	0.570294	1462.75	1	46/174
	K.SVVLMSHLGRPDGVPMPDKYSLEPVAVELK.S	3263.72	0.0535314	4	88.2349	0.942526	5.23669	0.487222	1155.61	1	49/261
	K.SVVLMSHLGRPDGVPMPDKYSLEPVAVELK.S	3263.72	0.305188	3	102.399	0.967404	6.066	0.583843	1344.05	1	43/174
	K.SVVLMSHLGRPDGVPMPDKYSLEPVAVELK.S	3263.72	0.189817	3	56.4173	0.92456	4.78512	0.469781	881.283	1	39/174
	K.SVVLMSHLGRPDGVPMPDKYSLEPVAVELK.S	3263.72	-0.0257752	4	57.8225	0.918821	4.27131	0.427997	1294.68	1	50/261
	K.SVVLMSHLGRPDGVPMPDKYSLEPVAVELK.S	3263.72	0.124119	3	59.5782	0.94385	4.93927	0.532656	1092.67	1	41/174
	K.SVVLMSHLGRPDGVPMPDKYSLEPVAVELK.S	3263.72	0.183108	3	46.6132	0.966384	5.75632	0.528725	1567.67	1	45/174
P01112|RASH_HUMAN GTPase HRas precursor - Homo sapiens (Human)					55.0863	1.2375	20.1903	15.873	21284.6	Human
	R.QGVEDAFYTLVR.E	1397.71	-0.268619	2	49.5797	0.928482	3.39013	0.437018	998.371	1	22/33
	R.QGVEDAFYTLVR.E	1397.71	0.565868	2	27.8996	0.832013	3.22099	0.40488	486.365	1	18/33
	R.QGVEDAFYTLVR.E	1397.71	-0.355983	2	28.2062	0.914249	3.80607	0.418218	718.194	1	20/33
	R.QGVEDAFYTLVR.E	1397.71	-0.390548	2	55.0863	0.864146	3.07648	0.386866	662.557	1	20/33
	K.LRKLNPPDESGPGCMSCK.C	1931.91	-1.36538	2	17.216	0.373357	2.62217	0.198026	312.528	1	17/51
	K.LRKLNPPDESGPGCMSCK.C	1931.91	-0.47839	2	16.1955	0.217071	2.36479	0.177887	230.237	1	15/51
	K.LRKLNPPDESGPGCMSCK.C	1931.91	-1.11894	2	16.0593	0.405077	2.51301	0.201839	377.808	1	18/51
	K.DSDDVPMVLVGNK.C	1388.67	0.601302	2	24.9982	0.0335889	2.27065	0.0579342	79.703	156	13/36
	R.QGVEDAFYTLVR.E	1397.71	0.53058	2	45.4113	0.886536	3.59857	0.361212	620.819	1	20/33
	R.QGVEDAFYTLVR.E	1397.71	-0.432106	2	33.6393	0.9044	3.54591	0.344515	817.332	1	21/33
	R.QGVEDAFYTLVR.E	1397.71	-0.395807	2	27.3811	0.721255	2.80427	0.272337	494.959	1	18/33
	K.LRKLNPPDESGPGCMSCK.C	1931.91	-0.558488	2	23.9762	0.221425	2.28702	0.15197	277.017	1	16/51
	K.LRKLNPPDESGPGCMSCK.C	1931.91	-0.399796	2	7.63058	0.135535	2.24266	0.166201	185.821	3	13/51
	K.LRKLNPPDESGPGCMSCK.C	1931.91	-1.4382	2	8.23151	0.337207	2.38619	0.224954	302.666	1	17/51
	K.LRKLNPPDESGPGCMSCK.C	1931.91	-0.444869	2	25.7662	0.399189	2.89147	0.204278	270.351	1	16/51
P02786|TFR1_HUMAN Transferrin receptor protein 1 - Homo sapiens (Human)					85.9567	2.41074	40.221	5.52632	84818	Human
	K.EIKILNIFGVIK.G	1386.87	-1.56132	2	1	0.140935	2.40692	0.00785621	255.778	19	13/33
	K.EIKILNIFGVIK.G	1386.87	-1.4786	2	1	0.2972	2.55277	0.0592576	340.533	19	15/33
	K.VSASPLLYTLIEK.T	1433.82	-0.431935	2	21.6438	0.514921	3.0702	0.071928	514.938	3	16/36
	K.VSASPLLYTLIEK.T	1433.82	-0.511715	2	1.56918	0.339683	2.4508	0.121809	424.085	2	15/36
	R.VEYHFLSPYVSPK.E	1565.8	-0.327467	2	32.5905	0.798761	2.95716	0.277557	740.215	1	19/36
	R.VEYHFLSPYVSPK.E	1565.8	-0.287448	2	28.5496	0.790974	2.62065	0.379292	760.664	1	18/36
	R.SAFSNLFGGEPLSYTR.F	1745.85	0.464091	2	43.4159	0.948948	4.22168	0.523716	1146.23	1	23/45
	R.SAFSNLFGGEPLSYTR.F	1745.85	-0.292809	2	85.9567	0.956121	4.41981	0.562888	1186.99	1	23/45
	R.SAFSNLFGGEPLSYTR.F	1745.85	-0.493463	2	65.347	0.94476	4.1596	0.586105	973.748	1	22/45
	R.SAFSNLFGGEPLSYTR.F	1745.85	-0.455284	2	53.1262	0.91637	3.7111	0.494783	940.625	1	21/45
	R.VEYHFLSPYVSPK.E	1565.8	1.59312	2	19.8786	0.694293	3.10442	0.177817	619.039	1	17/36
	R.VEYHFLSPYVSPK.E	1565.8	1.59562	2	22.3635	0.731941	2.88425	0.134263	811.4	1	19/36
	R.VEYHFLSPYVSPK.E	1565.8	1.58999	2	32.7054	0.394995	2.24855	0.123912	524.261	1	16/36
	R.SAFSNLFGGEPLSYTR.F	1745.85	-0.58152	2	26.4943	0.805481	3.35775	0.435668	516.8	1	18/45
	R.SAFSNLFGGEPLSYTR.F	1745.85	-0.618395	2	36.6247	0.82029	3.17014	0.497055	576.966	1	18/45
	R.SAFSNLFGGEPLSYTR.F	1745.85	1.38149	2	39.8373	0.939509	4.34075	0.457872	1102.39	1	21/45
	R.SAFSNLFGGEPLSYTR.F	1745.85	-0.501134	2	50.6621	0.828593	3.70455	0.433142	523.081	1	17/45
	K.VSASPLLYTLIEK.T	1433.82	-0.517184	2	6.70827	0.406766	2.53279	0.116319	463.213	4	16/36
	R.VEYHFLSPYVSPK.E	1565.8	0.510468	2	45.0514	0.907069	3.23192	0.344785	1157	1	21/36
	R.SAFSNLFGGEPLSYTR.F	1745.85	1.38127	2	84.2354	0.916272	3.94126	0.521722	802.36	1	20/45
	R.SAFSNLFGGEPLSYTR.F	1745.85	-0.538732	2	98.7207	0.94197	4.5363	0.527724	872.472	1	21/45
	R.SAFSNLFGGEPLSYTR.F	1745.85	-0.541017	2	112.088	0.881841	3.71978	0.500913	629.301	1	19/45
	R.SAFSNLFGGEPLSYTR.F	1745.85	1.46478	2	55.7545	0.936381	4.41201	0.373623	1122.16	1	22/45
	R.HVFWGSGSHTLPALLENLK.L	2106.11	0.402977	2	71.1852	0.969007	5.0258	0.574338	1343.35	1	28/54
	R.HVFWGSGSHTLPALLENLK.L	2106.11	-0.521906	2	8.72361	0.594295	2.93872	0.329438	247.927	1	19/54
	R.HVFWGSGSHTLPALLENLK.L	2106.11	-0.677023	2	41.6647	0.914069	4.4043	0.512669	499.003	1	22/54
P03891|NU2M_HUMAN NADH-ubiquinone oxidoreductase chain 2 - Homo sapiens (Human)					37.5937	0.880215	10.24	7.78098	38934.8	Human
	K.LTWLTPLIPSTLLSLGGLPPLTGFLPK.W	2845.68	-0.0984668	3	34.9638	0.806576	3.83474	0.330599	606.703	1	35/156
	K.LTWLTPLIPSTLLSLGGLPPLTGFLPK.W	2845.68	0.0886962	3	37.5937	0.880215	4.79999	0.258928	692.712	1	41/156
	K.LTWLTPLIPSTLLSLGGLPPLTGFLPK.W	2845.68	-0.0415137	3	50.5146	0.768368	3.81677	0.262542	566.55	1	35/156
	K.LTWLTPLIPSTLLSLGGLPPLTGFLPK.W	2845.68	-0.0424292	3	53.3589	0.838779	4.22915	0.313855	615.937	1	36/156
P04040|CATA_HUMAN Catalase - Homo sapiens (Human)					55.266	0.79703	20.1541	5.31309	59718.9	Human
	R.AFYVNVLNEEQR.K	1481.74	-0.346256	2	55.266	0.696885	3.0426	0.107309	513.282	1	19/33
	K.GAGAFGYFEVTHDITK.Y	1712.83	-1.35306	2	1	0.100146	2.43769	0.10065	164.501	22	16772
	K.NFTEVHPDYGSHIQALLDKYNAEKPK.N	3014.5	0.277683	3	65.8029	0.890925	4.29997	0.45179	738.327	1	33/150
	K.NFTEVHPDYGSHIQALLDKYNAEKPK.N	3014.5	0.110998	3	22.1828	0.906194	4.16411	0.508274	808.611	1	37/150
P04179|SODM_HUMAN Superoxide dismutase [Mn], mitochondrial precursor - Homo sa					38.5012	0.37728	10.1198	6.30631	24706.6
	K.AIWNVINWENVTER.Y	1743.88	1.4704	2	38.5012	0.37728	2.39522	0.0750405	462.199	1	17/39
P06400|RB_HUMAN Retinoblastoma-associated protein - Homo sapiens (Human)					78.3432	2.39336	30.233	4.63362	106092	Human
	K.VSSVDGVLGGYIQKKK.E	1677.95	1.6834	2	4.37943	0.540157	2.88936	0.0629581	676.906	1	19/45
	K.VSSVDGVLGGYIQKKK.E	1677.95	1.76079	2	4.12987	0.534279	2.77296	0.0367986	715.172	1	20/45
	R.IMESLAWLSDSPLFDLIK.Q	2078.09	0.655809	2	37.6997	0.565582	3.30952	0.204132	384.602	1	16/51
	R.IMESLAWLSDSPLFDLIK.Q	2078.09	-0.471144	2	70.749	0.754774	3.45673	0.351263	440.249	1	18/51
	R.IMESLAWLSDSPLFDLIK.Q	2078.09	1.39873	2	49.2982	0.859392	3.96908	0.388931	649.197	1	18/51
	R.IMESLAWLSDSPLFDLIK.Q	2078.09	1.38994	2	74.6091	0.90928	4.56862	0.398419	662.591	1	20/51
	R.IMESLAWLSDSPLFDLIK.Q	2078.09	0.752245	2	78.3432	0.929618	4.43083	0.465653	867.826	1	21/51
	R.IMESLAWLSDSPLFDLIK.Q	2078.09	1.25981	2	59.2663	0.922718	4.31077	0.484549	764.406	1	21/51
	K.NFIPFMNSLGLVTSNGLPEVENLSK.R	2720.4	0.447556	3	77.2596	0.923585	4.66046	0.375307	1049.68	1	42/144
	R.IMESLAWLSDSPLFDLIK.Q	2078.09	0.0505847	2	21.9048	0.694252	3.43734	0.366772	385.728	1	15/51
	R.IMESLAWLSDSPLFDLIK.Q	2078.09	0.894823	2	50.6782	0.94306	4.6468	0.478754	957.167	1	22/51
	R.IMESLAWLSDSPLFDLIK.Q	2078.09	0.23076	2	44.2925	0.866384	3.84137	0.349386	751.295	1	20/51
	R.IMESLAWLSDSPLFDLIK.Q	2078.09	-0.675245	2	89.9555	0.930721	4.64986	0.437791	823.137	1	21/51
	R.IMESLAWLSDSPLFDLIK.Q	2078.09	-0.398634	2	31.2313	0.776328	3.38211	0.322078	586.615	1	19/51
	R.IMESLAWLSDSPLFDLIK.Q	2078.09	-0.596632	2	53.0681	0.885535	3.77809	0.353028	838.246	1	22/51
	R.IMESLAWLSDSPLFDLIK.Q	2078.09	-0.361281	2	45.497	0.91458	4.60945	0.342234	792.834	1	21/51
P06493|CDC2_HUMAN Cell division control protein 2 homolog - Homo sapiens (Human)					79.9028	0.905774	10.2015	6.73401	34073.9	Human
	R.YSTPVDIWSIGTIFAELATK.K	2212.15	0.718719	2	79.9028	0.905774	4.02996	0.542551	692.024	1	20/57
	R.YSTPVDIWSIGTIFAELATK.K	2212.15	0.6408	2	70.1348	0.862151	3.54771	0.551357	569.06	1	19/57
	R.YSTPVDIWSIGTIFAELATK.K	2212.15	0.599481	2	67.1361	0.945052	4.36179	0.579518	939.009	1	24/57
	R.YSTPVDIWSIGTIFAELATK.K	2212.15	0.55578	2	48.9741	0.830088	3.19778	0.513429	637.88	1	19/57
	R.YSTPVDIWSIGTIFAELATK.K	2212.15	0.377977	2	38.5584	0.755477	3.22396	0.446483	501.75	1	17/57
	K.IGEGTYGVVYK.G	1185.61	-0.421412	2	50.6322	0.804055	2.86007	0.310968	771.75	1	17/30
	K.IGEGTYGVVYK.G	1185.61	-0.267228	2	50.3668	0.852177	2.85566	0.36115	975.143	1	17/30
	K.KPLFHGDSEIDQLFR.I	1801.92	-0.293668	2	53.4825	0.911408	3.48586	0.489436	970.825	1	20/42
	R.YSTPVDIWSIGTIFAELATK.K	2212.15	-0.479298	2	65.5174	0.91697	4.26139	0.505532	744.648	1	21/57
	R.YSTPVDIWSIGTIFAELATK.K	2212.15	1.27397	2	85.2643	0.769044	2.91608	0.434034	660.464	1	19/57
	R.YSTPVDIWSIGTIFAELATK.K	2212.15	-0.479611	2	85.6873	0.896259	3.80185	0.482515	738.221	1	22/57
	R.YSTPVDIWSIGTIFAELATK.K	2212.15	0.394667	2	61.461	0.823746	3.23529	0.420978	668.871	1	21/57
	R.YSTPVDIWSIGTIFAELATK.K	2212.15	-0.269972	2	79.2661	0.861958	3.3418	0.514778	721.776	1	20/57
	R.YSTPVDIWSIGTIFAELATK.K	2212.15	0.398602	2	70.1609	0.789576	3.02057	0.528583	540.39	1	18/57
	R.YSTPVDIWSIGTIFAELATK.K	2212.15	0.440087	2	66.5659	0.718456	2.83501	0.351141	689.411	1	19/57
	R.YSTPVDIWSIGTIFAELATK.K	2212.15	1.47466	2	39.9413	0.84885	3.26862	0.542532	658.095	1	19/57
	R.YSTPVDIWSIGTIFAELATK.K	2212.15	-0.606642	2	59.1916	0.893574	3.94603	0.415002	778.269	1	22/57
	R.YSTPVDIWSIGTIFAELATK.K	2212.15	0.342577	2	55.6666	0.844734	3.55032	0.42217	673.287	1	20/57
	R.YSTPVDIWSIGTIFAELATK.K	2212.15	0.495165	2	19.0115	0.427532	2.49483	0.373471	265.707	1	15/57
	R.YSTPVDIWSIGTIFAELATK.K	2212.15	0.183153	2	42.455	0.818734	3.51742	0.453882	505.603	1	19/57
	R.YSTPVDIWSIGTIFAELATK.K	2212.15	-0.604689	2	50.1302	0.840237	3.84281	0.489999	480.54	1	17/57
P07099|HYEP_HUMAN Epoxide hydrolase 1 - Homo sapiens (Human)					53.1195	1.79666	20.2034	9.01099	52915	Human
	R.GGHFAAFEEPELLAQDIR.K	1999.99	1.60741	2	47.5172	0.897057	3.90771	0.341943	944.009	1	22/51
	R.EDDSIRPFKVETSDEEIHDLHQR.I	2795.32	0.579109	3	53.1195	0.899604	4.06736	0.473942	843.411	1	34/132
	K.IEGLDIHFIHVK.P	1420.79	1.76604	2	9.3621	0.0579557	2.35001	0.0334284	255.309	133	12389
	R.EDDSIRPFKVETSDEEIHDLHQR.I	2795.32	0.3976	3	49.6675	0.919041	4.31924	0.512803	905.016	1	34/132
	K.PLLMVHGWPGSFYEFYK.I	2071.01	0.443895	2	19.0229	0.673182	3.22833	0.306872	376.259	1	17/48
	R.EDDSIRPFKVETSDEEIHDLHQR.I	2795.32	0.342097	3	126.365	0.936749	4.90739	0.428726	1114.22	1	35/132
	R.EDDSIRPFKVETSDEEIHDLHQR.I	2795.32	0.336033	3	129.376	0.969623	5.66033	0.546587	1689.93	1	40/132
	R.EDDSIRPFKVETSDEEIHDLHQR.I	2795.32	0.215959	3	113.298	0.841936	3.9082	0.402472	591.856	1	31/132
	R.EDDSIRPFKVETSDEEIHDLHQR.I	2795.32	0.288953	3	101.391	0.944305	4.80339	0.503123	1159.08	1	37/132
	R.EDDSIRPFKVETSDEEIHDLHQR.I	2795.32	0.219123	3	93.5333	0.962904	5.34632	0.530185	1492.92	1	39/132
P07339|CATD_HUMAN Cathepsin D precursor - Homo sapiens (Human)					66.0362	0.970445	10.1888	2.6699	44523.7	Human
	K.FDGILGMAYPR.I	1239.62	0.76079	2	66.0362	0.970445	3.77696	0.546952	1817.92	1	24/30
	K.FDGILGMAYPR.I	1239.62	0.650072	2	58.0316	0.958458	3.6836	0.458646	1538.66	1	22/30
	R.YYTVFDR.D	963.457	-0.197036	1	7.20957	0.576346	1.95916	0.426658	177.461	1	40165
	K.VSTLPAITLK.L	1042.65	-0.213322	2	21.6812	0.68818	2.26041	0.186806	504.884	1	19/27
	K.VSTLPAITLK.L	1042.65	-0.341993	2	15.48	0.444588	2.64893	0.14113	392.913	20	14/27
	K.VSTLPAITLK.L	1042.65	-0.374518	2	11.3442	0.762359	2.45578	0.319071	383.52	1	19/27
	K.FDGILGMAYPR.I	1239.62	-0.301305	2	73.9959	0.973714	4.56705	0.500664	1734.77	1	24/30
	K.FDGILGMAYPR.I	1239.62	-0.223414	2	45.908	0.973831	4.15231	0.487112	1970.18	1	25/30
	K.FDGILGMAYPR.I	1239.62	-0.384264	2	80.2144	0.972608	4.29196	0.556843	1650.86	1	24/30
	K.FDGILGMAYPR.I	1239.62	-0.304591	2	58.368	0.977134	4.62276	0.573154	1825.68	1	25/30
	K.FDGILGMAYPR.I	1239.62	-0.346105	2	52.8157	0.959702	3.8952	0.518096	1407.35	1	21/30
	K.FDGILGMAYPR.I	1239.62	-0.35109	2	59.9107	0.968297	3.84178	0.504364	1715.77	1	24/30
	K.FDGILGMAYPR.I	1239.62	-0.344806	2	70.7748	0.966487	3.97515	0.512693	1569.49	1	23/30
	K.FDGILGMAYPR.I	1239.62	-0.341368	2	61.8554	0.965783	4.03899	0.524097	1451.51	1	23/30
	R.YYTVFDRDNNR.V	1462.67	-0.359552	2	24.7242	0.53028	2.46575	0.159183	510.567	2	15/30
	R.YYTVFDRDNNR.V	1462.67	1.87864	2	61.1664	0.500887	2.27956	0.108219	541.412	1	16/30
	K.LVDQNIFSFYLSR.D	1601.83	-0.354752	2	83.8392	0.939783	4.03732	0.469091	1046.62	1	20/36
	K.LVDQNIFSFYLSR.D	1601.83	-0.398829	2	70.8642	0.943017	4.28157	0.466591	986.301	1	20/36
	K.LVDQNIFSFYLSR.D	1601.83	-0.435787	2	81.8537	0.920727	3.77847	0.447103	947.386	1	19/36
	K.LVDQNIFSFYLSR.D	1601.83	-0.394596	2	79.448	0.951317	4.43712	0.509808	1041.14	1	20/36
	K.LVDQNIFSFYLSR.D	1601.83	0.758143	2	57.8019	0.937456	4.15732	0.446889	967.247	1	20/36
	K.LVDQNIFSFYLSR.D	1601.83	-0.398258	2	69.9234	0.919975	3.8608	0.431475	920.934	1	19/36
	K.LVDQNIFSFYLSR.D	1601.83	-0.444249	2	80.9914	0.947157	4.1068	0.471651	1120.66	1	21/36
	K.LVDQNIFSFYLSR.D	1601.83	-0.476012	2	80.7268	0.939468	3.90773	0.513764	1010.51	1	20/36
	K.LVDQNIFSFYLSR.D	1601.83	-0.237106	2	61.5359	0.929415	3.95302	0.489783	898.538	1	19/36
	K.LVDQNIFSFYLSR.D	1601.83	-0.43527	2	80.1606	0.949645	3.9621	0.540937	1121.89	1	21/36
	R.DPDAQPGGELMLGGTDSK.Y	1787.81	-0.542008	2	44.5138	0.848898	3.49869	0.503491	488.534	1	21/51
	R.DPDAQPGGELMLGGTDSK.Y	1787.81	-0.299088	2	47.3379	0.678393	2.98197	0.414613	330.603	1	19/51
	R.ISVNNVLPVFDNLMQQK.L	1959.04	0.519027	2	13.4679	0.311242	3.03583	0.126217	214.872	1	14/48
	R.ISVNNVLPVFDNLMQQK.L	1959.04	0.409944	3	40.04	0.941767	5.14327	0.444832	994.78	1	32/96
	R.ISVNNVLPVFDNLMQQK.L	1959.04	0.552904	2	47.1528	0.875081	4.19968	0.516398	311.99	1	18/48
	R.ISVNNVLPVFDNLMQQK.L	1959.04	-0.447574	2	25.512	0.772783	3.59545	0.430368	293.701	1	17/48
	R.ISVNNVLPVFDNLMQQK.L	1959.04	0.352046	3	37.9459	0.922307	4.55453	0.413551	990.032	1	32/96
	R.ISVNNVLPVFDNLMQQK.L	1959.04	0.552206	2	52.1571	0.708724	3.34902	0.393966	264.724	1	17/48
	R.ISVNNVLPVFDNLMQQK.L	1959.04	-0.677996	3	43.0265	0.938232	4.76145	0.479688	1012.85	1	33/96
	R.ISVNNVLPVFDNLMQQK.L	1959.04	-0.440314	2	53.154	0.874852	4.16324	0.487162	331.27	1	19/48
	R.ISVNNVLPVFDNLMQQK.L	1959.04	-0.244064	2	36.5992	0.859987	4.17707	0.516095	265.985	1	17/48
	R.ISVNNVLPVFDNLMQQK.L	1959.04	-0.37489	3	52.2318	0.961718	5.64044	0.553486	1105.72	1	34/96
	R.ISVNNVLPVFDNLMQQK.L	1959.04	0.751254	2	58.5997	0.806769	4.06926	0.390133	270.867	1	17/48
	R.ISVNNVLPVFDNLMQQK.L	1959.04	0.430985	2	4.07169	0.180099	2.47146	0.110047	202.69	2	14/48
	R.ISVNNVLPVFDNLMQQK.L	1959.04	-0.738604	3	33.7125	0.915234	4.66556	0.483069	727.289	1	29/96
	R.ISVNNVLPVFDNLMQQK.L	1959.04	0.554388	2	34.6042	0.872259	4.02965	0.463511	375.033	1	20/48
	K.VSTLPAITLK.L	1042.65	0.626376	2	22.652	0.59349	2.46146	0.102975	547.618	6	17/27
	K.VSTLPAITLK.L	1042.65	-0.46172	2	16.9137	0.703021	2.99515	0.27312	303.17	3	16/27
	K.VSTLPAITLK.L	1042.65	-0.377496	2	9.71468	0.337357	2.51814	0.109552	405.51	95	15/27
	K.FDGILGMAYPR.I	1239.62	-0.427028	2	62.3822	0.970577	4.06861	0.512583	1729.72	1	24/30
	K.FDGILGMAYPR.I	1239.62	-0.382145	2	72.949	0.970228	4.08659	0.528566	1645.52	1	24/30
	K.FDGILGMAYPR.I	1239.62	-0.467238	2	11.2242	0.832587	3.0766	0.376594	416.607	1	19/30
	K.FDGILGMAYPR.I	1239.62	-0.345704	2	21.1885	0.875574	3.06771	0.369652	679.937	1	20/30
	K.FDGILGMAYPR.I	1239.62	-0.389982	2	74.2282	0.97229	4.262	0.547443	1665.02	1	24/30
	K.FDGILGMAYPR.I	1239.62	-0.349855	2	59.519	0.947378	3.74129	0.476723	1222.29	1	20/30
	K.FDGILGMAYPR.I	1239.62	-0.421823	2	69.7173	0.974291	4.11744	0.557523	1851.18	1	25/30
	R.YYTVFDRDNNR.V	1462.67	-0.318932	2	23.5681	0.506499	2.4238	0.142917	507.821	1	15/30
	R.YYTVFDRDNNR.V	1462.67	-0.355074	2	26.0518	0.466462	2.3755	0.0559673	521.235	2	16/30
	K.LVDQNIFSFYLSR.D	1601.83	-0.474703	2	73.2792	0.946487	4.12022	0.535956	1018.14	1	20/36
	K.LVDQNIFSFYLSR.D	1601.83	-0.444064	2	76.3315	0.940049	3.98839	0.494676	1021.32	1	20/36
	K.LVDQNIFSFYLSR.D	1601.83	-0.477116	2	82.2926	0.950005	4.29761	0.53799	1014.12	1	20/36
	K.LVDQNIFSFYLSR.D	1601.83	-0.441168	2	84.1111	0.932009	3.93219	0.505741	927.334	1	19/36
	K.LVDQNIFSFYLSR.D	1601.83	-0.520026	2	83.2881	0.949763	4.11902	0.496116	1137.27	1	21/36
	K.LVDQNIFSFYLSR.D	1601.83	-0.52443	2	72.4971	0.939524	4.08154	0.472212	1004.44	1	20/36
	K.LVDQNIFSFYLSR.D	1601.83	-0.479323	2	59.8781	0.940963	4.03773	0.497721	1006.73	1	20/36
	K.LVDQNIFSFYLSR.D	1601.83	-0.516354	2	71.7721	0.954383	4.29503	0.545466	1071.33	1	21/36
	K.LVDQNIFSFYLSR.D	1601.83	-0.482936	2	81.8521	0.946545	4.3467	0.505554	952.072	1	20/36
	K.LVDQNIFSFYLSR.D	1601.83	-0.435997	2	80.1573	0.66764	2.58829	0.220036	728.525	1	17/36
	K.LVDQNIFSFYLSR.D	1601.83	-0.555446	2	76.5534	0.91926	3.74711	0.497072	821.334	1	19/36
	R.DPDAQPGGELMLGGTDSK.Y	1787.81	-0.456261	2	143.525	0.963199	5.26483	0.63796	788.748	1	26/51
	R.DPDAQPGGELMLGGTDSK.Y	1787.81	-0.497848	2	116.663	0.947901	4.83766	0.567628	667.605	1	25/51
	R.DPDAQPGGELMLGGTDSK.Y	1787.81	-0.502872	2	300	0.963139	5.14289	0.618674	850.532	1	27/51
	R.DPDAQPGGELMLGGTDSK.Y	1787.81	-0.457443	2	136.536	0.966384	5.4274	0.618115	861.28	1	27/51
	R.DPDAQPGGELMLGGTDSK.Y	1787.81	-0.498317	2	112.366	0.947429	4.59147	0.634648	643.771	1	25/51
	R.ISVNNVLPVFDNLMQQK.L	1959.04	-0.48567	2	86.3892	0.877645	3.89525	0.511529	396.795	1	20/48
	R.ISVNNVLPVFDNLMQQK.L	1959.04	-0.560748	2	62.7486	0.907016	4.62284	0.47137	381.219	1	20/48
	R.ISVNNVLPVFDNLMQQK.L	1959.04	-0.73541	3	42.052	0.936799	4.44433	0.556939	1015.74	1	32/96
	R.ISVNNVLPVFDNLMQQK.L	1959.04	0.440541	2	72.5446	0.91798	4.68383	0.516554	399.497	1	20/48
	R.ISVNNVLPVFDNLMQQK.L	1959.04	1.39383	2	28.2413	0.277832	2.61564	0.223761	156.106	1	14/48
	R.ISVNNVLPVFDNLMQQK.L	1959.04	-0.56382	2	34.518	0.932958	5.05115	0.503679	417.236	1	21/48
	R.ISVNNVLPVFDNLMQQK.L	1959.04	-0.604834	3	28.769	0.923573	4.24644	0.490524	978.598	1	33/96
	R.ISVNNVLPVFDNLMQQK.L	1959.04	-0.724285	3	38.3886	0.854592	4.10954	0.381946	691.078	2	27/96
	R.ISVNNVLPVFDNLMQQK.L	1959.04	-0.519801	2	63.8728	0.885104	4.30005	0.455066	355.224	1	20/48
	K.VSTLPAITLK.L	1042.65	0.497831	2	10.0261	0.534979	2.40563	0.0575131	547.295	13	17/27
	K.FDGILGMAYPR.I	1239.62	0.570165	2	76.3317	0.941866	3.72937	0.410687	1230.91	1	20/30
	K.FDGILGMAYPR.I	1239.62	-0.430446	2	69.7797	0.971327	4.43791	0.469469	1670.99	1	24/30
	K.FDGILGMAYPR.I	1239.62	-0.464147	2	76.9388	0.97121	4.26261	0.538833	1588.14	1	24/30
	K.FDGILGMAYPR.I	1239.62	-0.466691	2	71.4073	0.966548	3.98588	0.530084	1521.27	1	23/30
	K.FDGILGMAYPR.I	1239.62	-0.466427	2	70.7077	0.964802	4.01206	0.529335	1487.34	1	22/30
	K.LVDQNIFSFYLSR.D	1601.83	-0.519576	2	79.6298	0.944821	4.1578	0.508212	1012.83	1	20/36
	K.LVDQNIFSFYLSR.D	1601.83	-0.556427	2	84.0454	0.933566	3.74559	0.480212	1053.2	1	20/36
	K.LVDQNIFSFYLSR.D	1601.83	-0.441398	2	75.2134	0.940004	4.13235	0.450703	1038.18	1	20/36
	K.LVDQNIFSFYLSR.D	1601.83	-0.554967	2	79.6328	0.933356	3.86849	0.464098	1010.61	1	20/36
	K.LVDQNIFSFYLSR.D	1601.83	-0.562291	2	73.6293	0.949379	4.04555	0.514726	1124.72	1	21/36
	K.LVDQNIFSFYLSR.D	1601.83	-0.522252	2	74.803	0.930813	3.70147	0.474215	1035.54	1	20/36
	K.LVDQNIFSFYLSR.D	1601.83	-0.442843	2	71.6612	0.956257	4.49582	0.503499	1124.75	1	21/36
	K.LVDQNIFSFYLSR.D	1601.83	-0.483605	2	72.2838	0.950078	4.26129	0.54795	1015.07	1	20/36
	K.LVDQNIFSFYLSR.D	1601.83	-0.555411	2	61.4158	0.91049	3.7477	0.392512	934.891	1	19/36
	K.LVDQNIFSFYLSR.D	1601.83	-0.559821	2	81.4304	0.916108	3.7405	0.429137	937.228	1	19/36
	R.DPDAQPGGELMLGGTDSK.Y	1787.81	-0.615172	2	135.074	0.957027	5.10657	0.672241	634.251	1	24/51
	R.DPDAQPGGELMLGGTDSK.Y	1787.81	-0.577491	2	132.644	0.925129	4.15194	0.526671	646.09	1	25/51
	R.DPDAQPGGELMLGGTDSK.Y	1787.81	-0.458702	2	114.264	0.926787	4.53894	0.484693	602.888	1	24/51
	R.DPDAQPGGELMLGGTDSK.Y	1787.81	-0.498356	2	107.23	0.955155	5.03706	0.630245	643.684	1	25/51
	R.ISVNNVLPVFDNLMQQK.L	1959.04	-0.794539	3	19.7904	0.894136	4.1268	0.380981	939.534	1	31/96
	R.ISVNNVLPVFDNLMQQK.L	1959.04	-0.559371	2	43.6617	0.89924	4.19141	0.503512	400.148	1	21/48
	R.ISVNNVLPVFDNLMQQK.L	1959.04	-0.603185	2	49.9167	0.901335	4.57672	0.498005	339.486	1	19/48
	R.ISVNNVLPVFDNLMQQK.L	1959.04	0.475526	2	82.5685	0.882158	4.04063	0.546364	339.604	1	19/48
	R.ISVNNVLPVFDNLMQQK.L	1959.04	-0.560699	2	32.3816	0.639608	3.37567	0.337034	223.935	1	16/48
	R.ISVNNVLPVFDNLMQQK.L	1959.04	-0.60422	2	51.2625	0.930795	4.73366	0.574577	397.548	1	21/48
P07355|ANXA2_HUMAN Annexin A2 - Homo sapiens (Human)					138.754	18.3461	220.303	62.8	38579.8	Human
	K.LMVALAK.G	745.464	-0.185969	1	10.291	0.82308	2.66363	0.178829	1017.21	1	14/18
	K.LMVALAK.G	745.464	-0.141555	1	2.3221	0.753815	2.55052	0.0684076	983.672	1	14/18
	K.LMVALAK.G	745.464	-0.166382	1	9.12911	0.746916	2.39302	0.0925448	986.2	1	14/18
	K.LMVALAK.G	745.464	-0.142883	1	2.35914	0.85568	2.71748	0.0657849	1335.54	1	15/18
	K.WISIMTER.S	1035.53	-0.257076	2	18.9276	0.856922	3.09581	0.234323	601.411	1	16/21
	K.WISIMTER.S	1035.53	-0.106812	1	11.0363	0.458485	2.40334	0.317913	155.439	1	40168
	K.WISIMTER.S	1035.53	0.463558	2	13.5256	0.686002	2.41397	0.151804	629.363	2	14/21
	K.WISIMTER.S	1035.53	-0.150244	1	12.7812	0.618924	2.68391	0.346558	169.083	1	13/21
	K.WISIMTER.S	1035.53	-0.297389	2	26.2057	0.848035	3.08364	0.290083	556.906	1	15/21
	K.WISIMTER.S	1035.53	-0.128887	1	31.6582	0.406082	2.23989	0.310423	144.288	1	40168
	K.WISIMTER.S	1035.53	-0.253351	2	22.6709	0.781699	3.03836	0.321989	414.453	1	13/21
	K.WISIMTER.S	1035.53	-0.293868	2	19.0835	0.875426	3.0382	0.335292	563.474	1	16/21
	K.WISIMTER.S	1035.53	-0.151216	1	13.8485	0.520206	2.53825	0.350663	155.617	2	40168
	K.WISIMTER.S	1035.53	-0.129995	1	18.3187	0.477101	2.41166	0.341738	142.09	1	40168
	K.WISIMTER.S	1035.53	-0.296046	2	23.1284	0.837361	3.01318	0.293195	512.648	1	15/21
	K.WISIMTER.S	1035.53	-0.213795	2	28.6647	0.796814	2.84087	0.305328	492.964	1	14/21
	K.AYTNFDAER.D	1086.49	-0.3286	2	44.5872	0.551339	2.52122	0.214253	267.527	1	14/24
	R.DALNIETAIK.T	1087.6	-0.28212	2	41.182	0.862159	3.54597	0.246976	868.702	1	16/27
	R.DALNIETAIK.T	1087.6	-0.286949	2	41.2972	0.862125	3.45125	0.273636	860.571	1	16/27
	R.DALNIETAIK.T	1087.6	-0.283497	2	35.7641	0.883019	3.4068	0.254156	1015.39	1	17/27
	R.DALNIETAIK.T	1087.6	-0.402072	2	46.0066	0.834193	3.18201	0.247454	873.254	1	16/27
	R.DALNIETAIK.T	1087.6	-0.403849	2	10.7018	0.822411	3.21331	0.24944	646.886	1	17/27
	R.QDIAFAYQR.R	1111.55	-0.201129	2	34.8684	0.851224	3.1538	0.362868	486.628	1	16/24
	R.QDIAFAYQR.R	1111.55	-0.134644	1	15.859	0.1716	2.39363	0.204137	80.7785	19	40141
	R.QDIAFAYQR.R	1111.55	-0.28277	2	46.4342	0.880451	3.27761	0.353651	561.001	1	17/24
	R.QDIAFAYQR.R	1111.55	-0.237242	2	37.0288	0.794384	3.07062	0.314005	423.529	1	15/24
	R.QDIAFAYQR.R	1111.55	-0.238483	2	47.9953	0.687742	2.73289	0.278164	396.196	1	14/24
	R.QDIAFAYQR.R	1111.55	-0.24318	2	46.9697	0.883722	3.17164	0.37637	606.569	1	17/24
	R.QDIAFAYQR.R	1111.55	-0.243766	2	27.907	0.860033	2.82456	0.395666	548.16	1	17/24
	R.QDIAFAYQR.R	1111.55	-0.241657	2	27.2589	0.557122	2.22513	0.236286	400.548	1	14/24
	K.TPAQYDASELK.A	1222.59	-0.318341	2	66.814	0.953287	3.93114	0.464355	1248.55	1	21/30
	K.TPAQYDASELK.A	1222.59	-0.24296	2	60.3886	0.959648	3.98566	0.472925	1372.44	1	22/30
	K.TPAQYDASELK.A	1222.59	-0.324874	2	60.7287	0.954318	4.18621	0.489108	1164.14	1	20/30
	K.TPAQYDASELK.A	1222.59	-0.156118	1	31.9092	0.6511	3.11579	0.364723	283.467	1	15/30
	K.TPAQYDASELK.A	1222.59	-0.326115	2	64.6289	0.956865	4.03045	0.503631	1233.14	1	21/30
	K.TPAQYDASELK.A	1222.59	-0.284493	2	36.9723	0.712655	2.73773	0.293023	568.721	1	16/30
	K.TPAQYDASELK.A	1222.59	0.721649	2	45.1226	0.569691	2.39574	0.209109	515.408	1	16/30
	K.TPAQYDASELK.A	1222.59	-0.247125	2	29.9459	0.733532	2.63507	0.245629	595.216	1	18/30
	K.TPAQYDASELK.A	1222.59	0.677406	2	4.24822	0.451902	2.28917	0.17478	361.417	4	16/30
	K.TPAQYDASELK.A	1222.59	-0.326754	2	66.1105	0.95867	4.04865	0.500344	1311.83	1	21/30
	K.TPAQYDASELK.A	1222.59	-0.317711	2	50.48	0.948215	3.94839	0.483521	1108.28	1	20/30
	K.TPAQYDASELK.A	1222.59	-0.317833	2	61.9677	0.944442	3.77166	0.46848	1139.8	1	20/30
	K.TPAQYDASELK.A	1222.59	-0.326359	2	74.5227	0.952734	3.88821	0.472	1235	1	21/30
	K.TPAQYDASELK.A	1222.59	-0.319288	2	60.9564	0.954865	3.94448	0.484007	1253	1	21/30
	K.TPAQYDASELK.A	1222.59	-0.364274	2	63.9835	0.951148	3.76131	0.470056	1261.46	1	21/30
	K.TPAQYDASELK.A	1222.59	-0.28526	2	74.2633	0.944739	3.90286	0.447142	1119.56	1	20/30
	K.TPAQYDASELK.A	1222.59	-0.280865	2	50.8772	0.947274	3.64463	0.441678	1274.3	1	21/30
	K.TPAQYDASELK.A	1222.59	0.596908	2	26.5239	0.759306	2.70265	0.278986	587.409	1	18/30
	K.TPAQYDASELK.A	1222.59	-0.233604	1	58.0878	0.733517	3.26408	0.358808	373.493	1	16/30
	K.TPAQYDASELK.A	1222.59	-0.244894	2	56.4192	0.934824	3.61762	0.427948	1084.17	1	20/30
	K.TPAQYDASELK.A	1222.59	-0.317833	2	65.1396	0.956649	3.99075	0.414801	1379.59	1	22/30
	K.TPAQYDASELK.A	1222.59	-0.277579	2	60.0925	0.949782	4.01678	0.464113	1166.75	1	20/30
	K.TPAQYDASELK.A	1222.59	-0.326202	2	21.6096	0.325706	2.37387	0.164486	267.979	7	14/30
	R.TNQELQEINR.V	1244.62	-0.314562	2	28.632	0.853042	3.24667	0.22993	958.261	2	16/27
	R.TNQELQEINR.V	1244.62	-0.268009	2	30.0041	0.87734	3.46934	0.255452	976.691	2	16/27
	R.TNQELQEINR.V	1244.62	-0.308722	2	42.8258	0.876815	3.35077	0.290946	953.283	1	16/27
[truncated: 10,429 more rows]

## Sheet: StringDescription_CancerMarkers
String descriptions of cancer marker proteins
[truncated: 153 more rows]

[truncated: 1 more sheets: GeneAbbreviations]
